# Supplementary material for: Palmitate‐Induced Primary Rat Senescent Astrocytes Exhibit Higher Inflammatory Activity and a Distinct Transcriptomic Profile Compared to Reactive Astrocytes
Source: J Neurochem. 2025 Jul 28;169(7):e70164. doi: 10.1111/jnc.70164 (PMC12302067; doi:10.1111/jnc.70164)
Supplement: Supplementary file 1 — Appendix S1. [file JNC-169-0-s001.zip]

Archive with 4 entries (4 files):
- jnc70164-sup-0001-Supinfo1.txt
- jnc70164-sup-0002-Supinfo2.xlsx
- jnc70164-sup-0003-Supinfo3.pdf
- jnc70164-sup-0004-Supinfo4.xlsx
