# Supplementary material for: Palmitate‐Induced Primary Rat Senescent Astrocytes Exhibit Higher Inflammatory Activity and a Distinct Transcriptomic Profile Compared to Reactive Astrocytes
Source: J Neurochem. 2025 Jul 28;169(7):e70164. doi: 10.1111/jnc.70164 (PMC12302067; doi:10.1111/jnc.70164)
Supplement: Supplementary file 1 — Appendix S1. [file JNC-169-0-s001.zip › jnc70164-sup-0001-Supinfo1.txt]

	as_Gli_6d_4	as_Gli_6d_5	as_Gli_6d_6	ctrl_6d_1	ctrl_6d_2	ctrl_6d_3	as_6d_2	as_6d_1	as_6d_3
Dbxref=GeneID:100034253,RGD:1600217;Dbxref=GeneID:100034253,RGD:1600217;Name=Gnl3l	1252	1354	1319	147	553	500	659	836	780
Dbxref=GeneID:100036582,RGD:1554299;Dbxref=GeneID:100036582,RGD:1554299;Name=Olr1867	0	0	0	0	0	0	0	0	0
Dbxref=GeneID:100036765,RGD:1601131;Dbxref=GeneID:100036765,RGD:1601131;Name=Ccdc92	249	248	240	28	45	50	69	105	68
Dbxref=GeneID:100049583,RGD:1311998;Dbxref=GeneID:100049583,RGD:1311998;Name=Trex1	275	282	247	170	126	147	222	360	311
Dbxref=GeneID:100101439,RGD:1626147;Dbxref=GeneID:100101439,RGD:1626147;Name=Vom2r21	0	0	0	0	0	0	0	0	0
Dbxref=GeneID:100124593,RGD:1642118;Dbxref=GeneID:100124593,RGD:1642118;Name=Cxcr6	2	1	0	0	0	0	0	0	0
Dbxref=GeneID:100125361,RGD:1642427;Dbxref=GeneID:100125361,RGD:1642427;Name=Zfp867	77	98	72	62	75	54	85	137	98
Dbxref=GeneID:100125362,RGD:1642426;Dbxref=GeneID:100125362,RGD:1642426;Name=LOC100125362	0	2	0	0	0	1	8	107	119
Dbxref=GeneID:100125363,RGD:1642425;Dbxref=GeneID:100125363,RGD:1642425;Name=Fbxl13	10	22	21	14	5	8	53	40	81
Dbxref=GeneID:100125364,RGD:1642424;Dbxref=GeneID:100125364,RGD:1642424;Name=LOC100125364	715	837	910	360	449	402	456	716	609
Dbxref=GeneID:100125366,RGD:11081182;Dbxref=GeneID:100125366,RGD:11081182;Name=LOC100125366	2	2	2	4	3	6	0	8	0
Dbxref=GeneID:100125367,RGD:1642423;Dbxref=GeneID:100125367,RGD:1642423;Name=LOC100125367	131	66	71	70	72	63	74	110	86
Dbxref=GeneID:100125368,RGD:1642422;Dbxref=GeneID:100125368,RGD:1642422;Name=LOC100125368	59	65	64	30	35	38	73	78	85
Dbxref=GeneID:100125369,RGD:1642421;Dbxref=GeneID:100125369,RGD:1642421;Name=Ceacam6	0	0	0	2	4	0	0	0	0
Dbxref=GeneID:100125370,RGD:1642420;Dbxref=GeneID:100125370,RGD:1642420;Name=Nadk	4648	4852	4862	2592	2513	2160	2394	3830	2937
Dbxref=GeneID:100125371,RGD:9685395;Dbxref=GeneID:100125371,RGD:9685395;Name=Tug1	2509	3057	2249	692	1124	967	1356	1940	2046
Dbxref=GeneID:100125372,RGD:1642419;Dbxref=GeneID:100125372,RGD:1642419;Name=Ces1f	10	0	10	3	4	1	8	7	9
Dbxref=GeneID:100125373,RGD:1642418;Dbxref=GeneID:100125373,RGD:1642418;Name=Pnrc2	2879	3318	3095	1444	2126	1778	1996	3186	2757
Dbxref=GeneID:100125374,RGD:1642417;Dbxref=GeneID:100125374,RGD:1642417;Name=Adat3	80	85	48	65	69	58	77	91	60
Dbxref=GeneID:100125378,RGD:1642416;Dbxref=GeneID:100125378,RGD:1642416;Name=Nudcd3	9	7	8	0	3	3	0	0	0
Dbxref=GeneID:100125384,RGD:1642415;Dbxref=GeneID:100125384,RGD:1642415;Name=LOC100125384	0	0	0	0	0	0	0	0	0
Dbxref=GeneID:100125385,RGD:1642414;Dbxref=GeneID:100125385,RGD:1642414;Name=Mroh1	122	214	199	23	56	71	84	117	81
Dbxref=GeneID:100125595,RGD:1642515;Dbxref=GeneID:100125595,RGD:1642515;Name=Rs1	2	0	1	0	2	0	0	0	0
Dbxref=GeneID:100126191,RGD:1642882;Dbxref=GeneID:100126191,RGD:1642882;Name=Rab1b	921	1041	950	794	649	570	693	1088	775
Dbxref=GeneID:100126231,RGD:1642907;Dbxref=GeneID:100126231,RGD:1642907;Name=Mln	0	0	0	0	0	0	0	0	0
Dbxref=GeneID:100134827,RGD:1305281;Dbxref=GeneID:100134827,RGD:1305281;Name=Mfsd14a	896	1031	854	274	440	411	370	552	422
Dbxref=GeneID:100134871,RGD:2290038;Dbxref=GeneID:100134871,RGD:2290038;Name=LOC100134871	0	0	0	0	0	0	0	0	0
Dbxref=GeneID:100137086,RGD:2290039;Dbxref=GeneID:100137086,RGD:2290039;Name=Jmjd7	33	16	24	10	15	22	31	20	18
Dbxref=GeneID:100145871,RGD:2292706;Dbxref=GeneID:100145871,RGD:2292706;Name=Adh5	1128	1219	1095	737	652	565	790	1169	1000
Dbxref=GeneID:100147704,RGD:2303824;Dbxref=GeneID:100147704,RGD:2303824;Name=Usp43	5	18	13	3	4	13	9	25	5
Dbxref=GeneID:100151767,RGD:2293296;Dbxref=GeneID:100151767,RGD:2293296;Name=LOC100151767	1124	886	951	256	493	423	499	824	661
Dbxref=GeneID:100151773,RGD:2293297;Dbxref=GeneID:100151773,RGD:2293297;Name=LOC100151773	3	5	5	3	0	3	4	8	8
Dbxref=GeneID:100158223,RGD:2293500;Dbxref=GeneID:100158223,RGD:2293500;Name=Zfp786	125	106	122	14	28	25	37	50	50
Dbxref=GeneID:100158225,RGD:2293499;Dbxref=GeneID:100158225,RGD:2293499;Name=LOC100158225	43	37	40	121	72	75	81	105	87
Dbxref=GeneID:100158232,RGD:2293498;Dbxref=GeneID:100158232,RGD:2293498;Name=Zfp9	278	267	315	145	307	271	336	476	349
Dbxref=GeneID:100158233,RGD:2293497;Dbxref=GeneID:100158233,RGD:2293497;Name=Slc35a2	698	828	765	450	455	421	525	878	561
Dbxref=GeneID:100169711,RGD:2293817;Dbxref=GeneID:100169711,RGD:2293817;Name=Lcn11	0	0	0	0	0	0	0	0	0
Dbxref=GeneID:100169747,RGD:2293818;Dbxref=GeneID:100169747,RGD:2293818;Name=Phykpl	3027	3561	2784	2728	2371	1911	1839	3188	2614
Dbxref=GeneID:100174909,RGD:2299853;Dbxref=GeneID:100174909,RGD:2299853;Name=Smim11	241	292	229	224	160	136	136	266	175
Dbxref=GeneID:100174910,RGD:2299854;Dbxref=GeneID:100174910,RGD:2299854;Name=LOC100174910	129	160	149	56	63	63	88	96	144
Dbxref=GeneID:100188932,RGD:2300150;Dbxref=GeneID:100188932,RGD:2300150;Name=Ost4	1230	1883	1235	1571	1090	960	1152	1711	1449
Dbxref=GeneID:100188933,RGD:2300149;Dbxref=GeneID:100188933,RGD:2300149;Name=Fam229b	259	166	186	124	85	70	78	108	91
Dbxref=GeneID:100188934,RGD:2300148;Dbxref=GeneID:100188934,RGD:2300148;Name=Ctxn3	42	37	36	14	19	27	11	25	5
Dbxref=GeneID:100188936,RGD:2300146;Dbxref=GeneID:100188936,RGD:2300146;Name=Ormdl1	158	146	172	69	117	103	129	245	157
Dbxref=GeneID:100188937,RGD:2300145;Dbxref=GeneID:100188937,RGD:2300145;Name=Cox7c	1606	1863	1544	1756	1405	1221	1105	1807	1217
Dbxref=GeneID:100188944,RGD:2300155;Dbxref=GeneID:100188944,RGD:2300155;Name=Pnkd	3544	2603	3395	1099	1077	959	952	1681	1261
Dbxref=GeneID:100188984,RGD:2301011;Dbxref=GeneID:100188984,RGD:2301011;Name=Zfp951	4	3	2	0	2	4	2	7	14
Dbxref=GeneID:100189544,RGD:2301010;Dbxref=GeneID:100189544,RGD:2301010;Name=Nrn1l	0	0	1	0	3	2	5	0	0
Dbxref=GeneID:100190895,RGD:2301305;Dbxref=GeneID:100190895,RGD:2301305;Name=Rhox3	0	0	0	0	0	0	0	0	0
Dbxref=GeneID:100190936,RGD:2301394;Dbxref=GeneID:100190936,RGD:2301394;Name=Rnf123	790	794	881	535	589	530	591	1027	689
Dbxref=GeneID:100192205,RGD:2301798;Dbxref=GeneID:100192205,RGD:2301798;Name=Hsbp1l1	6	0	2	2	0	0	1	2	0
Dbxref=GeneID:100192313,RGD:2301984;Dbxref=GeneID:100192313,RGD:2301984;Name=Atxn7l3b	4571	5812	4956	1541	2598	2149	2324	3753	3294
Dbxref=GeneID:100192314,RGD:2301983;Dbxref=GeneID:100192314,RGD:2301983;Name=Inafm1	65	47	53	97	74	48	43	87	53
Dbxref=GeneID:100196907,RGD:1310313;Dbxref=GeneID:100196907,RGD:1310313;Name=Tmem59	5640	5668	5582	2002	1765	1541	1968	3172	2531
Dbxref=GeneID:100216475,RGD:2302323;Dbxref=GeneID:100216475,RGD:2302323;Name=Hexdc	216	265	229	88	76	67	111	219	173
Dbxref=GeneID:100233176,RGD:2302582;Dbxref=GeneID:100233176,RGD:2302582;Name=LOC100233176	1318	1598	1380	765	867	719	711	1090	816
Dbxref=GeneID:100233177,RGD:2302581;Dbxref=GeneID:100233177,RGD:2302581;Name=Zfp949	232	268	259	71	195	144	163	204	160
Dbxref=GeneID:100233206,RGD:11081219;Dbxref=GeneID:100233206,RGD:11081219;Name=LOC100233206	46	37	23	20	42	25	17	32	36
Dbxref=GeneID:100233213,RGD:2302685;Dbxref=GeneID:100233213,RGD:2302685;Name=Fam196a	8	9	3	0	2	6	6	18	14
Dbxref=GeneID:100270669,RGD:2303311;Dbxref=GeneID:100270669,RGD:2303311;Name=Riiad1	0	2	4	3	0	7	0	1	2
Dbxref=GeneID:100270678,RGD:2303312;Dbxref=GeneID:100270678,RGD:2303312;Name=Spns2	228	239	256	287	195	164	197	330	264
Dbxref=GeneID:100270683;Name=Tas1r2	2	0	2	3	0	0	0	0	0
Dbxref=GeneID:100271845,RGD:2304343;Dbxref=GeneID:100271845,RGD:2304343;Name=LOC100271845	0	0	0	0	0	0	0	0	0
Dbxref=GeneID:100294508,RGD:2306719;Dbxref=GeneID:100294508,RGD:2306719;Name=LOC100294508	885	686	839	332	450	469	473	925	608
Dbxref=GeneID:100301568,RGD:2307241;Dbxref=GeneID:100301568,RGD:2307241;Name=Abo	25	14	16	12	19	1	13	18	27
Dbxref=GeneID:100302372,RGD:2311260;Dbxref=GeneID:100302372,RGD:2311260;Name=LOC100302372	373	286	363	260	343	304	319	754	463
Dbxref=GeneID:100302373,RGD:2311261;Dbxref=GeneID:100302373,RGD:2311261;Name=Ctxn2	0	2	2	0	0	0	0	2	0
Dbxref=GeneID:100302405,RGD:2311392;Dbxref=GeneID:100302405,RGD:2311392;Name=Zfp958	68	81	101	59	64	63	70	109	76
Dbxref=GeneID:100302447,RGD:2311610;Dbxref=GeneID:100302447,RGD:2311610;Name=Cox16	1043	1081	1083	296	389	295	410	641	733
Dbxref=GeneID:100302453,RGD:2311609;Dbxref=GeneID:100302453,RGD:2311609;Name=Mettl9	1878	1810	1763	1235	1315	1075	992	1728	1349
Dbxref=GeneID:100302465,RGD:2311471;Dbxref=GeneID:100302465,RGD:2311471;Name=LOC100302465	52	20	39	6	16	12	38	58	65
Dbxref=GeneID:100303643,RGD:2313189;Dbxref=GeneID:100303643,RGD:2313189;Name=Fcgbp	10	5	4	23	22	11	5	42	14
Dbxref=GeneID:100310783,RGD:2313830;Dbxref=GeneID:100310783,RGD:2313830;Name=Cb707485	2	11	4	0	0	0	2	1	8
Dbxref=GeneID:100310845,RGD:1565481;Dbxref=GeneID:100310845,RGD:1565481;Name=Kdm6a	53	88	65	48	85	92	104	131	99
Dbxref=GeneID:100310874,RGD:2314264;Dbxref=GeneID:100310874,RGD:2314264;Name=Parpbp	72	113	103	207	271	222	185	279	203
Dbxref=GeneID:100310875,RGD:2314263;Dbxref=GeneID:100310875,RGD:2314263;Name=Tas2r110	0	0	0	0	0	0	0	0	0
Dbxref=GeneID:100310876,RGD:2314262;Dbxref=GeneID:100310876,RGD:2314262;Name=Tas2r136	0	0	0	0	0	0	0	0	0
Dbxref=GeneID:100310877,RGD:2314261;Dbxref=GeneID:100310877,RGD:2314261;Name=Tas2r116	0	0	0	0	0	0	0	0	0
Dbxref=GeneID:100310878,RGD:2314260;Dbxref=GeneID:100310878,RGD:2314260;Name=Tas2r106	0	0	0	0	0	0	0	0	0
Dbxref=GeneID:100310879,RGD:2314259;Dbxref=GeneID:100310879,RGD:2314259;Name=Tas2r104	0	0	0	0	0	0	0	0	0
Dbxref=GeneID:100310880,RGD:2314258;Dbxref=GeneID:100310880,RGD:2314258;Name=Tas2r117	0	0	0	0	0	0	0	0	0
Dbxref=GeneID:100310881,RGD:2314257;Dbxref=GeneID:100310881,RGD:2314257;Name=Tas2r129	0	0	0	0	0	0	0	0	0
Dbxref=GeneID:100310885,RGD:2314255;Dbxref=GeneID:100310885,RGD:2314255;Name=Tas2r113	0	0	0	0	0	0	0	0	0
Dbxref=GeneID:100310886,RGD:2314265;Dbxref=GeneID:100310886,RGD:2314265;Name=Tas2r103	0	0	0	0	0	0	0	0	0
Dbxref=GeneID:100312665,RGD:2316475;Dbxref=GeneID:100312665,RGD:2316475;Name=Vom1r9	0	0	0	0	0	0	0	0	0
Dbxref=GeneID:100312671,RGD:2316470;Dbxref=GeneID:100312671,RGD:2316470;Name=Vom1r60	0	0	0	0	0	0	0	0	0
Dbxref=GeneID:100312724,RGD:2316419;Dbxref=GeneID:100312724,RGD:2316419;Name=Vom1r-ps55	0	0	0	0	0	0	0	0	0
Dbxref=GeneID:100312733,RGD:2316410;Dbxref=GeneID:100312733,RGD:2316410;Name=Vom1r-ps65	0	0	0	0	0	0	0	0	0
Dbxref=GeneID:100312735,RGD:2316408;Dbxref=GeneID:100312735,RGD:2316408;Name=Vom1r103	0	0	0	0	0	0	0	0	0
Dbxref=GeneID:100312751,RGD:4108498;Dbxref=GeneID:100312751,RGD:4108498;Name=Vom1r64	0	0	0	0	0	0	0	0	0
Dbxref=GeneID:100312945,RGD:2316476;Dbxref=GeneID:100312945,RGD:2316476;Name=Vom1r17	0	0	0	0	0	0	0	0	0
Dbxref=GeneID:100312982,RGD:2314437;Dbxref=GeneID:100312982,RGD:2314437;Name=Ddx3	492	909	795	405	671	913	998	1171	868
Dbxref=GeneID:100312983,RGD:2314436;Dbxref=GeneID:100312983,RGD:2314436;Name=Kdm5d	99	180	172	189	198	251	303	340	338
Dbxref=GeneID:100312984,RGD:2314438;Dbxref=GeneID:100312984,RGD:2314438;Name=Eif2s3y	176	342	278	511	383	400	485	638	495
Dbxref=GeneID:100313969,miRBase:MI0000591,RGD:2325625;Dbxref=GeneID:100313969,miRBase:MI0000591,RGD:2325625;Name=Mir323	0	0	0	0	0	0	0	0	0
Dbxref=GeneID:100313970,miRBase:MI0000596,RGD:2325624;Dbxref=GeneID:100313970,miRBase:MI0000596,RGD:2325624;Name=Mir325	0	0	0	0	0	0	0	0	0
Dbxref=GeneID:100313971,miRBase:MI0000599,RGD:2325623;Dbxref=GeneID:100313971,miRBase:MI0000599,RGD:2325623;Name=Mir326	0	0	0	0	0	0	0	0	0
Dbxref=GeneID:100313972,miRBase:MI0000601,RGD:2325622;Dbxref=GeneID:100313972,miRBase:MI0000601,RGD:2325622;Name=Mirlet7d	5	7	13	5	4	8	7	7	6
Dbxref=GeneID:100313973,miRBase:MI0000604,RGD:2325621;Dbxref=GeneID:100313973,miRBase:MI0000604,RGD:2325621;Name=Mir329	0	0	0	0	0	0	0	0	0
Dbxref=GeneID:100313974,miRBase:MI0000606,RGD:2325620;Dbxref=GeneID:100313974,miRBase:MI0000606,RGD:2325620;Name=Mir330	0	0	0	0	0	0	0	0	0
Dbxref=GeneID:100313975,miRBase:MI0000608,RGD:2325619;Dbxref=GeneID:100313975,miRBase:MI0000608,RGD:2325619;Name=Mir331	0	0	0	0	0	1	0	1	0
Dbxref=GeneID:100313976,miRBase:MI0000614,RGD:2325618;Dbxref=GeneID:100313976,miRBase:MI0000614,RGD:2325618;Name=Mir337	0	0	0	0	0	0	0	0	0
Dbxref=GeneID:100313977,miRBase:MI0000616,RGD:2325617;Dbxref=GeneID:100313977,miRBase:MI0000616,RGD:2325617;Name=Mir148b	0	0	0	0	0	0	0	0	0
Dbxref=GeneID:100313978,miRBase:MI0000618,RGD:2325616;Dbxref=GeneID:100313978,miRBase:MI0000618,RGD:2325616;Name=Mir338	0	0	0	0	0	0	0	0	0
Dbxref=GeneID:100313979,miRBase:MI0000624,RGD:9685630;Dbxref=GeneID:100313979,miRBase:MI0000624,RGD:9685630;Name=Mir341	0	0	0	0	0	0	0	0	0
Dbxref=GeneID:100313980,miRBase:MI0000626,RGD:2325615;Dbxref=GeneID:100313980,miRBase:MI0000626,RGD:2325615;Name=Mir342	0	0	0	0	0	0	0	0	0
Dbxref=GeneID:100313983,miRBase:MI0000636,RGD:2325613;Dbxref=GeneID:100313983,miRBase:MI0000636,RGD:2325613;Name=Mir349	108	141	86	19	70	79	54	106	71
Dbxref=GeneID:100313984,miRBase:MI0000637,RGD:2325612;Dbxref=GeneID:100313984,miRBase:MI0000637,RGD:2325612;Name=Mir129-2	0	0	0	0	0	0	0	0	0
Dbxref=GeneID:100313985,miRBase:MI0000639,RGD:2325611;Dbxref=GeneID:100313985,miRBase:MI0000639,RGD:2325611;Name=Mir350	0	0	0	0	0	0	0	0	0
Dbxref=GeneID:100313987,miRBase:MI0000645,RGD:2325610;Dbxref=GeneID:100313987,miRBase:MI0000645,RGD:2325610;Name=Mir135b	0	0	0	0	0	0	0	0	0
Dbxref=GeneID:100313988,miRBase:MI0000648,RGD:2325609;Dbxref=GeneID:100313988,miRBase:MI0000648,RGD:2325609;Name=Mir101-2	0	0	0	0	0	0	0	0	1
Dbxref=GeneID:100313989,miRBase:MI0000828,RGD:2325608;Dbxref=GeneID:100313989,miRBase:MI0000828,RGD:2325608;Name=Mirlet7a-2	0	0	0	0	0	0	0	0	0
Dbxref=GeneID:100313990,miRBase:MI0000829,RGD:2325607;Dbxref=GeneID:100313990,miRBase:MI0000829,RGD:2325607;Name=Mirlet7b	3	1	4	3	0	3	0	0	2
Dbxref=GeneID:100313991,miRBase:MI0000832,RGD:2325606;Dbxref=GeneID:100313991,miRBase:MI0000832,RGD:2325606;Name=Mirlet7e	0	1	0	0	0	0	0	1	0
Dbxref=GeneID:100313992,miRBase:MI0000834,RGD:2325605;Dbxref=GeneID:100313992,miRBase:MI0000834,RGD:2325605;Name=Mirlet7f-2	0	0	0	0	0	0	0	0	0
Dbxref=GeneID:100313993,miRBase:MI0000835,RGD:2325604;Dbxref=GeneID:100313993,miRBase:MI0000835,RGD:2325604;Name=Mirlet7i	0	3	1	0	1	0	1	2	0
Dbxref=GeneID:100313994,miRBase:MI0000838,RGD:2325603;Dbxref=GeneID:100313994,miRBase:MI0000838,RGD:2325603;Name=Mir9-1	0	0	0	0	0	0	0	0	0
Dbxref=GeneID:100313995,miRBase:MI0000840,RGD:2325602;Dbxref=GeneID:100313995,miRBase:MI0000840,RGD:2325602;Name=Mir9-2	0	0	0	0	0	0	0	0	1
Dbxref=GeneID:100313996,miRBase:MI0000841,RGD:2325601;Dbxref=GeneID:100313996,miRBase:MI0000841,RGD:2325601;Name=Mir10a	0	0	0	0	0	0	0	0	0
Dbxref=GeneID:100313997,miRBase:MI0000844,RGD:7488974;Dbxref=GeneID:100313997,miRBase:MI0000844,RGD:7488974;Name=Mir16	0	0	0	0	0	0	0	0	0
Dbxref=GeneID:100313998,miRBase:MI0000845,RGD:2325600;Dbxref=GeneID:100313998,miRBase:MI0000845,RGD:2325600;Name=Mir17	0	0	0	0	0	0	0	0	0
Dbxref=GeneID:100313999,miRBase:MI0000848,RGD:2325599;Dbxref=GeneID:100313999,miRBase:MI0000848,RGD:2325599;Name=Mir19b2	0	0	0	0	0	0	0	0	0
Dbxref=GeneID:100314000,miRBase:MI0000850,RGD:2325598;Dbxref=GeneID:100314000,miRBase:MI0000850,RGD:2325598;Name=Mir21	22	26	42	24	5	9	11	14	9
Dbxref=GeneID:100314001,miRBase:MI0000851,RGD:2325597;Dbxref=GeneID:100314001,miRBase:MI0000851,RGD:2325597;Name=Mir22	21	27	26	13	36	19	11	32	16
Dbxref=GeneID:100314002,miRBase:MI0000853,RGD:2325596;Dbxref=GeneID:100314002,miRBase:MI0000853,RGD:2325596;Name=Mir23b	1	0	0	0	1	6	5	4	9
Dbxref=GeneID:100314003,miRBase:MI0000854,RGD:2325595;Dbxref=GeneID:100314003,miRBase:MI0000854,RGD:2325595;Name=Mir24-1	10	7	7	4	6	11	14	1	16
Dbxref=GeneID:100314004,miRBase:MI0000856,RGD:2325594;Dbxref=GeneID:100314004,miRBase:MI0000856,RGD:2325594;Name=Mir25	4	4	3	2	0	0	1	7	0
Dbxref=GeneID:100314005,miRBase:MI0000859,RGD:2325593;Dbxref=GeneID:100314005,miRBase:MI0000859,RGD:2325593;Name=Mir27b	8	2	3	0	4	4	3	3	11
Dbxref=GeneID:100314006,miRBase:MI0000860,RGD:2325592;Dbxref=GeneID:100314006,miRBase:MI0000860,RGD:2325592;Name=Mir27a	9	7	12	1	1	5	6	7	4
Dbxref=GeneID:100314007,miRBase:MI0000862,RGD:2314889;Dbxref=GeneID:100314007,miRBase:MI0000862,RGD:2314889;Name=Mir29b2	1	1	2	1	1	1	0	0	0
Dbxref=GeneID:100314008,miRBase:MI0000864,RGD:2325591;Dbxref=GeneID:100314008,miRBase:MI0000864,RGD:2325591;Name=Mir29b1	0	0	0	0	0	0	0	0	0
Dbxref=GeneID:100314009,miRBase:MI0000866,RGD:2325590;Dbxref=GeneID:100314009,miRBase:MI0000866,RGD:2325590;Name=Mir30c1	0	0	0	0	0	0	0	0	1
Dbxref=GeneID:100314010,miRBase:MI0000869,RGD:2325589;Dbxref=GeneID:100314010,miRBase:MI0000869,RGD:2325589;Name=Mir30d	0	0	0	0	0	0	0	0	1
Dbxref=GeneID:100314011,miRBase:MI0000870,RGD:2325588;Dbxref=GeneID:100314011,miRBase:MI0000870,RGD:2325588;Name=Mir30a	0	0	0	0	0	0	0	0	0
Dbxref=GeneID:100314012,miRBase:MI0000871,RGD:2325587;Dbxref=GeneID:100314012,miRBase:MI0000871,RGD:2325587;Name=Mir30c2	0	3	1	0	0	0	0	0	0
Dbxref=GeneID:100314013,miRBase:MI0000873,RGD:2325586;Dbxref=GeneID:100314013,miRBase:MI0000873,RGD:2325586;Name=Mir32	0	0	0	0	0	0	0	0	0
Dbxref=GeneID:100314014,miRBase:MI0000876,RGD:2325585;Dbxref=GeneID:100314014,miRBase:MI0000876,RGD:2325585;Name=Mir34c	0	0	0	0	0	0	0	0	0
Dbxref=GeneID:100314015,miRBase:MI0000877,RGD:2325584;Dbxref=GeneID:100314015,miRBase:MI0000877,RGD:2325584;Name=Mir34a	3	2	3	1	0	0	0	0	0
Dbxref=GeneID:100314016,miRBase:MI0000879,RGD:2325583;Dbxref=GeneID:100314016,miRBase:MI0000879,RGD:2325583;Name=Mir92a2	0	0	0	0	0	0	0	0	0
Dbxref=GeneID:100314017,miRBase:MI0000881,RGD:2325582;Dbxref=GeneID:100314017,miRBase:MI0000881,RGD:2325582;Name=Mir96	0	0	0	0	0	0	0	0	0
Dbxref=GeneID:100314018,miRBase:MI0000882,RGD:2325581;Dbxref=GeneID:100314018,miRBase:MI0000882,RGD:2325581;Name=Mir98	0	0	0	0	0	1	0	0	0
Dbxref=GeneID:100314019,miRBase:MI0000883,RGD:2325580;Dbxref=GeneID:100314019,miRBase:MI0000883,RGD:2325580;Name=Mir99a	2	0	3	0	1	0	1	2	0
Dbxref=GeneID:100314020,miRBase:MI0000887,RGD:7489028;Dbxref=GeneID:100314020,miRBase:MI0000887,RGD:7489028;Name=Mir103a2	0	1	0	0	0	0	0	0	0
Dbxref=GeneID:100314021,miRBase:MI0000888,RGD:2325579;Dbxref=GeneID:100314021,miRBase:MI0000888,RGD:2325579;Name=Mir103a1	0	0	0	0	0	0	0	0	0
Dbxref=GeneID:100314022,miRBase:MI0000890,RGD:2325578;Dbxref=GeneID:100314022,miRBase:MI0000890,RGD:2325578;Name=Mir107	0	0	0	0	0	0	0	0	0
Dbxref=GeneID:100314023,miRBase:MI0000891,RGD:2325577;Dbxref=GeneID:100314023,miRBase:MI0000891,RGD:2325577;Name=Mir122	0	0	0	0	0	0	0	0	0
Dbxref=GeneID:100314024,miRBase:MI0000894,RGD:2325576;Dbxref=GeneID:100314024,miRBase:MI0000894,RGD:2325576;Name=Mir124-2	0	0	0	0	0	0	0	0	0
Dbxref=GeneID:100314025,miRBase:MI0000897,RGD:2325575;Dbxref=GeneID:100314025,miRBase:MI0000897,RGD:2325575;Name=Mir125b-2	1	0	0	0	0	0	0	1	0
Dbxref=GeneID:100314026,miRBase:MI0000900,RGD:2325574;Dbxref=GeneID:100314026,miRBase:MI0000900,RGD:2325574;Name=Mir128-1	0	0	0	0	0	0	1	0	0
Dbxref=GeneID:100314027,miRBase:MI0000901,RGD:7489034;Dbxref=GeneID:100314027,miRBase:MI0000901,RGD:7489034;Name=Mir128-2	1	0	0	0	0	0	0	0	0
Dbxref=GeneID:100314028,miRBase:MI0000904,RGD:2325573;Dbxref=GeneID:100314028,miRBase:MI0000904,RGD:2325573;Name=Mir130b	0	0	0	0	0	0	0	0	0
Dbxref=GeneID:100314029,miRBase:MI0000905,RGD:2325572;Dbxref=GeneID:100314029,miRBase:MI0000905,RGD:2325572;Name=Mir132	1	0	1	0	0	0	0	0	2
Dbxref=GeneID:100314030,miRBase:MI0000906,RGD:2325571;Dbxref=GeneID:100314030,miRBase:MI0000906,RGD:2325571;Name=Mir133a	0	0	0	0	0	0	0	0	0
Dbxref=GeneID:100314031,miRBase:MI0000910,RGD:2325570;Dbxref=GeneID:100314031,miRBase:MI0000910,RGD:2325570;Name=Mir137	0	0	0	0	0	0	0	0	0
Dbxref=GeneID:100314032,miRBase:MI0000911,RGD:2325569;Dbxref=GeneID:100314032,miRBase:MI0000911,RGD:2325569;Name=Mir138-2	0	0	0	0	0	0	0	0	0
Dbxref=GeneID:100314033,miRBase:MI0000912,RGD:2325568;Dbxref=GeneID:100314033,miRBase:MI0000912,RGD:2325568;Name=Mir138-1	0	0	0	0	0	0	0	0	0
Dbxref=GeneID:100314034,miRBase:MI0000915,RGD:2325567;Dbxref=GeneID:100314034,miRBase:MI0000915,RGD:2325567;Name=Mir142	0	0	0	0	0	0	0	0	0
Dbxref=GeneID:100314035,miRBase:MI0000916,RGD:2325566;Dbxref=GeneID:100314035,miRBase:MI0000916,RGD:2325566;Name=Mir143	6	6	4	6	6	7	7	2	1
Dbxref=GeneID:100314036,miRBase:MI0000918,RGD:2325565;Dbxref=GeneID:100314036,miRBase:MI0000918,RGD:2325565;Name=Mir145	15	5	5	5	12	9	6	3	10
Dbxref=GeneID:100314037,miRBase:MI0000921,RGD:2325564;Dbxref=GeneID:100314037,miRBase:MI0000921,RGD:2325564;Name=Mir152	0	0	0	1	0	0	0	0	0
Dbxref=GeneID:100314038,miRBase:MI0000922,RGD:2325563;Dbxref=GeneID:100314038,miRBase:MI0000922,RGD:2325563;Name=Mir153	0	0	0	0	0	0	0	0	0
Dbxref=GeneID:100314039,miRBase:MI0000923,RGD:2325562;Dbxref=GeneID:100314039,miRBase:MI0000923,RGD:2325562;Name=Mir154	0	0	0	0	0	0	0	0	0
Dbxref=GeneID:100314040,miRBase:MI0000926,RGD:2325561;Dbxref=GeneID:100314040,miRBase:MI0000926,RGD:2325561;Name=Mir181b1	0	0	0	0	0	0	0	0	0
Dbxref=GeneID:100314041,miRBase:MI0000928,RGD:2325560;Dbxref=GeneID:100314041,miRBase:MI0000928,RGD:2325560;Name=Mir183	0	0	0	0	0	0	0	0	0
Dbxref=GeneID:100314042,miRBase:MI0000929,RGD:2325559;Dbxref=GeneID:100314042,miRBase:MI0000929,RGD:2325559;Name=Mir184	0	0	0	0	0	0	0	0	0
Dbxref=GeneID:100314043,miRBase:MI0000931,RGD:2325558;Dbxref=GeneID:100314043,miRBase:MI0000931,RGD:2325558;Name=Mir186	2	1	4	1	2	0	0	4	2
Dbxref=GeneID:100314044,miRBase:MI0000932,RGD:2325557;Dbxref=GeneID:100314044,miRBase:MI0000932,RGD:2325557;Name=Mir187	0	0	0	0	0	0	0	0	0
Dbxref=GeneID:100314045,miRBase:MI0000934,RGD:2325556;Dbxref=GeneID:100314045,miRBase:MI0000934,RGD:2325556;Name=Mir191	0	1	0	0	0	0	0	0	0
Dbxref=GeneID:100314046,miRBase:MI0000937,RGD:2325555;Dbxref=GeneID:100314046,miRBase:MI0000937,RGD:2325555;Name=Mir194-1	0	0	1	0	0	0	0	0	0
Dbxref=GeneID:100314047,miRBase:MI0000938,RGD:2325554;Dbxref=GeneID:100314047,miRBase:MI0000938,RGD:2325554;Name=Mir194-2	0	0	0	0	0	0	0	0	0
Dbxref=GeneID:100314048,miRBase:MI0000940,RGD:2314888;Dbxref=GeneID:100314048,miRBase:MI0000940,RGD:2314888;Name=Mir196a	0	0	0	0	0	0	0	0	0
Dbxref=GeneID:100314049,miRBase:MI0000942,RGD:2325553;Dbxref=GeneID:100314049,miRBase:MI0000942,RGD:2325553;Name=Mir200c	0	0	0	0	0	0	0	0	0
Dbxref=GeneID:100314050,miRBase:MI0000944,RGD:2325552;Dbxref=GeneID:100314050,miRBase:MI0000944,RGD:2325552;Name=Mir200b	0	0	0	0	0	0	0	0	0
Dbxref=GeneID:100314051,miRBase:MI0000946,RGD:2325551;Dbxref=GeneID:100314051,miRBase:MI0000946,RGD:2325551;Name=Mir204	0	0	0	0	0	0	0	0	0
Dbxref=GeneID:100314052,miRBase:MI0000948,RGD:2325550;Dbxref=GeneID:100314052,miRBase:MI0000948,RGD:2325550;Name=Mir206	0	0	0	0	0	0	0	0	0
Dbxref=GeneID:100314053,miRBase:MI0000950,RGD:2314887;Dbxref=GeneID:100314053,miRBase:MI0000950,RGD:2314887;Name=Mir210	0	0	0	0	0	0	0	0	0
Dbxref=GeneID:100314054,miRBase:MI0000951,RGD:2325549;Dbxref=GeneID:100314054,miRBase:MI0000951,RGD:2325549;Name=Mir211	0	0	0	0	0	0	0	0	0
Dbxref=GeneID:100314055,miRBase:MI0000954,RGD:2325548;Dbxref=GeneID:100314055,miRBase:MI0000954,RGD:2325548;Name=Mir214	9	11	5	12	1	2	5	9	5
Dbxref=GeneID:100314056,miRBase:MI0000956,RGD:2325547;Dbxref=GeneID:100314056,miRBase:MI0000956,RGD:2325547;Name=Mir217	0	0	0	0	0	0	0	0	0
Dbxref=GeneID:100314057,miRBase:MI0000957,RGD:2325546;Dbxref=GeneID:100314057,miRBase:MI0000957,RGD:2325546;Name=Mir218-2	0	0	0	0	0	0	0	0	0
Dbxref=GeneID:100314058,miRBase:MI0000959,RGD:2325545;Dbxref=GeneID:100314058,miRBase:MI0000959,RGD:2325545;Name=Mir219-1	0	3	0	0	0	0	0	0	0
Dbxref=GeneID:100314059,miRBase:MI0000962,RGD:2325544;Dbxref=GeneID:100314059,miRBase:MI0000962,RGD:2325544;Name=Mir222	0	0	1	1	0	0	0	0	0
Dbxref=GeneID:100314060,miRBase:MI0000963,RGD:2325543;Dbxref=GeneID:100314060,miRBase:MI0000963,RGD:2325543;Name=Mir223	0	0	0	0	0	0	0	0	0
Dbxref=GeneID:100314061,miRBase:MI0000965,RGD:2325542;Dbxref=GeneID:100314061,miRBase:MI0000965,RGD:2325542;Name=Mir291a	0	0	0	0	0	0	0	0	0
Dbxref=GeneID:100314062,miRBase:MI0000966,RGD:2325541;Dbxref=GeneID:100314062,miRBase:MI0000966,RGD:2325541;Name=Mir292	0	0	0	0	0	0	0	0	0
Dbxref=GeneID:100314063,miRBase:MI0000968,RGD:9685629;Dbxref=GeneID:100314063,miRBase:MI0000968,RGD:9685629;Name=Mir297	0	0	0	0	0	0	0	0	0
Dbxref=GeneID:100314064,miRBase:MI0000970,RGD:2325540;Dbxref=GeneID:100314064,miRBase:MI0000970,RGD:2325540;Name=Mir299	0	0	0	0	0	0	0	0	0
Dbxref=GeneID:100314065,miRBase:MI0000972,RGD:2325539;Dbxref=GeneID:100314065,miRBase:MI0000972,RGD:2325539;Name=Mir320a	0	0	0	0	0	0	0	0	0
Dbxref=GeneID:100314066,miRBase:MI0001423,RGD:2325538;Dbxref=GeneID:100314066,miRBase:MI0001423,RGD:2325538;Name=Mir421	1	0	2	0	0	0	1	2	0
Dbxref=GeneID:100314067,miRBase:MI0001643,RGD:2325537;Dbxref=GeneID:100314067,miRBase:MI0001643,RGD:2325537;Name=Mir429	0	0	0	0	0	0	0	0	0
Dbxref=GeneID:100314068,miRBase:MI0001650,RGD:2325536;Dbxref=GeneID:100314068,miRBase:MI0001650,RGD:2325536;Name=Mir449a	0	0	0	0	0	0	0	0	0
Dbxref=GeneID:100314069,miRBase:MI0001654,RGD:2325535;Dbxref=GeneID:100314069,miRBase:MI0001654,RGD:2325535;Name=Mir450a1	0	0	0	0	0	0	2	0	0
Dbxref=GeneID:100314070,miRBase:MI0001731,RGD:2325534;Dbxref=GeneID:100314070,miRBase:MI0001731,RGD:2325534;Name=Mir451a	0	0	0	0	0	0	2	0	0
Dbxref=GeneID:100314071,miRBase:MI0003477,RGD:2314886;Dbxref=GeneID:100314071,miRBase:MI0003477,RGD:2314886;Name=Mir489	0	0	0	0	0	0	0	0	0
Dbxref=GeneID:100314072,miRBase:MI0003478,RGD:2325533;Dbxref=GeneID:100314072,miRBase:MI0003478,RGD:2325533;Name=Mir383	0	0	0	0	0	0	0	0	0
Dbxref=GeneID:100314073,miRBase:MI0003481,RGD:2325532;Dbxref=GeneID:100314073,miRBase:MI0003481,RGD:2325532;Name=Mir361	0	0	0	0	0	0	0	0	0
Dbxref=GeneID:100314075,miRBase:MI0003483,RGD:2325530;Dbxref=GeneID:100314075,miRBase:MI0003483,RGD:2325530;Name=Mir224	1	6	3	0	0	0	0	0	0
Dbxref=GeneID:100314076,miRBase:MI0003488,RGD:2325529;Dbxref=GeneID:100314076,miRBase:MI0003488,RGD:2325529;Name=Mir412	0	0	0	0	0	0	0	0	0
Dbxref=GeneID:100314077,miRBase:MI0003489,RGD:2325528;Dbxref=GeneID:100314077,miRBase:MI0003489,RGD:2325528;Name=Mir1	0	0	0	0	0	0	0	0	0
Dbxref=GeneID:100314078,miRBase:MI0003490,RGD:2325527;Dbxref=GeneID:100314078,miRBase:MI0003490,RGD:2325527;Name=Mir133b	0	0	0	0	0	0	0	0	0
Dbxref=GeneID:100314079,miRBase:MI0003525,RGD:2325526;Dbxref=GeneID:100314079,miRBase:MI0003525,RGD:2325526;Name=Mir543	0	0	0	0	0	0	0	0	0
Dbxref=GeneID:100314080,miRBase:MI0003527,RGD:2325525;Dbxref=GeneID:100314080,miRBase:MI0003527,RGD:2325525;Name=Mir541	0	0	0	0	0	0	0	0	0
Dbxref=GeneID:100314081,miRBase:MI0003540,RGD:2325524;Dbxref=GeneID:100314081,miRBase:MI0003540,RGD:2325524;Name=Mir493	0	0	0	0	0	0	0	0	0
Dbxref=GeneID:100314082,miRBase:MI0003542,RGD:2325523;Dbxref=GeneID:100314082,miRBase:MI0003542,RGD:2325523;Name=Mir494	0	0	0	0	0	0	0	0	0
Dbxref=GeneID:100314083,miRBase:MI0003543,RGD:2325522;Dbxref=GeneID:100314083,miRBase:MI0003543,RGD:2325522;Name=Mir376c	0	0	0	0	0	0	0	0	0
Dbxref=GeneID:100314084,miRBase:MI0003546,RGD:2325521;Dbxref=GeneID:100314084,miRBase:MI0003546,RGD:2325521;Name=Mir381	0	0	0	0	0	0	0	0	0
Dbxref=GeneID:100314085,miRBase:MI0003548,RGD:2325520;Dbxref=GeneID:100314085,miRBase:MI0003548,RGD:2325520;Name=Mir382	0	0	0	0	0	0	0	0	0
Dbxref=GeneID:100314086,miRBase:MI0003549,RGD:2325519;Dbxref=GeneID:100314086,miRBase:MI0003549,RGD:2325519;Name=Mir485	0	0	0	0	0	0	0	0	0
Dbxref=GeneID:100314087,miRBase:MI0003551,RGD:2325518;Dbxref=GeneID:100314087,miRBase:MI0003551,RGD:2325518;Name=Mir369	0	0	0	0	0	0	0	0	0
Dbxref=GeneID:100314088,miRBase:MI0003552,RGD:2325517;Dbxref=GeneID:100314088,miRBase:MI0003552,RGD:2325517;Name=Mir374b	1	0	1	0	0	0	0	1	0
Dbxref=GeneID:100314089,miRBase:MI0003555,RGD:2325516;Dbxref=GeneID:100314089,miRBase:MI0003555,RGD:2325516;Name=Mir503	0	0	1	0	0	1	1	0	0
Dbxref=GeneID:100314090,miRBase:MI0003720,RGD:2325515;Dbxref=GeneID:100314090,miRBase:MI0003720,RGD:2325515;Name=Mir505	0	0	0	0	0	0	0	0	0
Dbxref=GeneID:100314091,miRBase:MI0003721,RGD:2325514;Dbxref=GeneID:100314091,miRBase:MI0003721,RGD:2325514;Name=Mir499	0	0	0	0	0	0	0	0	0
Dbxref=GeneID:100314092,miRBase:MI0003723,RGD:2325513;Dbxref=GeneID:100314092,miRBase:MI0003723,RGD:2325513;Name=Mir664-2	1	0	4	0	1	3	0	0	3
Dbxref=GeneID:100314094,miRBase:MI0006114,RGD:9685628;Dbxref=GeneID:100314094,miRBase:MI0006114,RGD:9685628;Name=Mir466c	0	0	0	0	0	0	0	0	0
Dbxref=GeneID:100314095,miRBase:MI0006116,RGD:2325512;Dbxref=GeneID:100314095,miRBase:MI0006116,RGD:2325512;Name=Mir871	0	0	0	0	0	0	0	0	0
Dbxref=GeneID:100314096,miRBase:MI0006118,RGD:2325511;Dbxref=GeneID:100314096,miRBase:MI0006118,RGD:2325511;Name=Mir874	0	0	0	0	0	0	0	0	0
Dbxref=GeneID:100314097,miRBase:MI0006119,RGD:2325510;Dbxref=GeneID:100314097,miRBase:MI0006119,RGD:2325510;Name=Mir877	15	39	19	20	20	19	16	39	20
Dbxref=GeneID:100314098,miRBase:MI0006120,RGD:2325509;Dbxref=GeneID:100314098,miRBase:MI0006120,RGD:2325509;Name=Mir878	0	0	0	0	0	0	0	0	0
Dbxref=GeneID:100314099,miRBase:MI0006126,RGD:2325508;Dbxref=GeneID:100314099,miRBase:MI0006126,RGD:2325508;Name=Mir883	0	0	0	0	0	0	0	0	0
Dbxref=GeneID:100314100,miRBase:MI0006130,RGD:2325507;Dbxref=GeneID:100314100,miRBase:MI0006130,RGD:2325507;Name=Mir147	4	4	2	0	0	0	1	1	1
Dbxref=GeneID:100314101,miRBase:MI0006131,RGD:2325506;Dbxref=GeneID:100314101,miRBase:MI0006131,RGD:2325506;Name=Mir106a	0	0	0	0	0	0	0	0	0
Dbxref=GeneID:100314102,miRBase:MI0006134,RGD:2325505;Dbxref=GeneID:100314102,miRBase:MI0006134,RGD:2325505;Name=Mir188	0	0	0	0	0	0	0	0	0
Dbxref=GeneID:100314103,miRBase:MI0006135,RGD:2325504;Dbxref=GeneID:100314103,miRBase:MI0006135,RGD:2325504;Name=Mir190b	0	0	0	0	0	0	0	0	0
Dbxref=GeneID:100314104,miRBase:MI0006137,RGD:2325503;Dbxref=GeneID:100314104,miRBase:MI0006137,RGD:2325503;Name=Mir301b	0	0	0	0	0	0	0	0	0
Dbxref=GeneID:100314105,miRBase:MI0006142,RGD:2325502;Dbxref=GeneID:100314105,miRBase:MI0006142,RGD:2325502;Name=Mir384	0	0	0	0	0	0	0	0	0
Dbxref=GeneID:100314106,miRBase:MI0006143,RGD:2325501;Dbxref=GeneID:100314106,miRBase:MI0006143,RGD:2325501;Name=Mir410	0	0	0	0	0	0	0	0	0
Dbxref=GeneID:100314107,miRBase:MI0006144,RGD:2325500;Dbxref=GeneID:100314107,miRBase:MI0006144,RGD:2325500;Name=Mir411	0	0	0	0	0	0	0	0	0
Dbxref=GeneID:100314108,miRBase:MI0006146,RGD:2325499;Dbxref=GeneID:100314108,miRBase:MI0006146,RGD:2325499;Name=Mir425	0	0	0	0	0	0	2	0	0
Dbxref=GeneID:100314109,miRBase:MI0006149,RGD:2325498;Dbxref=GeneID:100314109,miRBase:MI0006149,RGD:2325498;Name=Mir463	0	0	0	0	0	0	0	0	0
Dbxref=GeneID:100314110,miRBase:MI0006150,RGD:2325497;Dbxref=GeneID:100314110,miRBase:MI0006150,RGD:2325497;Name=Mir471	0	0	0	0	0	0	0	0	0
Dbxref=GeneID:100314111,miRBase:MI0006152,RGD:2325496;Dbxref=GeneID:100314111,miRBase:MI0006152,RGD:2325496;Name=Mir495	0	0	0	0	0	0	0	0	0
Dbxref=GeneID:100314112,miRBase:MI0006153,RGD:2325495;Dbxref=GeneID:100314112,miRBase:MI0006153,RGD:2325495;Name=Mir500	0	0	0	0	0	0	0	0	0
Dbxref=GeneID:100314113,miRBase:MI0006156,RGD:2325494;Dbxref=GeneID:100314113,miRBase:MI0006156,RGD:2325494;Name=Mir671	148	123	150	80	50	62	79	108	63
Dbxref=GeneID:100314114,miRBase:MI0006158,RGD:2325493;Dbxref=GeneID:100314114,miRBase:MI0006158,RGD:2325493;Name=Mir673	0	0	0	0	0	0	0	0	0
Dbxref=GeneID:100314115,miRBase:MI0006159,RGD:2325492;Dbxref=GeneID:100314115,miRBase:MI0006159,RGD:2325492;Name=Mir674	0	0	0	0	0	0	0	0	0
Dbxref=GeneID:100314116,miRBase:MI0006161,RGD:2325491;Dbxref=GeneID:100314116,miRBase:MI0006161,RGD:2325491;Name=Mir742	0	0	0	0	0	0	0	0	0
Dbxref=GeneID:100314117,miRBase:MI0006162,RGD:2325490;Dbxref=GeneID:100314117,miRBase:MI0006162,RGD:2325490;Name=Mir743a	0	0	0	0	0	0	0	0	0
Dbxref=GeneID:100314118,miRBase:MI0006164,RGD:2325489;Dbxref=GeneID:100314118,miRBase:MI0006164,RGD:2325489;Name=Mir760	0	1	0	0	0	0	0	0	0
Dbxref=GeneID:100314119,miRBase:MI0006167,RGD:2325488;Dbxref=GeneID:100314119,miRBase:MI0006167,RGD:2325488;Name=Mir92b	0	1	0	0	0	0	0	1	0
Dbxref=GeneID:100314120,miRBase:MI0006168,RGD:2325487;Dbxref=GeneID:100314120,miRBase:MI0006168,RGD:2325487;Name=Mir488	0	0	0	0	0	0	0	0	0
Dbxref=GeneID:100314121,miRBase:MI0006342,RGD:2314885;Dbxref=GeneID:100314121,miRBase:MI0006342,RGD:2314885;Name=Mir146b	0	1	0	0	0	0	0	0	0
Dbxref=GeneID:100314122,miRBase:MI0012584,RGD:2325486;Dbxref=GeneID:100314122,miRBase:MI0012584,RGD:2325486;Name=Mir202	0	0	0	0	0	0	0	0	0
Dbxref=GeneID:100314125,miRBase:MI0012589,RGD:2325484;Dbxref=GeneID:100314125,miRBase:MI0012589,RGD:2325484;Name=Mir1224	15	17	11	6	5	2	4	4	6
Dbxref=GeneID:100314126,miRBase:MI0012591,RGD:2325483;Dbxref=GeneID:100314126,miRBase:MI0012591,RGD:2325483;Name=Mir511	0	0	0	0	0	0	0	0	0
Dbxref=GeneID:100314128,miRBase:MI0012593,RGD:2325481;Dbxref=GeneID:100314128,miRBase:MI0012593,RGD:2325481;Name=Mir544	0	0	0	0	0	0	0	0	0
Dbxref=GeneID:100314129,miRBase:MI0012597,RGD:2314884;Dbxref=GeneID:100314129,miRBase:MI0012597,RGD:2314884;Name=Mir615	0	0	0	0	0	0	0	0	0
Dbxref=GeneID:100314130,miRBase:MI0012598,RGD:2325480;Dbxref=GeneID:100314130,miRBase:MI0012598,RGD:2325480;Name=Mir628	0	0	0	0	1	0	0	0	0
Dbxref=GeneID:100314131,miRBase:MI0012599,RGD:2325479;Dbxref=GeneID:100314131,miRBase:MI0012599,RGD:2325479;Name=Mir632	65	77	60	29	31	33	42	77	76
Dbxref=GeneID:100314132,miRBase:MI0012602,RGD:2325478;Dbxref=GeneID:100314132,miRBase:MI0012602,RGD:2325478;Name=Mir802	0	0	0	0	0	0	0	0	0
Dbxref=GeneID:100314133,miRBase:MI0012603,RGD:2314883;Dbxref=GeneID:100314133,miRBase:MI0012603,RGD:2314883;Name=Mir675	126	360	292	74	143	80	435	472	500
Dbxref=GeneID:100314134,miRBase:MI0012604,RGD:2325477;Dbxref=GeneID:100314134,miRBase:MI0012604,RGD:2325477;Name=Mir875	0	0	0	0	0	0	0	0	0
Dbxref=GeneID:100314135,miRBase:MI0012608,RGD:2325476;Dbxref=GeneID:100314135,miRBase:MI0012608,RGD:2325476;Name=Mir201	0	0	0	0	0	0	0	0	0
Dbxref=GeneID:100314136,miRBase:MI0012609,RGD:2325475;Dbxref=GeneID:100314136,miRBase:MI0012609,RGD:2325475;Name=Mir293	0	0	0	0	0	0	0	0	0
Dbxref=GeneID:100314137,miRBase:MI0012610,RGD:2325474;Dbxref=GeneID:100314137,miRBase:MI0012610,RGD:2325474;Name=Mir294	0	0	0	0	0	0	0	0	0
Dbxref=GeneID:100314138,miRBase:MI0012613,RGD:2325473;Dbxref=GeneID:100314138,miRBase:MI0012613,RGD:2325473;Name=Mir547	0	0	0	0	0	0	0	0	0
Dbxref=GeneID:100314139,miRBase:MI0012614,RGD:2325472;Dbxref=GeneID:100314139,miRBase:MI0012614,RGD:2325472;Name=Mir667	0	0	0	0	0	0	0	0	0
Dbxref=GeneID:100314140,miRBase:MI0012617,RGD:2325471;Dbxref=GeneID:100314140,miRBase:MI0012617,RGD:2325471;Name=Mir666	0	0	0	0	0	0	0	0	0
Dbxref=GeneID:100314141,miRBase:MI0012618,RGD:2325470;Dbxref=GeneID:100314141,miRBase:MI0012618,RGD:2325470;Name=Mir759	0	0	0	0	0	0	0	0	0
Dbxref=GeneID:100314142,miRBase:MI0012619,RGD:2325469;Dbxref=GeneID:100314142,miRBase:MI0012619,RGD:2325469;Name=Mir678	38	44	25	31	28	12	11	41	40
Dbxref=GeneID:100314143,miRBase:MI0012621,RGD:2325468;Dbxref=GeneID:100314143,miRBase:MI0012621,RGD:2325468;Name=Mir711	0	0	0	0	0	0	0	0	0
Dbxref=GeneID:100314144,miRBase:MI0000589,RGD:2325467;Dbxref=GeneID:100314144,miRBase:MI0000589,RGD:2325467;Name=Mir322	0	0	0	0	0	0	0	0	0
Dbxref=GeneID:100314145,miRBase:MI0000600,RGD:7489019;Dbxref=GeneID:100314145,miRBase:MI0000600,RGD:7489019;Name=Mir327	0	0	0	0	0	0	0	0	0
Dbxref=GeneID:100314146,miRBase:MI0000620,RGD:2325466;Dbxref=GeneID:100314146,miRBase:MI0000620,RGD:2325466;Name=Mir339	2	0	1	0	0	0	0	1	0
Dbxref=GeneID:100314147,miRBase:MI0000631,RGD:2325465;Dbxref=GeneID:100314147,miRBase:MI0000631,RGD:2325465;Name=Mir345	3	0	1	1	0	0	1	1	0
Dbxref=GeneID:100314148,miRBase:MI0000641,RGD:2325464;Dbxref=GeneID:100314148,miRBase:MI0000641,RGD:2325464;Name=Mir7a-1	6	3	6	6	4	2	9	6	17
Dbxref=GeneID:100314149,miRBase:MI0000839,RGD:2325463;Dbxref=GeneID:100314149,miRBase:MI0000839,RGD:2325463;Name=Mir9-3	0	0	0	0	0	0	0	0	0
Dbxref=GeneID:100314150,miRBase:MI0000843,RGD:7488977;Dbxref=GeneID:100314150,miRBase:MI0000843,RGD:7488977;Name=Mir15b	0	0	0	0	0	0	0	0	0
Dbxref=GeneID:100314151,miRBase:MI0000849,RGD:2325462;Dbxref=GeneID:100314151,miRBase:MI0000849,RGD:2325462;Name=Mir19a	0	0	0	0	0	0	0	0	0
Dbxref=GeneID:100314152,miRBase:MI0000861,RGD:2325461;Dbxref=GeneID:100314152,miRBase:MI0000861,RGD:2325461;Name=Mir28	0	0	0	0	0	0	0	0	0
Dbxref=GeneID:100314153,miRBase:MI0000867,RGD:2325460;Dbxref=GeneID:100314153,miRBase:MI0000867,RGD:2325460;Name=Mir30e	0	0	0	0	0	0	0	0	0
Dbxref=GeneID:100314154,miRBase:MI0000880,RGD:2325459;Dbxref=GeneID:100314154,miRBase:MI0000880,RGD:2325459;Name=Mir93	1	2	2	0	0	2	1	0	0
Dbxref=GeneID:100314155,miRBase:MI0000892,RGD:2325458;Dbxref=GeneID:100314155,miRBase:MI0000892,RGD:2325458;Name=Mir124-3	0	0	0	0	0	0	0	0	0
Dbxref=GeneID:100314156,miRBase:MI0000896,RGD:2325457;Dbxref=GeneID:100314156,miRBase:MI0000896,RGD:2325457;Name=Mir125b1	1	0	1	0	0	5	0	3	1
Dbxref=GeneID:100314157,miRBase:MI0000902,RGD:2325456;Dbxref=GeneID:100314157,miRBase:MI0000902,RGD:2325456;Name=Mir129-1	0	0	0	0	0	0	0	0	0
Dbxref=GeneID:100314158,miRBase:MI0000920,RGD:2325455;Dbxref=GeneID:100314158,miRBase:MI0000920,RGD:2325455;Name=Mir150	0	0	0	0	0	0	0	0	0
Dbxref=GeneID:100314159,miRBase:MI0000927,RGD:2325454;Dbxref=GeneID:100314159,miRBase:MI0000927,RGD:2325454;Name=Mir181b2	0	0	0	0	0	0	0	0	0
Dbxref=GeneID:100314160,miRBase:MI0000933,RGD:2325453;Dbxref=GeneID:100314160,miRBase:MI0000933,RGD:2325453;Name=Mir190	0	0	0	0	0	0	0	0	0
Dbxref=GeneID:100314161,miRBase:MI0000945,RGD:2325452;Dbxref=GeneID:100314161,miRBase:MI0000945,RGD:2325452;Name=Mir203	0	0	0	0	0	0	0	0	0
Dbxref=GeneID:100314162,miRBase:MI0000949,RGD:7489029;Dbxref=GeneID:100314162,miRBase:MI0000949,RGD:7489029;Name=Mir208a	0	0	0	0	0	0	0	0	0
Dbxref=GeneID:100314163,miRBase:MI0000961,RGD:2325451;Dbxref=GeneID:100314163,miRBase:MI0000961,RGD:2325451;Name=Mir221	1	0	0	0	0	0	0	3	1
Dbxref=GeneID:100314164,miRBase:MI0001152,RGD:2314882;Dbxref=GeneID:100314164,miRBase:MI0001152,RGD:2314882;Name=Mir196b	0	0	0	0	0	0	0	0	0
Dbxref=GeneID:100314165,miRBase:MI0001722,RGD:2325450;Dbxref=GeneID:100314165,miRBase:MI0001722,RGD:2325450;Name=Mir431	0	0	0	0	0	0	0	0	0
Dbxref=GeneID:100314166,miRBase:MI0003480,RGD:2325449;Dbxref=GeneID:100314166,miRBase:MI0003480,RGD:2325449;Name=Mir501	0	0	0	0	0	0	0	0	0
Dbxref=GeneID:100314167,miRBase:MI0003526,RGD:2325448;Dbxref=GeneID:100314167,miRBase:MI0003526,RGD:2325448;Name=Mir539	0	0	0	0	0	0	0	0	0
Dbxref=GeneID:100314168,miRBase:MI0003541,RGD:2325447;Dbxref=GeneID:100314168,miRBase:MI0003541,RGD:2325447;Name=Mir379	0	0	0	0	0	0	0	0	0
Dbxref=GeneID:100314169,miRBase:MI0003553,RGD:2325446;Dbxref=GeneID:100314169,miRBase:MI0003553,RGD:2325446;Name=Mir363	0	0	0	0	0	0	0	0	0
Dbxref=GeneID:100314170,miRBase:MI0003722,RGD:2325445;Dbxref=GeneID:100314170,miRBase:MI0003722,RGD:2325445;Name=Mir664-1	0	0	0	0	0	0	0	0	0
Dbxref=GeneID:100314171,miRBase:MI0006115,RGD:2325444;Dbxref=GeneID:100314171,miRBase:MI0006115,RGD:2325444;Name=Mir743b	0	0	0	0	0	0	0	0	0
Dbxref=GeneID:100314172,miRBase:MI0006133,RGD:4888616;Dbxref=GeneID:100314172,miRBase:MI0006133,RGD:4888616;Name=Mir182	0	0	0	0	0	0	0	0	0
Dbxref=GeneID:100314173,miRBase:MI0006141,RGD:2325443;Dbxref=GeneID:100314173,miRBase:MI0006141,RGD:2325443;Name=Mir380	0	0	0	0	0	0	0	0	0
Dbxref=GeneID:100314174,miRBase:MI0006147,RGD:2325442;Dbxref=GeneID:100314174,miRBase:MI0006147,RGD:2325442;Name=Mir434	0	0	0	0	0	0	0	0	0
Dbxref=GeneID:100314175,miRBase:MI0006157,RGD:2325441;Dbxref=GeneID:100314175,miRBase:MI0006157,RGD:2325441;Name=Mir672	0	0	0	0	0	0	0	0	0
Dbxref=GeneID:100314176,miRBase:MI0006163,RGD:2325440;Dbxref=GeneID:100314176,miRBase:MI0006163,RGD:2325440;Name=Mir758	0	0	0	0	0	0	0	0	0
Dbxref=GeneID:100314177,miRBase:MI0006169,RGD:2325439;Dbxref=GeneID:100314177,miRBase:MI0006169,RGD:2325439;Name=Mir652	0	0	0	0	0	0	0	0	0
Dbxref=GeneID:100314178,miRBase:MI0012594,RGD:2325438;Dbxref=GeneID:100314178,miRBase:MI0012594,RGD:2325438;Name=Mir568	36	30	33	3	6	3	5	12	16
Dbxref=GeneID:100314179,miRBase:MI0012600,RGD:2314881;Dbxref=GeneID:100314179,miRBase:MI0012600,RGD:2314881;Name=Mir653	0	0	0	0	0	0	0	0	0
Dbxref=GeneID:100314180,miRBase:MI0012606,RGD:2325437;Dbxref=GeneID:100314180,miRBase:MI0012606,RGD:2325437;Name=Mir665	0	0	0	0	0	0	0	0	0
Dbxref=GeneID:100314181,miRBase:MI0000594,RGD:2325436;Dbxref=GeneID:100314181,miRBase:MI0000594,RGD:2325436;Name=Mir324	2	2	3	0	0	0	0	0	0
Dbxref=GeneID:100314183,miRBase:MI0000628,RGD:2317875;Dbxref=GeneID:100314183,miRBase:MI0000628,RGD:2317875;Name=Mir343	1	2	8	2	4	5	1	3	6
Dbxref=GeneID:100314184,miRBase:MI0000830,RGD:2325435;Dbxref=GeneID:100314184,miRBase:MI0000830,RGD:2325435;Name=Mirlet7c-1	2	5	5	0	0	1	1	0	1
Dbxref=GeneID:100314185,miRBase:MI0000837,RGD:2325434;Dbxref=GeneID:100314185,miRBase:MI0000837,RGD:2325434;Name=Mir7b	0	0	0	0	0	0	0	0	0
Dbxref=GeneID:100314186,miRBase:MI0000847,RGD:2325433;Dbxref=GeneID:100314186,miRBase:MI0000847,RGD:2325433;Name=Mir19b1	0	0	0	1	0	0	0	0	0
Dbxref=GeneID:100314187,miRBase:MI0000865,RGD:2314880;Dbxref=GeneID:100314187,miRBase:MI0000865,RGD:2314880;Name=Mir29c	1	1	1	0	0	1	0	0	0
Dbxref=GeneID:100314188,miRBase:MI0000875,RGD:2325432;Dbxref=GeneID:100314188,miRBase:MI0000875,RGD:2325432;Name=Mir34b	0	0	0	0	0	0	0	0	0
Dbxref=GeneID:100314189,miRBase:MI0000884,RGD:2325431;Dbxref=GeneID:100314189,miRBase:MI0000884,RGD:2325431;Name=Mir99b	0	0	0	0	0	0	0	0	0
Dbxref=GeneID:100314190,miRBase:MI0000899,RGD:2325430;Dbxref=GeneID:100314190,miRBase:MI0000899,RGD:2325430;Name=Mir127	0	0	0	0	0	0	0	0	0
Dbxref=GeneID:100314191,miRBase:MI0000907,RGD:2325429;Dbxref=GeneID:100314191,miRBase:MI0000907,RGD:2325429;Name=Mir134	0	0	0	0	0	0	0	0	0
Dbxref=GeneID:100314192,miRBase:MI0000917,RGD:2325428;Dbxref=GeneID:100314192,miRBase:MI0000917,RGD:2325428;Name=Mir144	0	0	0	0	0	0	0	0	0
Dbxref=GeneID:100314193,miRBase:MI0000935,RGD:2325427;Dbxref=GeneID:100314193,miRBase:MI0000935,RGD:2325427;Name=Mir192	0	0	0	0	0	0	0	0	0
Dbxref=GeneID:100314194,miRBase:MI0000943,RGD:2325426;Dbxref=GeneID:100314194,miRBase:MI0000943,RGD:2325426;Name=Mir200a	0	0	0	0	0	0	0	0	0
Dbxref=GeneID:100314195,miRBase:MI0000953,RGD:2325425;Dbxref=GeneID:100314195,miRBase:MI0000953,RGD:2325425;Name=Mir181a-1	0	0	0	0	0	0	0	0	0
Dbxref=GeneID:100314196,miRBase:MI0000971,RGD:2325424;Dbxref=GeneID:100314196,miRBase:MI0000971,RGD:2325424;Name=Mir300	0	0	0	0	0	0	0	0	0
Dbxref=GeneID:100314197,miRBase:MI0001724,RGD:2325423;Dbxref=GeneID:100314197,miRBase:MI0001724,RGD:2325423;Name=Mir433	0	0	0	0	0	0	0	0	0
Dbxref=GeneID:100314198,miRBase:MI0003485,RGD:2314879;Dbxref=GeneID:100314198,miRBase:MI0003485,RGD:2314879;Name=Mir483	1	0	0	0	0	1	0	0	0
Dbxref=GeneID:100314199,miRBase:MI0003528,RGD:2325422;Dbxref=GeneID:100314199,miRBase:MI0003528,RGD:2325422;Name=Mir542	0	0	0	0	0	0	0	0	0
Dbxref=GeneID:100314200,miRBase:MI0003544,RGD:2325421;Dbxref=GeneID:100314200,miRBase:MI0003544,RGD:2325421;Name=Mir376b	0	0	0	0	0	0	0	0	0
Dbxref=GeneID:100314201,miRBase:MI0003554,RGD:2325420;Dbxref=GeneID:100314201,miRBase:MI0003554,RGD:2325420;Name=Mir20b	0	0	0	0	0	0	0	0	0
Dbxref=GeneID:100314203,miRBase:MI0006123,RGD:2325419;Dbxref=GeneID:100314203,miRBase:MI0006123,RGD:2325419;Name=Mir881	0	0	0	0	0	0	0	0	0
Dbxref=GeneID:100314204,miRBase:MI0006136,RGD:2325418;Dbxref=GeneID:100314204,miRBase:MI0006136,RGD:2325418;Name=Mir196c	0	0	0	0	0	0	0	0	0
Dbxref=GeneID:100314205,miRBase:MI0006148,RGD:2325417;Dbxref=GeneID:100314205,miRBase:MI0006148,RGD:2325417;Name=Mir455	0	0	0	0	0	0	0	0	0
Dbxref=GeneID:100314206,miRBase:MI0006155,RGD:2325416;Dbxref=GeneID:100314206,miRBase:MI0006155,RGD:2325416;Name=Mir598	0	0	0	0	0	0	0	0	0
Dbxref=GeneID:100314207,miRBase:MI0006165,RGD:2325415;Dbxref=GeneID:100314207,miRBase:MI0006165,RGD:2325415;Name=Mir770	0	0	0	0	0	0	0	0	0
Dbxref=GeneID:100314208,miRBase:MI0012585,RGD:2325414;Dbxref=GeneID:100314208,miRBase:MI0012585,RGD:2325414;Name=Mir490	1	0	0	0	0	0	0	0	0
Dbxref=GeneID:100314209,miRBase:MI0012595,RGD:2325413;Dbxref=GeneID:100314209,miRBase:MI0012595,RGD:2325413;Name=Mir582	0	0	0	0	0	0	0	0	0
Dbxref=GeneID:100314210,miRBase:MI0012605,RGD:2325412;Dbxref=GeneID:100314210,miRBase:MI0012605,RGD:2325412;Name=Mir876	0	1	2	0	2	0	0	0	0
Dbxref=GeneID:100314211,miRBase:MI0012615,RGD:2325411;Dbxref=GeneID:100314211,miRBase:MI0012615,RGD:2325411;Name=Mir761	0	2	0	0	0	1	0	1	1
Dbxref=GeneID:100314212,miRBase:MI0012622,RGD:2325410;Dbxref=GeneID:100314212,miRBase:MI0012622,RGD:2325410;Name=Mir496	0	0	0	0	0	0	0	0	0
Dbxref=GeneID:100314213,miRBase:MI0000827,RGD:2325409;Dbxref=GeneID:100314213,miRBase:MI0000827,RGD:2325409;Name=Mirlet7a1	0	0	0	0	0	0	1	0	0
Dbxref=GeneID:100314214,miRBase:MI0000874,RGD:2325408;Dbxref=GeneID:100314214,miRBase:MI0000874,RGD:2325408;Name=Mir33	0	0	0	0	0	0	0	0	0
Dbxref=GeneID:100314215,miRBase:MI0000914,RGD:2325407;Dbxref=GeneID:100314215,miRBase:MI0000914,RGD:2325407;Name=Mir141	0	0	0	0	0	0	0	0	0
Dbxref=GeneID:100314216,miRBase:MI0000955,RGD:2325406;Dbxref=GeneID:100314216,miRBase:MI0000955,RGD:2325406;Name=Mir216a	0	0	0	0	0	0	0	0	0
Dbxref=GeneID:100314217,miRBase:MI0000593,RGD:2325405;Dbxref=GeneID:100314217,miRBase:MI0000593,RGD:2325405;Name=Mir301a	2	1	0	0	0	0	2	1	1
Dbxref=GeneID:100314218,miRBase:MI0000602,RGD:2325404;Dbxref=GeneID:100314218,miRBase:MI0000602,RGD:2325404;Name=Mir328	1	0	1	0	0	0	0	0	0
Dbxref=GeneID:100314219,miRBase:MI0000613,RGD:2325403;Dbxref=GeneID:100314219,miRBase:MI0000613,RGD:2325403;Name=Mir336	1	0	2	0	0	2	1	2	0
Dbxref=GeneID:100314221,miRBase:MI0000633,RGD:2325402;Dbxref=GeneID:100314221,miRBase:MI0000633,RGD:2325402;Name=Mir346	0	0	0	0	0	0	0	0	0
Dbxref=GeneID:100314222,miRBase:MI0000638,RGD:2325401;Dbxref=GeneID:100314222,miRBase:MI0000638,RGD:2325401;Name=Mir20a	0	0	0	0	0	0	0	0	0
Dbxref=GeneID:100314223,miRBase:MI0000647,RGD:2325400;Dbxref=GeneID:100314223,miRBase:MI0000647,RGD:2325400;Name=Mir151	0	0	0	0	0	0	0	0	0
Dbxref=GeneID:100314224,miRBase:MI0000831,RGD:2325399;Dbxref=GeneID:100314224,miRBase:MI0000831,RGD:2325399;Name=Mirlet7c-2	4	3	2	2	1	1	1	2	0
Dbxref=GeneID:100314225,miRBase:MI0000836,RGD:2325398;Dbxref=GeneID:100314225,miRBase:MI0000836,RGD:2325398;Name=Mir7a-2	0	0	0	0	0	0	0	0	0
Dbxref=GeneID:100314226,miRBase:MI0000842,RGD:2325397;Dbxref=GeneID:100314226,miRBase:MI0000842,RGD:2325397;Name=Mir10b	0	0	0	0	0	0	0	0	0
Dbxref=GeneID:100314227,miRBase:MI0000846,RGD:2325396;Dbxref=GeneID:100314227,miRBase:MI0000846,RGD:2325396;Name=Mir18a	0	0	0	0	0	0	0	0	0
Dbxref=GeneID:100314228,miRBase:MI0000852,RGD:2325395;Dbxref=GeneID:100314228,miRBase:MI0000852,RGD:2325395;Name=Mir23a	5	4	2	0	3	0	4	1	7
Dbxref=GeneID:100314229,miRBase:MI0000858,RGD:2325394;Dbxref=GeneID:100314229,miRBase:MI0000858,RGD:2325394;Name=Mir26b	0	0	0	0	0	0	0	0	0
Dbxref=GeneID:100314230,miRBase:MI0000863,RGD:2325393;Dbxref=GeneID:100314230,miRBase:MI0000863,RGD:2325393;Name=Mir29a	0	0	0	0	0	0	0	0	0
Dbxref=GeneID:100314231,miRBase:MI0000868,RGD:2325392;Dbxref=GeneID:100314231,miRBase:MI0000868,RGD:2325392;Name=Mir30b	0	0	0	0	0	0	0	0	0
Dbxref=GeneID:100314232,miRBase:MI0000872,RGD:2325391;Dbxref=GeneID:100314232,miRBase:MI0000872,RGD:2325391;Name=Mir31	7	6	8	1	2	1	6	6	5
Dbxref=GeneID:100314233,miRBase:MI0000878,RGD:2325390;Dbxref=GeneID:100314233,miRBase:MI0000878,RGD:2325390;Name=Mir92a1	0	0	0	2	0	0	0	1	1
Dbxref=GeneID:100314234,miRBase:MI0000885,RGD:2325389;Dbxref=GeneID:100314234,miRBase:MI0000885,RGD:2325389;Name=Mir100	2	3	0	1	0	3	1	1	2
Dbxref=GeneID:100314235,miRBase:MI0000889,RGD:2325388;Dbxref=GeneID:100314235,miRBase:MI0000889,RGD:2325388;Name=Mir106b	3	3	0	3	0	0	2	0	0
Dbxref=GeneID:100314236,miRBase:MI0000895,RGD:2325387;Dbxref=GeneID:100314236,miRBase:MI0000895,RGD:2325387;Name=Mir125a	0	2	0	0	1	0	0	1	0
Dbxref=GeneID:100314237,miRBase:MI0000898,RGD:2325386;Dbxref=GeneID:100314237,miRBase:MI0000898,RGD:2325386;Name=Mir126	0	0	0	0	0	0	0	0	0
Dbxref=GeneID:100314238,miRBase:MI0000903,RGD:2325385;Dbxref=GeneID:100314238,miRBase:MI0000903,RGD:2325385;Name=Mir130a	1	0	0	0	0	0	0	0	0
Dbxref=GeneID:100314239,miRBase:MI0000909,RGD:2325384;Dbxref=GeneID:100314239,miRBase:MI0000909,RGD:2325384;Name=Mir136	0	0	0	0	0	0	0	0	0
Dbxref=GeneID:100314240,miRBase:MI0000913,RGD:2325383;Dbxref=GeneID:100314240,miRBase:MI0000913,RGD:2325383;Name=Mir139	0	0	0	0	0	0	0	0	0
Dbxref=GeneID:100314241,miRBase:MI0000919,RGD:2325382;Dbxref=GeneID:100314241,miRBase:MI0000919,RGD:2325382;Name=Mir146a	0	0	0	0	0	0	0	0	0
Dbxref=GeneID:100314242,miRBase:MI0000924,RGD:2325381;Dbxref=GeneID:100314242,miRBase:MI0000924,RGD:2325381;Name=Mir181c	0	0	0	0	0	0	0	0	0
Dbxref=GeneID:100314243,miRBase:MI0000930,RGD:2325380;Dbxref=GeneID:100314243,miRBase:MI0000930,RGD:2325380;Name=Mir185	0	0	0	0	0	0	0	0	0
Dbxref=GeneID:100314244,miRBase:MI0000936,RGD:2325379;Dbxref=GeneID:100314244,miRBase:MI0000936,RGD:2325379;Name=Mir193	0	0	0	0	0	0	0	1	0
Dbxref=GeneID:100314245,miRBase:MI0000941,RGD:2325378;Dbxref=GeneID:100314245,miRBase:MI0000941,RGD:2325378;Name=Mir199a2	9	3	7	2	1	2	3	3	4
Dbxref=GeneID:100314246,miRBase:MI0000947,RGD:2325377;Dbxref=GeneID:100314246,miRBase:MI0000947,RGD:2325377;Name=Mir205	0	0	0	0	0	0	0	0	0
Dbxref=GeneID:100314247,miRBase:MI0000952,RGD:2325376;Dbxref=GeneID:100314247,miRBase:MI0000952,RGD:2325376;Name=Mir212	0	2	3	0	0	0	0	0	0
Dbxref=GeneID:100314248,miRBase:MI0000958,RGD:2325375;Dbxref=GeneID:100314248,miRBase:MI0000958,RGD:2325375;Name=Mir218-1	3	3	3	0	0	0	0	0	1
Dbxref=GeneID:100314249,miRBase:MI0000964,RGD:2325374;Dbxref=GeneID:100314249,miRBase:MI0000964,RGD:2325374;Name=Mir290	0	0	0	0	0	0	0	0	0
Dbxref=GeneID:100314250,miRBase:MI0000969,RGD:2325373;Dbxref=GeneID:100314250,miRBase:MI0000969,RGD:2325373;Name=Mir298	0	0	0	0	0	0	0	0	0
Dbxref=GeneID:100314251,miRBase:MI0001639,RGD:2325372;Dbxref=GeneID:100314251,miRBase:MI0001639,RGD:2325372;Name=Mir448	0	0	0	0	0	0	0	0	0
Dbxref=GeneID:100314252,miRBase:MI0001656,RGD:2325371;Dbxref=GeneID:100314252,miRBase:MI0001656,RGD:2325371;Name=Mir365b	0	0	0	0	0	0	0	1	0
Dbxref=GeneID:100314253,miRBase:MI0003479,RGD:2325370;Dbxref=GeneID:100314253,miRBase:MI0003479,RGD:2325370;Name=Mir207	2	2	4	0	0	2	0	2	1
Dbxref=GeneID:100314254,miRBase:MI0003486,RGD:2325369;Dbxref=GeneID:100314254,miRBase:MI0003486,RGD:2325369;Name=Mir370	0	0	0	0	0	0	0	0	0
Dbxref=GeneID:100314255,miRBase:MI0003524,RGD:2325368;Dbxref=GeneID:100314255,miRBase:MI0003524,RGD:2325368;Name=Mir540	0	0	0	0	0	0	0	0	0
Dbxref=GeneID:100314256,miRBase:MI0003545,RGD:2325367;Dbxref=GeneID:100314256,miRBase:MI0003545,RGD:2325367;Name=Mir376a	0	0	0	0	0	0	0	0	0
Dbxref=GeneID:100314257,miRBase:MI0003550,RGD:2325366;Dbxref=GeneID:100314257,miRBase:MI0003550,RGD:2325366;Name=Mir409	0	0	0	0	0	0	0	0	0
Dbxref=GeneID:100314258,miRBase:MI0003719,RGD:2325365;Dbxref=GeneID:100314258,miRBase:MI0003719,RGD:2325365;Name=Mir378	0	0	0	0	0	0	0	0	0
Dbxref=GeneID:100314259,miRBase:MI0003724,RGD:2325364;Dbxref=GeneID:100314259,miRBase:MI0003724,RGD:2325364;Name=Mir497	0	0	0	0	0	0	0	0	0
Dbxref=GeneID:100314260,miRBase:MI0006117,RGD:2325363;Dbxref=GeneID:100314260,miRBase:MI0006117,RGD:2325363;Name=Mir872	0	0	0	0	0	0	0	0	0
Dbxref=GeneID:100314261,miRBase:MI0006121,RGD:2325362;Dbxref=GeneID:100314261,miRBase:MI0006121,RGD:2325362;Name=Mir879	0	0	0	0	0	0	0	0	0
Dbxref=GeneID:100314262,miRBase:MI0006132,RGD:2325361;Dbxref=GeneID:100314262,miRBase:MI0006132,RGD:2325361;Name=Mir181d	0	0	0	0	0	0	0	0	0
Dbxref=GeneID:100314263,miRBase:MI0006140,RGD:2325360;Dbxref=GeneID:100314263,miRBase:MI0006140,RGD:2325360;Name=Mir375	0	0	0	0	0	0	0	0	0
Dbxref=GeneID:100314264,miRBase:MI0006145,RGD:2325359;Dbxref=GeneID:100314264,miRBase:MI0006145,RGD:2325359;Name=Mir423	0	0	0	0	0	0	0	0	0
Dbxref=GeneID:100314265,miRBase:MI0006154,RGD:2325358;Dbxref=GeneID:100314265,miRBase:MI0006154,RGD:2325358;Name=Mir532	0	0	0	0	0	0	0	0	0
Dbxref=GeneID:100314266,miRBase:MI0006160,RGD:2325357;Dbxref=GeneID:100314266,miRBase:MI0006160,RGD:2325357;Name=Mir708	0	0	1	0	0	0	0	0	0
Dbxref=GeneID:100314267,miRBase:MI0006166,RGD:2325356;Dbxref=GeneID:100314267,miRBase:MI0006166,RGD:2325356;Name=Mir873	1	2	0	0	0	0	0	0	0
Dbxref=GeneID:100314268,miRBase:MI0006343,RGD:2325355;Dbxref=GeneID:100314268,miRBase:MI0006343,RGD:2325355;Name=Mir551b	0	0	0	0	0	0	0	0	0
Dbxref=GeneID:100314269,miRBase:MI0012590,RGD:2325354;Dbxref=GeneID:100314269,miRBase:MI0012590,RGD:2325354;Name=Mir362	0	0	0	0	0	0	0	0	0
Dbxref=GeneID:100314270,miRBase:MI0012596,RGD:2314878;Dbxref=GeneID:100314270,miRBase:MI0012596,RGD:2314878;Name=Mir592	0	0	0	0	0	0	0	0	0
Dbxref=GeneID:100314271,miRBase:MI0012601,RGD:2325353;Dbxref=GeneID:100314271,miRBase:MI0012601,RGD:2325353;Name=Mir668	0	0	0	0	0	0	0	0	0
Dbxref=GeneID:100314272,miRBase:MI0012607,RGD:2314890;Dbxref=GeneID:100314272,miRBase:MI0012607,RGD:2314890;Name=Mir935	0	0	0	0	0	0	1	0	1
Dbxref=GeneID:100314273,miRBase:MI0012611,RGD:4108499;Dbxref=GeneID:100314273,miRBase:MI0012611,RGD:4108499;Name=Mir295-1	0	0	0	0	0	0	0	0	0
Dbxref=GeneID:100314274,miRBase:MI0012616,RGD:2325352;Dbxref=GeneID:100314274,miRBase:MI0012616,RGD:2325352;Name=Mir764	0	0	0	0	0	0	0	0	0
Dbxref=GeneID:100314276,miRBase:MI0000611,RGD:2325351;Dbxref=GeneID:100314276,miRBase:MI0000611,RGD:2325351;Name=Mir140	0	0	0	2	0	0	0	0	0
Dbxref=GeneID:100314277,miRBase:MI0000833,RGD:2325350;Dbxref=GeneID:100314277,miRBase:MI0000833,RGD:2325350;Name=Mirlet7f-1	7	2	2	0	1	1	0	3	0
Dbxref=GeneID:100314278,miRBase:MI0000855,RGD:2325349;Dbxref=GeneID:100314278,miRBase:MI0000855,RGD:2325349;Name=Mir24-2	13	12	21	4	3	6	29	14	22
Dbxref=GeneID:100314279,miRBase:MI0000886,RGD:2325348;Dbxref=GeneID:100314279,miRBase:MI0000886,RGD:2325348;Name=Mir101a	5	2	0	0	0	0	1	0	0
Dbxref=GeneID:100314280,miRBase:MI0000908,RGD:2325347;Dbxref=GeneID:100314280,miRBase:MI0000908,RGD:2325347;Name=Mir135a	0	1	0	1	1	0	0	0	2
Dbxref=GeneID:100314281,miRBase:MI0000939,RGD:2325346;Dbxref=GeneID:100314281,miRBase:MI0000939,RGD:2325346;Name=Mir195	0	0	0	0	0	0	0	0	0
Dbxref=GeneID:100314282,miRBase:MI0000967,RGD:2325345;Dbxref=GeneID:100314282,miRBase:MI0000967,RGD:2325345;Name=Mir296	0	0	1	0	0	0	0	0	0
Dbxref=GeneID:100314283,miRBase:MI0003487,RGD:2325344;Dbxref=GeneID:100314283,miRBase:MI0003487,RGD:2325344;Name=Mir377	0	0	0	0	0	0	0	0	0
Dbxref=GeneID:100314284,miRBase:MI0003547,RGD:2325343;Dbxref=GeneID:100314284,miRBase:MI0003547,RGD:2325343;Name=Mir487b	0	0	0	0	0	0	0	0	0
Dbxref=GeneID:100314285,miRBase:MI0006122,RGD:2325342;Dbxref=GeneID:100314285,miRBase:MI0006122,RGD:2325342;Name=Mir880	0	0	0	0	0	0	0	0	0
Dbxref=GeneID:100314286,miRBase:MI0006151,RGD:2325341;Dbxref=GeneID:100314286,miRBase:MI0006151,RGD:2325341;Name=Mir484	0	0	0	0	0	0	0	0	0
Dbxref=GeneID:100314287,miRBase:MI0012587,RGD:2325340;Dbxref=GeneID:100314287,miRBase:MI0012587,RGD:2325340;Name=Mir105	0	0	0	0	0	0	0	0	0
Dbxref=GeneID:100314288,miRBase:MI0012612,RGD:2325339;Dbxref=GeneID:100314288,miRBase:MI0012612,RGD:2325339;Name=Mir465	0	0	0	0	0	0	0	0	0
Dbxref=GeneID:100314289,miRBase:MI0000642,RGD:2325338;Dbxref=GeneID:100314289,miRBase:MI0000642,RGD:2325338;Name=Mir351	2	1	2	1	1	0	2	1	1
Dbxref=GeneID:100314290,miRBase:MI0000857,RGD:2325337;Dbxref=GeneID:100314290,miRBase:MI0000857,RGD:2325337;Name=Mir26a	0	0	1	0	2	0	0	2	0
Dbxref=GeneID:100314291,miRBase:MI0000893,RGD:2325336;Dbxref=GeneID:100314291,miRBase:MI0000893,RGD:2325336;Name=Mir124-1	0	0	0	0	0	0	0	0	0
Dbxref=GeneID:100314292,miRBase:MI0000925,RGD:2325335;Dbxref=GeneID:100314292,miRBase:MI0000925,RGD:2325335;Name=Mir181a2	0	0	0	0	0	0	0	0	0
Dbxref=GeneID:100314293,miRBase:MI0000960,RGD:2325334;Dbxref=GeneID:100314293,miRBase:MI0000960,RGD:2325334;Name=Mir219-2	0	0	0	0	0	0	0	4	0
Dbxref=GeneID:100322884,RGD:2315525;Dbxref=GeneID:100322884,RGD:2315525;Name=Nemf	716	741	708	279	335	306	379	484	497
Dbxref=GeneID:100322897,RGD:2315526;Dbxref=GeneID:100322897,RGD:2315526;Name=Prr30	0	2	0	0	2	0	0	5	0
Dbxref=GeneID:100328908,RGD:1565819;Dbxref=GeneID:100328908,RGD:1565819;Name=Zfp831	0	2	2	0	1	0	0	0	0
Dbxref=GeneID:100359414,RGD:2323879;Dbxref=GeneID:100359414,RGD:2323879;Name=LOC100359414	0	0	0	0	0	0	0	0	0
Dbxref=GeneID:100359416,RGD:2323877;Dbxref=GeneID:100359416,RGD:2323877;Name=LOC100359416	0	0	0	0	0	0	0	0	0
Dbxref=GeneID:100359421,RGD:2323872;Dbxref=GeneID:100359421,RGD:2323872;Name=LOC100359421	691	755	619	622	601	576	475	703	579
Dbxref=GeneID:100359423,RGD:2323870;Dbxref=GeneID:100359423,RGD:2323870;Name=LOC100359423	343	390	299	991	466	363	193	399	211
Dbxref=GeneID:100359435,RGD:2323858;Dbxref=GeneID:100359435,RGD:2323858;Name=LOC100359435	38	33	30	14	19	33	23	30	14
Dbxref=GeneID:100359436,RGD:2323857;Dbxref=GeneID:100359436,RGD:2323857;Name=LOC100359436	0	0	0	0	0	0	0	0	0
Dbxref=GeneID:100359438,RGD:2323855;Dbxref=GeneID:100359438,RGD:2323855;Name=Zfp683	0	0	0	0	1	0	0	0	0
Dbxref=GeneID:100359446,RGD:2323847;Dbxref=GeneID:100359446,RGD:2323847;Name=LOC100359446	7	7	6	9	5	2	6	19	4
Dbxref=GeneID:100359452,RGD:2323841;Dbxref=GeneID:100359452,RGD:2323841;Name=LOC100359452	0	0	0	0	0	0	0	0	0
Dbxref=GeneID:100359456,RGD:2323837;Dbxref=GeneID:100359456,RGD:2323837;Name=LOC100359456	0	0	0	0	0	0	0	0	0
Dbxref=GeneID:100359457,RGD:2323836;Dbxref=GeneID:100359457,RGD:2323836;Name=LOC100359457	0	0	0	0	0	0	0	0	0
Dbxref=GeneID:100359464,RGD:2323829;Dbxref=GeneID:100359464,RGD:2323829;Name=Zfp420	306	328	318	140	127	159	126	191	153
Dbxref=GeneID:100359471,RGD:2323822;Dbxref=GeneID:100359471,RGD:2323822;Name=LOC100359471	54	41	34	15	12	15	14	19	16
Dbxref=GeneID:100359474,RGD:2323819;Dbxref=GeneID:100359474,RGD:2323819;Name=LOC100359474	6	5	8	0	0	2	0	0	0
Dbxref=GeneID:100359478,RGD:2323815;Dbxref=GeneID:100359478,RGD:2323815;Name=Tstd1	8	5	20	14	10	13	10	4	2
Dbxref=GeneID:100359479,RGD:2323814;Dbxref=GeneID:100359479,RGD:2323814;Name=LOC100359479	0	2	1	0	0	0	0	0	0
Dbxref=GeneID:100359483,RGD:2323810;Dbxref=GeneID:100359483,RGD:2323810;Name=Cylc1	2439	3245	2366	905	1282	1134	1726	2299	2264
Dbxref=GeneID:100359484,RGD:2323809;Dbxref=GeneID:100359484,RGD:2323809;Name=Zfp628	216	328	212	95	116	82	145	226	187
Dbxref=GeneID:100359485,RGD:2323808;Dbxref=GeneID:100359485,RGD:2323808;Name=Ms4a18	7	4	0	0	0	0	0	2	2
Dbxref=GeneID:100359493,RGD:2323800;Dbxref=GeneID:100359493,RGD:2323800;Name=LOC100359493	2	1	2	8	7	3	3	9	5
Dbxref=GeneID:100359495,RGD:2323798;Dbxref=GeneID:100359495,RGD:2323798;Name=LOC100359495	10	7	7	7	1	1	1	5	1
Dbxref=GeneID:100359498,RGD:2323795;Dbxref=GeneID:100359498,RGD:2323795;Name=LOC100359498	135	152	128	136	90	56	66	149	124
Dbxref=GeneID:100359502,RGD:2323692;Dbxref=GeneID:100359502,RGD:2323692;Name=LOC100359502	0	0	0	0	0	0	0	0	0
Dbxref=GeneID:100359503,RGD:2323691;Dbxref=GeneID:100359503,RGD:2323691;Name=LOC100359503	3	4	4	6	1	1	3	8	3
Dbxref=GeneID:100359505,RGD:2323689;Dbxref=GeneID:100359505,RGD:2323689;Name=LOC100359505	375	398	379	260	163	128	153	279	160
Dbxref=GeneID:100359512,RGD:2323682;Dbxref=GeneID:100359512,RGD:2323682;Name=Vti1b	389	380	334	266	242	184	260	342	292
Dbxref=GeneID:100359515,RGD:2323679;Dbxref=GeneID:100359515,RGD:2323679;Name=LOC100359515	0	0	0	0	0	0	0	0	0
Dbxref=GeneID:100359517,RGD:2323677;Dbxref=GeneID:100359517,RGD:2323677;Name=LOC100359517	752	631	612	560	316	304	348	595	442
Dbxref=GeneID:100359519,RGD:2323675;Dbxref=GeneID:100359519,RGD:2323675;Name=LOC100359519	1	0	3	3	4	2	2	6	5
Dbxref=GeneID:100359523,RGD:2323671;Dbxref=GeneID:100359523,RGD:2323671;Name=LOC100359523	31	18	15	4	5	3	14	8	10
Dbxref=GeneID:100359524,RGD:2323670;Dbxref=GeneID:100359524,RGD:2323670;Name=LOC100359524	180	195	166	52	73	58	67	81	86
Dbxref=GeneID:100359525,RGD:2323669;Dbxref=GeneID:100359525,RGD:2323669;Name=LOC100359525	0	0	0	0	0	0	0	0	0
Dbxref=GeneID:100359528,RGD:1565987;Dbxref=GeneID:100359528,RGD:1565987;Name=RGD1565987	46	72	38	27	22	50	54	74	57
Dbxref=GeneID:100359529,RGD:2323665;Dbxref=GeneID:100359529,RGD:2323665;Name=Immp2l	824	849	711	642	647	647	580	824	711
Dbxref=GeneID:100359530,RGD:2323664;Dbxref=GeneID:100359530,RGD:2323664;Name=LOC100359530	0	0	0	0	0	0	0	0	0
Dbxref=GeneID:100359535,RGD:2323659;Dbxref=GeneID:100359535,RGD:2323659;Name=LOC100359535	0	0	0	0	0	0	0	0	0
Dbxref=GeneID:100359539,RGD:2323655;Dbxref=GeneID:100359539,RGD:2323655;Name=LOC100359539	137	167	296	2794	2886	2459	1456	2947	1985
Dbxref=GeneID:100359546,RGD:2323648;Dbxref=GeneID:100359546,RGD:2323648;Name=Hmgn4	0	0	0	0	0	0	0	0	0
Dbxref=GeneID:100359550,RGD:2323644;Dbxref=GeneID:100359550,RGD:2323644;Name=LOC100359550	1423	965	1082	2738	2317	2034	1228	2764	1450
Dbxref=GeneID:100359553,RGD:2323641;Dbxref=GeneID:100359553,RGD:2323641;Name=LOC100359553	0	0	0	0	0	0	0	0	0
Dbxref=GeneID:100359554,RGD:2323640;Dbxref=GeneID:100359554,RGD:2323640;Name=LOC100359554	0	0	0	0	0	0	0	0	0
Dbxref=GeneID:100359556,RGD:2323638;Dbxref=GeneID:100359556,RGD:2323638;Name=LOC100359556	132	149	124	48	97	80	83	118	96
Dbxref=GeneID:100359558,RGD:2323636;Dbxref=GeneID:100359558,RGD:2323636;Name=Fam177a1	845	805	918	204	473	466	422	765	577
Dbxref=GeneID:100359562,RGD:2323632;Dbxref=GeneID:100359562,RGD:2323632;Name=Mroh6	10	2	4	6	2	6	4	12	10
Dbxref=GeneID:100359563,RGD:2323631;Dbxref=GeneID:100359563,RGD:2323631;Name=LOC100359563	322	309	325	258	233	149	168	369	191
Dbxref=GeneID:100359566,RGD:2323628;Dbxref=GeneID:100359566,RGD:2323628;Name=LOC100359566	0	2	1	1	4	2	0	4	2
Dbxref=GeneID:100359567,RGD:2323627;Dbxref=GeneID:100359567,RGD:2323627;Name=LOC100359567	0	0	0	0	0	0	0	0	0
Dbxref=GeneID:100359573,RGD:2323621;Dbxref=GeneID:100359573,RGD:2323621;Name=LOC100359573	0	3	2	4	2	2	1	0	0
Dbxref=GeneID:100359574,RGD:2323620;Dbxref=GeneID:100359574,RGD:2323620;Name=LOC100359574	757	850	747	506	483	504	552	907	738
Dbxref=GeneID:100359575,RGD:2323619;Dbxref=GeneID:100359575,RGD:2323619;Name=LOC100359575	25	17	21	12	14	12	22	11	17
Dbxref=GeneID:100359576,RGD:2323618;Dbxref=GeneID:100359576,RGD:2323618;Name=LOC100359576	0	0	0	0	0	0	0	0	0
Dbxref=GeneID:100359583,RGD:2323611;Dbxref=GeneID:100359583,RGD:2323611;Name=LOC100359583	10485	13428	11842	7611	7957	6876	6277	10543	6905
Dbxref=GeneID:100359586,RGD:2323608;Dbxref=GeneID:100359586,RGD:2323608;Name=LOC100359586	0	0	0	1	0	0	0	0	0
Dbxref=GeneID:100359592,RGD:2323602;Dbxref=GeneID:100359592,RGD:2323602;Name=Palm3	0	0	1	0	1	0	8	5	2
Dbxref=GeneID:100359595,RGD:2323599;Dbxref=GeneID:100359595,RGD:2323599;Name=Tbc1d32	256	240	278	105	116	126	156	289	208
Dbxref=GeneID:100359600,RGD:2325125;Dbxref=GeneID:100359600,RGD:2325125;Name=LOC100359600	1198	1514	1216	2247	2195	2000	1388	2553	1550
Dbxref=GeneID:100359604,RGD:2325121;Dbxref=GeneID:100359604,RGD:2325121;Name=LOC100359604	0	0	0	0	0	0	0	0	0
Dbxref=GeneID:100359605,RGD:2325120;Dbxref=GeneID:100359605,RGD:2325120;Name=LOC100359605	0	0	1	0	0	0	0	0	0
Dbxref=GeneID:100359607,RGD:2325118;Dbxref=GeneID:100359607,RGD:2325118;Name=LOC100359607	0	0	1	0	0	0	0	0	0
Dbxref=GeneID:100359613,RGD:2325113;Dbxref=GeneID:100359613,RGD:2325113;Name=LOC100359613	2137	1981	2322	1147	867	651	808	1678	1019
Dbxref=GeneID:100359616,RGD:2325111;Dbxref=GeneID:100359616,RGD:2325111;Name=LOC100359616	497	498	544	370	312	262	248	505	318
Dbxref=GeneID:100359623,RGD:2325104;Dbxref=GeneID:100359623,RGD:2325104;Name=LOC100359623	0	0	0	0	0	0	0	0	0
Dbxref=GeneID:100359633,RGD:2325094;Dbxref=GeneID:100359633,RGD:2325094;Name=LOC100359633	10	2	6	0	0	0	6	5	10
Dbxref=GeneID:100359634,RGD:2699529;Dbxref=GeneID:100359634,RGD:2699529;Name=LOC100359634	3	4	5	4	0	0	6	5	4
Dbxref=GeneID:100359642,RGD:1309846;Dbxref=GeneID:100359642,RGD:1309846;Name=Chmp4b	541	564	460	307	304	211	338	439	338
Dbxref=GeneID:100359644,RGD:2325084;Dbxref=GeneID:100359644,RGD:2325084;Name=LOC100359644	90	84	108	116	68	85	56	101	78
Dbxref=GeneID:100359649,RGD:2325079;Dbxref=GeneID:100359649,RGD:2325079;Name=LOC100359649	0	0	0	0	0	0	0	0	0
Dbxref=GeneID:100359655,RGD:2325073;Dbxref=GeneID:100359655,RGD:2325073;Name=LOC100359655	0	0	0	0	0	0	0	0	0
Dbxref=GeneID:100359656,RGD:2324606;Dbxref=GeneID:100359656,RGD:2324606;Name=LOC100359656	0	0	0	0	0	0	0	0	0
Dbxref=GeneID:100359662,RGD:2325067;Dbxref=GeneID:100359662,RGD:2325067;Name=Ankdd1b	478	550	347	1109	1090	881	220	473	197
Dbxref=GeneID:100359664,RGD:2324789;Dbxref=GeneID:100359664,RGD:2324789;Name=LOC100359664	336	371	381	220	303	185	199	258	211
Dbxref=GeneID:100359668,RGD:2325062;Dbxref=GeneID:100359668,RGD:2325062;Name=LOC100359668	2336	2495	2634	2185	1139	1218	1610	3305	1997
Dbxref=GeneID:100359669,RGD:2325061;Dbxref=GeneID:100359669,RGD:2325061;Name=LOC100359669	13	14	12	20	16	3	28	16	11
Dbxref=GeneID:100359671,RGD:2325059;Dbxref=GeneID:100359671,RGD:2325059;Name=LOC100359671	0	0	0	0	0	0	0	2	0
Dbxref=GeneID:100359674,RGD:2325056;Dbxref=GeneID:100359674,RGD:2325056;Name=LOC100359674	0	0	0	0	0	0	0	0	0
Dbxref=GeneID:100359675,RGD:2325055;Dbxref=GeneID:100359675,RGD:2325055;Name=Alpp	0	0	0	0	0	0	0	0	0
Dbxref=GeneID:100359678,RGD:2325053;Dbxref=GeneID:100359678,RGD:2325053;Name=Armcx4	1499	1353	1603	639	1170	999	608	1149	604
Dbxref=GeneID:100359680,RGD:2325051;Dbxref=GeneID:100359680,RGD:2325051;Name=Lpcat2	152	172	186	31	40	59	57	68	35
Dbxref=GeneID:100359681,RGD:2325050;Dbxref=GeneID:100359681,RGD:2325050;Name=LOC100359681	249	245	185	113	100	82	105	145	142
Dbxref=GeneID:100359682,RGD:2325049;Dbxref=GeneID:100359682,RGD:2325049;Name=LOC100359682	0	0	0	1	1	0	0	0	2
Dbxref=GeneID:100359684,RGD:2325047;Dbxref=GeneID:100359684,RGD:2325047;Name=LOC100359684	0	0	0	0	0	0	0	0	0
Dbxref=GeneID:100359686,RGD:2325045;Dbxref=GeneID:100359686,RGD:2325045;Name=LOC100359686	0	0	0	0	0	0	0	0	0
Dbxref=GeneID:100359687,RGD:2325044;Dbxref=GeneID:100359687,RGD:2325044;Name=LOC100359687	63	55	80	54	48	58	47	83	84
Dbxref=GeneID:100359692,RGD:2325039;Dbxref=GeneID:100359692,RGD:2325039;Name=LOC100359692	7	3	5	6	4	3	4	6	6
Dbxref=GeneID:100359693,RGD:2325038;Dbxref=GeneID:100359693,RGD:2325038;Name=LOC100359693	90	118	76	29	92	71	102	120	79
Dbxref=GeneID:100359700,RGD:2323540;Dbxref=GeneID:100359700,RGD:2323540;Name=LOC100359700	0	0	0	1	0	0	0	0	0
Dbxref=GeneID:100359701,RGD:2323539;Dbxref=GeneID:100359701,RGD:2323539;Name=LOC100359701	540	624	524	420	315	298	347	489	457
Dbxref=GeneID:100359702,RGD:2323538;Dbxref=GeneID:100359702,RGD:2323538;Name=LOC100359702	247	300	256	313	206	204	164	287	221
Dbxref=GeneID:100359711,RGD:2323529;Dbxref=GeneID:100359711,RGD:2323529;Name=LOC100359711	4	1	5	2	1	0	0	0	0
Dbxref=GeneID:100359713,RGD:2323527;Dbxref=GeneID:100359713,RGD:2323527;Name=LOC100359713	0	0	0	0	0	0	0	0	0
Dbxref=GeneID:100359714,RGD:2323526;Dbxref=GeneID:100359714,RGD:2323526;Name=Phf6	928	1237	860	142	342	286	310	560	392
Dbxref=GeneID:100359716,RGD:2323524;Dbxref=GeneID:100359716,RGD:2323524;Name=LOC100359716	336	350	282	147	168	195	154	252	223
Dbxref=GeneID:100359718,RGD:2323522;Dbxref=GeneID:100359718,RGD:2323522;Name=LOC100359718	0	0	0	0	0	0	0	0	0
Dbxref=GeneID:100359720,RGD:2323520;Dbxref=GeneID:100359720,RGD:2323520;Name=Ankrd31	88	104	48	14	36	51	49	57	58
Dbxref=GeneID:100359721,RGD:2323519;Dbxref=GeneID:100359721,RGD:2323519;Name=LOC100359721	0	0	0	0	0	0	0	0	0
Dbxref=GeneID:100359722,RGD:2323518;Dbxref=GeneID:100359722,RGD:2323518;Name=LOC100359722	296	327	340	183	186	182	153	246	173
Dbxref=GeneID:100359729,RGD:2323511;Dbxref=GeneID:100359729,RGD:2323511;Name=LOC100359729	0	0	0	0	0	0	0	0	0
Dbxref=GeneID:100359731,RGD:2323509;Dbxref=GeneID:100359731,RGD:2323509;Name=Tipinl1	414	341	331	394	321	295	258	373	374
Dbxref=GeneID:100359732,RGD:2323508;Dbxref=GeneID:100359732,RGD:2323508;Name=LOC100359732	1	0	3	2	2	4	2	1	1
Dbxref=GeneID:100359740,RGD:2323500;Dbxref=GeneID:100359740,RGD:2323500;Name=LOC100359740	0	0	0	0	0	0	0	0	0
Dbxref=GeneID:100359745,RGD:2323495;Dbxref=GeneID:100359745,RGD:2323495;Name=LOC100359745	16	9	17	2	9	5	8	22	14
Dbxref=GeneID:100359748,RGD:2323492;Dbxref=GeneID:100359748,RGD:2323492;Name=LOC100359748	1	2	0	0	0	0	0	0	2
Dbxref=GeneID:100359752,RGD:2323488;Dbxref=GeneID:100359752,RGD:2323488;Name=LOC100359752	7	4	6	0	1	2	0	2	0
Dbxref=GeneID:100359753,RGD:2323487;Dbxref=GeneID:100359753,RGD:2323487;Name=Dnaaf3	11	21	10	46	57	47	54	81	60
Dbxref=GeneID:100359760,RGD:2323480;Dbxref=GeneID:100359760,RGD:2323480;Name=LOC100359760	0	0	0	2	0	0	0	0	0
Dbxref=GeneID:100359763,RGD:2323477;Dbxref=GeneID:100359763,RGD:2323477;Name=LOC100359763	0	1	1	2	0	0	1	0	0
Dbxref=GeneID:100359768,RGD:2323472;Dbxref=GeneID:100359768,RGD:2323472;Name=LOC100359768	0	0	0	0	0	0	0	0	0
Dbxref=GeneID:100359772,RGD:2323468;Dbxref=GeneID:100359772,RGD:2323468;Name=LOC100359772	12	2	5	5	2	2	4	4	6
Dbxref=GeneID:100359774,RGD:2323466;Dbxref=GeneID:100359774,RGD:2323466;Name=LOC100359774	0	0	0	0	0	0	0	0	0
Dbxref=GeneID:100359775,RGD:2323465;Dbxref=GeneID:100359775,RGD:2323465;Name=Bpifa6	0	0	0	0	0	0	0	0	0
Dbxref=GeneID:100359776,RGD:2323464;Dbxref=GeneID:100359776,RGD:2323464;Name=LOC100359776	0	0	0	0	0	0	0	0	0
Dbxref=GeneID:100359777,RGD:2323463;Dbxref=GeneID:100359777,RGD:2323463;Name=LOC100359777	0	0	0	0	0	0	0	0	0
Dbxref=GeneID:100359784,RGD:2323456;Dbxref=GeneID:100359784,RGD:2323456;Name=LOC100359784	0	0	0	0	0	0	0	0	0
Dbxref=GeneID:100359789,RGD:2323451;Dbxref=GeneID:100359789,RGD:2323451;Name=LOC100359789	52	44	40	30	41	26	35	54	51
Dbxref=GeneID:100359793,RGD:2323447;Dbxref=GeneID:100359793,RGD:2323447;Name=LOC100359793	0	0	0	0	0	0	0	0	0
Dbxref=GeneID:100359803,RGD:2323338;Dbxref=GeneID:100359803,RGD:2323338;Name=Ube2d4l1	0	0	0	0	0	0	0	0	0
Dbxref=GeneID:100359806,RGD:2323335;Dbxref=GeneID:100359806,RGD:2323335;Name=LOC100359806	0	0	0	0	0	0	0	0	0
Dbxref=GeneID:100359810,RGD:2323331;Dbxref=GeneID:100359810,RGD:2323331;Name=LOC100359810	3993	3426	3341	873	1084	989	874	1445	1170
Dbxref=GeneID:100359812,RGD:2323329;Dbxref=GeneID:100359812,RGD:2323329;Name=LOC100359812	28	45	34	33	22	24	26	40	29
Dbxref=GeneID:100359816,RGD:2323325;Dbxref=GeneID:100359816,RGD:2323325;Name=LOC100359816	453	580	440	172	373	331	361	485	469
Dbxref=GeneID:100359821,RGD:1590949;Dbxref=GeneID:100359821,RGD:1590949;Name=Zik1	77	101	94	39	75	101	80	123	94
Dbxref=GeneID:100359823,RGD:2323318;Dbxref=GeneID:100359823,RGD:2323318;Name=Tmem167a	1862	2270	2266	1159	1534	1329	1547	2682	1856
Dbxref=GeneID:100359824,RGD:2323317;Dbxref=GeneID:100359824,RGD:2323317;Name=LOC100359824	0	0	0	0	0	0	0	0	0
Dbxref=GeneID:100359826,RGD:2323315;Dbxref=GeneID:100359826,RGD:2323315;Name=Krtap8-1	0	0	0	0	0	0	0	0	0
Dbxref=GeneID:100359829,RGD:2323312;Dbxref=GeneID:100359829,RGD:2323312;Name=Smpd5	3	7	6	11	4	1	4	18	16
Dbxref=GeneID:100359832,RGD:2323310;Dbxref=GeneID:100359832,RGD:2323310;Name=Fam104b	385	406	384	138	158	143	138	255	249
Dbxref=GeneID:100359836,RGD:1308456;Dbxref=GeneID:100359836,RGD:1308456;Name=Kirrel2	0	0	0	0	0	0	2	0	2
Dbxref=GeneID:100359838,RGD:2323304;Dbxref=GeneID:100359838,RGD:2323304;Name=Rfpl4b	0	0	0	0	0	0	1	2	0
Dbxref=GeneID:100359840,RGD:2323302;Dbxref=GeneID:100359840,RGD:2323302;Name=LOC100359840	0	2	1	2	0	1	5	0	1
Dbxref=GeneID:100359846,RGD:2323296;Dbxref=GeneID:100359846,RGD:2323296;Name=LOC100359846	0	0	0	0	0	0	0	0	0
Dbxref=GeneID:100359861,RGD:2324600;Dbxref=GeneID:100359861,RGD:2324600;Name=Smim15	738	697	904	357	635	561	512	809	674
Dbxref=GeneID:100359862,RGD:2323281;Dbxref=GeneID:100359862,RGD:2323281;Name=LOC100359862	147	108	184	212	132	134	115	160	112
Dbxref=GeneID:100359863,RGD:2323280;Dbxref=GeneID:100359863,RGD:2323280;Name=LOC100359863	0	0	1	0	0	0	0	0	0
Dbxref=GeneID:100359864,RGD:2323279;Dbxref=GeneID:100359864,RGD:2323279;Name=LOC100359864	0	0	0	0	0	0	0	0	0
Dbxref=GeneID:100359865,RGD:2323278;Dbxref=GeneID:100359865,RGD:2323278;Name=Hrct1	27	16	20	77	26	52	31	90	46
Dbxref=GeneID:100359872,RGD:2323271;Dbxref=GeneID:100359872,RGD:2323271;Name=LOC100359872	9	19	6	12	16	10	9	11	22
Dbxref=GeneID:100359873,RGD:2323270;Dbxref=GeneID:100359873,RGD:2323270;Name=Olfr873	0	0	0	0	0	0	0	0	0
Dbxref=GeneID:100359876,RGD:2323267;Dbxref=GeneID:100359876,RGD:2323267;Name=LOC100359876	2016	2198	1923	1080	1161	1119	882	1635	1288
Dbxref=GeneID:100359878,RGD:2323265;Dbxref=GeneID:100359878,RGD:2323265;Name=LOC100359878	0	0	0	0	0	0	0	0	0
Dbxref=GeneID:100359879,RGD:2323264;Dbxref=GeneID:100359879,RGD:2323264;Name=Tmem91	63	79	32	9	4	10	22	18	11
Dbxref=GeneID:100359885,RGD:2323258;Dbxref=GeneID:100359885,RGD:2323258;Name=LOC100359885	0	0	0	0	0	0	0	0	0
Dbxref=GeneID:100359886,RGD:2323257;Dbxref=GeneID:100359886,RGD:2323257;Name=Krtap11-1	0	0	0	0	0	0	0	0	0
Dbxref=GeneID:100359894,RGD:2323249;Dbxref=GeneID:100359894,RGD:2323249;Name=LOC100359894	0	0	0	0	0	0	0	0	0
Dbxref=GeneID:100359896,RGD:2323247;Dbxref=GeneID:100359896,RGD:2323247;Name=LOC100359896	0	1	0	0	1	0	0	1	0
Dbxref=GeneID:100359898,RGD:2323245;Dbxref=GeneID:100359898,RGD:2323245;Name=LOC100359898	91	103	76	38	61	42	72	91	79
Dbxref=GeneID:100359901,RGD:2323143;Dbxref=GeneID:100359901,RGD:2323143;Name=LOC100359901	0	0	0	0	0	0	0	0	0
Dbxref=GeneID:100359902,RGD:2323142;Dbxref=GeneID:100359902,RGD:2323142;Name=LOC100359902	1	2	0	0	1	0	4	1	0
Dbxref=GeneID:100359904,RGD:2323140;Dbxref=GeneID:100359904,RGD:2323140;Name=LOC100359904	0	1	1	0	0	0	0	0	0
Dbxref=GeneID:100359907,RGD:2323137;Dbxref=GeneID:100359907,RGD:2323137;Name=LOC100359907	0	0	2	0	0	0	0	0	0
Dbxref=GeneID:100359916,RGD:2323128;Dbxref=GeneID:100359916,RGD:2323128;Name=LOC100359916	8801	8877	7793	4242	5719	4973	5489	7889	6989
Dbxref=GeneID:100359917,RGD:2323127;Dbxref=GeneID:100359917,RGD:2323127;Name=LOC100359917	0	0	0	0	0	0	0	0	0
Dbxref=GeneID:100359918,RGD:2323126;Dbxref=GeneID:100359918,RGD:2323126;Name=Lnp1	0	0	0	2	0	0	0	0	0
Dbxref=GeneID:100359921,RGD:2323123;Dbxref=GeneID:100359921,RGD:2323123;Name=LOC100359921	0	0	0	0	0	0	0	0	0
Dbxref=GeneID:100359922,RGD:2323122;Dbxref=GeneID:100359922,RGD:2323122;Name=LOC100359922	5406	5292	5364	3852	3274	2563	2743	5313	3341
Dbxref=GeneID:100359924,RGD:2323120;Dbxref=GeneID:100359924,RGD:2323120;Name=LOC100359924	0	0	0	0	0	0	0	0	0
Dbxref=GeneID:100359928,RGD:2323116;Dbxref=GeneID:100359928,RGD:2323116;Name=LOC100359928	1381	1430	1221	610	557	604	693	1245	776
Dbxref=GeneID:100359930,RGD:2323115;Dbxref=GeneID:100359930,RGD:2323115;Name=LOC100359930	0	0	0	0	0	0	0	0	0
Dbxref=GeneID:100359932,RGD:2323113;Dbxref=GeneID:100359932,RGD:2323113;Name=LOC100359932	0	0	0	0	0	0	1	0	0
Dbxref=GeneID:100359937,RGD:2323108;Dbxref=GeneID:100359937,RGD:2323108;Name=LOC100359937	1143	1532	1162	489	508	417	507	768	676
Dbxref=GeneID:100359941,RGD:2323104;Dbxref=GeneID:100359941,RGD:2323104;Name=LOC100359941	219	173	151	59	54	51	126	139	145
Dbxref=GeneID:100359943,RGD:2323102;Dbxref=GeneID:100359943,RGD:2323102;Name=LOC100359943	0	1	4	0	0	0	0	6	0
Dbxref=GeneID:100359944,RGD:2323101;Dbxref=GeneID:100359944,RGD:2323101;Name=LOC100359944	1	1	0	2	1	0	2	0	1
Dbxref=GeneID:100359945,RGD:2323100;Dbxref=GeneID:100359945,RGD:2323100;Name=Rslcan18	724	938	791	209	238	304	173	319	229
Dbxref=GeneID:100359946,RGD:2323099;Dbxref=GeneID:100359946,RGD:2323099;Name=Hmox2-ps1	59	62	35	18	20	13	25	31	29
Dbxref=GeneID:100359951,RGD:2323094;Dbxref=GeneID:100359951,RGD:2323094;Name=LOC100359951	3340	3095	3602	2672	1801	1637	1701	3245	2225
Dbxref=GeneID:100359959,RGD:2323086;Dbxref=GeneID:100359959,RGD:2323086;Name=LOC100359959	1	0	0	0	0	0	0	0	0
Dbxref=GeneID:100359962,RGD:2323083;Dbxref=GeneID:100359962,RGD:2323083;Name=LOC100359962	0	0	0	0	0	0	0	0	0
Dbxref=GeneID:100359965,RGD:2323080;Dbxref=GeneID:100359965,RGD:2323080;Name=LOC100359965	0	0	0	0	0	0	0	0	0
Dbxref=GeneID:100359967,RGD:2323078;Dbxref=GeneID:100359967,RGD:2323078;Name=Zfp560	288	257	238	123	113	102	123	161	112
Dbxref=GeneID:100359968,RGD:2323077;Dbxref=GeneID:100359968,RGD:2323077;Name=LOC100359968	0	0	0	0	0	0	0	0	0
Dbxref=GeneID:100359970,RGD:2323075;Dbxref=GeneID:100359970,RGD:2323075;Name=LOC100359970	1	0	1	0	0	0	2	0	0
Dbxref=GeneID:100359972,RGD:2323073;Dbxref=GeneID:100359972,RGD:2323073;Name=LOC100359972	0	0	0	0	0	0	0	0	2
Dbxref=GeneID:100359974,RGD:2323071;Dbxref=GeneID:100359974,RGD:2323071;Name=LOC100359974	91	91	77	39	52	60	35	76	95
Dbxref=GeneID:100359977,RGD:2323068;Dbxref=GeneID:100359977,RGD:2323068;Name=Cd164l2	2	5	6	0	2	0	0	7	3
Dbxref=GeneID:100359978,RGD:2323067;Dbxref=GeneID:100359978,RGD:2323067;Name=LOC100359978	1	2	0	0	0	2	0	0	2
Dbxref=GeneID:100359979,RGD:2323066;Dbxref=GeneID:100359979,RGD:2323066;Name=LOC100359979	0	0	0	2	2	4	0	2	4
Dbxref=GeneID:100359982,RGD:1563422;Dbxref=GeneID:100359982,RGD:1563422;Name=Mpc2	1402	1490	1376	1503	1431	1107	767	1340	931
Dbxref=GeneID:100359993,RGD:2323052;Dbxref=GeneID:100359993,RGD:2323052;Name=LOC100359993	0	0	0	0	0	0	0	0	0
Dbxref=GeneID:100360006,RGD:2322939;Dbxref=GeneID:100360006,RGD:2322939;Name=LOC100360006	0	0	0	0	0	0	0	0	0
Dbxref=GeneID:100360007,RGD:2322938;Dbxref=GeneID:100360007,RGD:2322938;Name=LOC100360007	0	0	0	0	0	0	0	0	0
Dbxref=GeneID:100360011,RGD:2322934;Dbxref=GeneID:100360011,RGD:2322934;Name=LOC100360011	0	0	0	0	0	0	0	0	0
Dbxref=GeneID:100360012,RGD:2322933;Dbxref=GeneID:100360012,RGD:2322933;Name=LOC100360012	13	6	3	6	1	2	8	5	3
Dbxref=GeneID:100360013,RGD:2322932;Dbxref=GeneID:100360013,RGD:2322932;Name=LOC100360013	43	44	60	8	36	42	35	59	43
Dbxref=GeneID:100360015,RGD:2322930;Dbxref=GeneID:100360015,RGD:2322930;Name=Car10	2439	2922	2347	2862	3412	2849	3004	4189	3531
Dbxref=GeneID:100360017,RGD:2322928;Dbxref=GeneID:100360017,RGD:2322928;Name=Mrps6	4912	11502	4884	870	755	513	479	675	608
Dbxref=GeneID:100360024,RGD:2322921;Dbxref=GeneID:100360024,RGD:2322921;Name=LOC100360024	0	2	0	0	0	0	0	0	2
Dbxref=GeneID:100360027,RGD:2322918;Dbxref=GeneID:100360027,RGD:2322918;Name=LOC100360027	0	0	0	0	0	0	0	0	0
Dbxref=GeneID:100360030,RGD:2322915;Dbxref=GeneID:100360030,RGD:2322915;Name=LOC100360030	0	2	2	4	0	0	2	0	0
Dbxref=GeneID:100360034,RGD:2322911;Dbxref=GeneID:100360034,RGD:2322911;Name=LOC100360034	203	226	193	64	72	73	58	114	74
Dbxref=GeneID:100360036,RGD:2322909;Dbxref=GeneID:100360036,RGD:2322909;Name=LOC100360036	0	0	0	0	0	0	0	0	0
Dbxref=GeneID:100360039,RGD:2322906;Dbxref=GeneID:100360039,RGD:2322906;Name=LOC100360039	0	0	0	0	0	0	0	0	0
Dbxref=GeneID:100360041,RGD:2322904;Dbxref=GeneID:100360041,RGD:2322904;Name=Zfp366	1	1	0	0	0	1	2	0	1
Dbxref=GeneID:100360042,RGD:2322903;Dbxref=GeneID:100360042,RGD:2322903;Name=LOC100360042	227	250	182	148	207	164	149	211	208
Dbxref=GeneID:100360047,RGD:2322898;Dbxref=GeneID:100360047,RGD:2322898;Name=LOC100360047	0	0	0	0	0	0	0	0	0
Dbxref=GeneID:100360049,RGD:2322896;Dbxref=GeneID:100360049,RGD:2322896;Name=LOC100360049	0	0	0	0	0	0	0	0	0
Dbxref=GeneID:100360051,RGD:2322894;Dbxref=GeneID:100360051,RGD:2322894;Name=LOC100360051	0	0	0	0	0	0	0	0	0
Dbxref=GeneID:100360052,RGD:2322893;Dbxref=GeneID:100360052,RGD:2322893;Name=LOC100360052	0	1	0	0	0	0	0	0	0
Dbxref=GeneID:100360053,RGD:2322892;Dbxref=GeneID:100360053,RGD:2322892;Name=LOC100360053	8	1	3	0	0	0	5	5	0
Dbxref=GeneID:100360054,RGD:2322891;Dbxref=GeneID:100360054,RGD:2322891;Name=Vstm1	0	0	0	0	1	0	0	0	0
Dbxref=GeneID:100360057,RGD:2322888;Dbxref=GeneID:100360057,RGD:2322888;Name=LOC100360057	2817	2916	3161	2194	1593	1414	1472	2891	1851
Dbxref=GeneID:100360060,RGD:2322885;Dbxref=GeneID:100360060,RGD:2322885;Name=LOC100360060	0	0	0	0	0	0	0	0	0
Dbxref=GeneID:100360061,RGD:2322884;Dbxref=GeneID:100360061,RGD:2322884;Name=LOC100360061	130	162	99	127	113	88	134	168	158
Dbxref=GeneID:100360066,RGD:2322879;Dbxref=GeneID:100360066,RGD:2322879;Name=Evi5	2478	2906	2586	822	1369	1221	1278	2052	1642
Dbxref=GeneID:100360071,RGD:2324597;Dbxref=GeneID:100360071,RGD:2324597;Name=Nps	0	0	0	0	0	0	0	0	0
Dbxref=GeneID:100360076,RGD:2324596;Dbxref=GeneID:100360076,RGD:2324596;Name=LOC100360076	0	0	0	0	0	0	0	0	0
Dbxref=GeneID:100360077,RGD:2322870;Dbxref=GeneID:100360077,RGD:2322870;Name=Znhit1	345	366	315	274	228	246	224	319	267
Dbxref=GeneID:100360078,RGD:2322869;Dbxref=GeneID:100360078,RGD:2322869;Name=LOC100360078	14	18	17	7	7	6	11	12	13
Dbxref=GeneID:100360079,RGD:2322868;Dbxref=GeneID:100360079,RGD:2322868;Name=LOC100360079	2	1	0	0	2	0	0	0	0
Dbxref=GeneID:100360082,RGD:2322865;Dbxref=GeneID:100360082,RGD:2322865;Name=LOC100360082	0	3	1	0	0	0	0	1	0
Dbxref=GeneID:100360083,RGD:2322864;Dbxref=GeneID:100360083,RGD:2322864;Name=LOC100360083	0	0	0	0	0	0	0	0	0
Dbxref=GeneID:100360087,RGD:2322860;Dbxref=GeneID:100360087,RGD:2322860;Name=LOC100360087	3774	3757	4268	3237	1848	1896	2691	5126	3110
Dbxref=GeneID:100360091,RGD:2322856;Dbxref=GeneID:100360091,RGD:2322856;Name=Tmem207	0	0	0	2	0	1	2	0	1
Dbxref=GeneID:100360095,RGD:2322852;Dbxref=GeneID:100360095,RGD:2322852;Name=LOC100360095	0	0	0	0	0	0	0	0	0
Dbxref=GeneID:100360098,RGD:2322849;Dbxref=GeneID:100360098,RGD:2322849;Name=LOC100360098	0	0	0	2	0	0	0	2	0
Dbxref=GeneID:100360099,RGD:2322848;Dbxref=GeneID:100360099,RGD:2322848;Name=LOC100360099	0	0	0	0	0	0	1	0	0
Dbxref=GeneID:100360100,RGD:2324594;Dbxref=GeneID:100360100,RGD:2324594;Name=Taf3	568	515	508	129	213	214	252	360	352
Dbxref=GeneID:100360106,RGD:2322743;Dbxref=GeneID:100360106,RGD:2322743;Name=LOC100360106	0	0	0	0	0	0	0	0	0
Dbxref=GeneID:100360117,RGD:2322732;Dbxref=GeneID:100360117,RGD:2322732;Name=LOC100360117	9526	10748	10606	7409	4941	4655	5255	9175	6347
Dbxref=GeneID:100360119,RGD:2322730;Dbxref=GeneID:100360119,RGD:2322730;Name=LOC100360119	13	22	15	13	15	15	6	19	15
Dbxref=GeneID:100360120,RGD:2322729;Dbxref=GeneID:100360120,RGD:2322729;Name=Smim10l1	2999	3357	2815	1273	1797	1437	1440	2172	1701
Dbxref=GeneID:100360122,RGD:1560931;Dbxref=GeneID:100360122,RGD:1560931;Name=RGD1560931	133	195	192	269	197	192	189	331	258
Dbxref=GeneID:100360123,RGD:2322726;Dbxref=GeneID:100360123,RGD:2322726;Name=LOC100360123	0	0	0	0	0	0	0	0	0
Dbxref=GeneID:100360125,RGD:2322724;Dbxref=GeneID:100360125,RGD:2322724;Name=LOC100360125	0	0	0	0	0	0	0	0	0
Dbxref=GeneID:100360126,RGD:2322723;Dbxref=GeneID:100360126,RGD:2322723;Name=LOC100360126	0	0	0	0	0	0	0	0	0
Dbxref=GeneID:100360127,RGD:2322722;Dbxref=GeneID:100360127,RGD:2322722;Name=LOC100360127	0	0	0	0	0	0	0	0	0
Dbxref=GeneID:100360128,RGD:2322721;Dbxref=GeneID:100360128,RGD:2322721;Name=LOC100360128	0	0	0	0	0	0	0	0	0
Dbxref=GeneID:100360140,RGD:2322709;Dbxref=GeneID:100360140,RGD:2322709;Name=LOC100360140	0	3	2	24	13	12	8	6	17
Dbxref=GeneID:100360143,RGD:2322706;Dbxref=GeneID:100360143,RGD:2322706;Name=LOC100360143	0	0	0	0	0	0	0	0	0
Dbxref=GeneID:100360145,RGD:2322704;Dbxref=GeneID:100360145,RGD:2322704;Name=LOC100360145	1458	1750	1429	2481	1975	1566	1210	2074	1274
Dbxref=GeneID:100360146,RGD:2322703;Dbxref=GeneID:100360146,RGD:2322703;Name=LOC100360146	2	1	2	0	1	2	7	2	1
Dbxref=GeneID:100360147,RGD:2322702;Dbxref=GeneID:100360147,RGD:2322702;Name=LOC100360147	1	2	0	0	1	1	2	0	1
Dbxref=GeneID:100360151,RGD:2322698;Dbxref=GeneID:100360151,RGD:2322698;Name=LOC100360151	0	1	0	0	0	0	0	0	2
Dbxref=GeneID:100360155,RGD:2322694;Dbxref=GeneID:100360155,RGD:2322694;Name=LOC100360155	40	53	36	27	15	18	23	42	34
Dbxref=GeneID:100360157,RGD:2322692;Dbxref=GeneID:100360157,RGD:2322692;Name=LOC100360157	6	4	5	4	6	0	0	1	2
Dbxref=GeneID:100360160,RGD:2322689;Dbxref=GeneID:100360160,RGD:2322689;Name=LOC100360160	0	0	0	0	0	0	0	0	0
Dbxref=GeneID:100360166,RGD:2322683;Dbxref=GeneID:100360166,RGD:2322683;Name=LOC100360166	4	2	1	0	0	1	2	2	0
Dbxref=GeneID:100360173,RGD:2322676;Dbxref=GeneID:100360173,RGD:2322676;Name=LOC100360173	5	13	23	142	133	156	107	149	90
Dbxref=GeneID:100360176,RGD:2322673;Dbxref=GeneID:100360176,RGD:2322673;Name=LOC100360176	125	144	112	74	94	79	81	157	116
Dbxref=GeneID:100360179,RGD:2322670;Dbxref=GeneID:100360179,RGD:2322670;Name=LOC100360179	2	10	7	1	4	4	5	6	9
Dbxref=GeneID:100360180,RGD:1583832;Dbxref=GeneID:100360180,RGD:1583832;Name=Pgd	3074	3820	3254	1874	1724	1635	2322	3736	2776
Dbxref=GeneID:100360184,RGD:2322665;Dbxref=GeneID:100360184,RGD:2322665;Name=LOC100360184	2	1	3	2	2	3	1	2	0
Dbxref=GeneID:100360186,RGD:2322663;Dbxref=GeneID:100360186,RGD:2322663;Name=LOC100360186	0	0	0	0	0	0	0	0	0
Dbxref=GeneID:100360196,RGD:2322653;Dbxref=GeneID:100360196,RGD:2322653;Name=LOC100360196	0	0	0	0	0	0	1	0	0
Dbxref=GeneID:100360197,RGD:2322652;Dbxref=GeneID:100360197,RGD:2322652;Name=Rad51ap2	4	0	8	4	11	3	0	9	2
Dbxref=GeneID:100360198,RGD:2322651;Dbxref=GeneID:100360198,RGD:2322651;Name=LOC100360198	2	0	2	0	0	1	3	1	1
Dbxref=GeneID:100360199,RGD:2322650;Dbxref=GeneID:100360199,RGD:2322650;Name=LOC100360199	2	3	7	0	0	0	2	0	1
Dbxref=GeneID:100360200,RGD:2322550;Dbxref=GeneID:100360200,RGD:2322550;Name=LOC100360200	297	345	290	207	182	150	207	326	277
Dbxref=GeneID:100360201,RGD:2322549;Dbxref=GeneID:100360201,RGD:2322549;Name=LOC100360201	0	0	0	0	0	0	0	0	0
Dbxref=GeneID:100360205,RGD:2322545;Dbxref=GeneID:100360205,RGD:2322545;Name=LOC100360205	5273	6406	5299	2973	4717	4744	2954	5815	4034
Dbxref=GeneID:100360209,RGD:2322541;Dbxref=GeneID:100360209,RGD:2322541;Name=LOC100360209	0	0	0	0	0	0	1	0	0
Dbxref=GeneID:100360212,RGD:2322538;Dbxref=GeneID:100360212,RGD:2322538;Name=LOC100360212	0	0	0	0	0	0	0	0	0
Dbxref=GeneID:100360215,RGD:2322535;Dbxref=GeneID:100360215,RGD:2322535;Name=LOC100360215	55	60	59	31	23	19	46	46	44
Dbxref=GeneID:100360217,RGD:2322533;Dbxref=GeneID:100360217,RGD:2322533;Name=LOC100360217	0	0	0	0	0	0	0	0	0
Dbxref=GeneID:100360218,RGD:2322532;Dbxref=GeneID:100360218,RGD:2322532;Name=LOC100360218	1980	2542	2550	146	409	439	501	915	785
Dbxref=GeneID:100360222,RGD:2322528;Dbxref=GeneID:100360222,RGD:2322528;Name=LOC100360222	0	0	0	0	0	0	0	0	0
Dbxref=GeneID:100360224,RGD:2322526;Dbxref=GeneID:100360224,RGD:2322526;Name=LOC100360224	0	0	0	0	0	0	0	2	0
Dbxref=GeneID:100360225,RGD:2322525;Dbxref=GeneID:100360225,RGD:2322525;Name=LOC100360225	2	0	0	0	0	1	0	0	0
Dbxref=GeneID:100360226,RGD:2322524;Dbxref=GeneID:100360226,RGD:2322524;Name=LOC100360226	0	0	0	0	0	0	0	0	0
Dbxref=GeneID:100360227,RGD:2322523;Dbxref=GeneID:100360227,RGD:2322523;Name=LOC100360227	0	0	0	0	0	0	0	0	0
Dbxref=GeneID:100360228,RGD:2322522;Dbxref=GeneID:100360228,RGD:2322522;Name=LOC100360228	8	10	6	2	10	3	7	3	9
Dbxref=GeneID:100360229,RGD:2322521;Dbxref=GeneID:100360229,RGD:2322521;Name=LOC100360229	0	1	0	0	0	0	0	0	0
Dbxref=GeneID:100360232,RGD:2322518;Dbxref=GeneID:100360232,RGD:2322518;Name=LOC100360232	25	24	23	31	34	38	23	28	12
Dbxref=GeneID:100360233,RGD:2322517;Dbxref=GeneID:100360233,RGD:2322517;Name=LOC100360233	0	0	0	0	0	0	0	0	0
Dbxref=GeneID:100360236,RGD:2322514;Dbxref=GeneID:100360236,RGD:2322514;Name=LOC100360236	0	0	0	0	0	0	0	0	1
Dbxref=GeneID:100360238,RGD:2322512;Dbxref=GeneID:100360238,RGD:2322512;Name=LOC100360238	19	20	19	0	8	0	4	12	4
Dbxref=GeneID:100360239,RGD:2322511;Dbxref=GeneID:100360239,RGD:2322511;Name=LOC100360239	139	113	120	83	89	79	81	108	124
Dbxref=GeneID:100360242,RGD:2322508;Dbxref=GeneID:100360242,RGD:2322508;Name=LOC100360242	0	0	0	0	0	0	0	0	0
Dbxref=GeneID:100360244,RGD:2324592;Dbxref=GeneID:100360244,RGD:2324592;Name=LOC100360244	92	94	72	56	60	32	67	95	70
Dbxref=GeneID:100360245,RGD:2322506;Dbxref=GeneID:100360245,RGD:2322506;Name=LOC100360245	0	2	2	4	2	0	4	2	4
Dbxref=GeneID:100360246,RGD:2322505;Dbxref=GeneID:100360246,RGD:2322505;Name=LOC100360246	44	45	54	33	35	32	29	44	35
Dbxref=GeneID:100360247,RGD:2322504;Dbxref=GeneID:100360247,RGD:2322504;Name=LOC100360247	2	2	0	0	0	0	0	0	0
Dbxref=GeneID:100360252,RGD:2322499;Dbxref=GeneID:100360252,RGD:2322499;Name=Rpl31l2	434	468	418	205	172	146	159	328	248
Dbxref=GeneID:100360260,RGD:2322491;Dbxref=GeneID:100360260,RGD:2322491;Name=LOC100360260	792	997	1023	455	608	516	550	817	613
Dbxref=GeneID:100360264,RGD:2322487;Dbxref=GeneID:100360264,RGD:2322487;Name=LOC100360264	0	0	0	0	0	1	0	0	0
Dbxref=GeneID:100360268,RGD:2322483;Dbxref=GeneID:100360268,RGD:2322483;Name=LOC100360268	275	235	177	96	109	82	130	138	124
Dbxref=GeneID:100360269,RGD:2322482;Dbxref=GeneID:100360269,RGD:2322482;Name=LOC100360269	99	120	95	65	58	69	72	103	88
Dbxref=GeneID:100360271,RGD:2322480;Dbxref=GeneID:100360271,RGD:2322480;Name=LOC100360271	0	0	0	0	0	0	0	0	0
Dbxref=GeneID:100360285,RGD:2322466;Dbxref=GeneID:100360285,RGD:2322466;Name=LOC100360285	1	2	1	0	1	1	1	5	0
Dbxref=GeneID:100360286,RGD:2322465;Dbxref=GeneID:100360286,RGD:2322465;Name=LOC100360286	0	0	0	0	0	0	0	0	0
Dbxref=GeneID:100360287,RGD:2322464;Dbxref=GeneID:100360287,RGD:2322464;Name=Zfp952	159	159	176	46	75	53	99	143	96
Dbxref=GeneID:100360289,RGD:2322462;Dbxref=GeneID:100360289,RGD:2322462;Name=LOC100360289	0	0	0	0	0	0	0	0	0
Dbxref=GeneID:100360290,RGD:2322461;Dbxref=GeneID:100360290,RGD:2322461;Name=LOC100360290	94	107	71	121	70	69	65	125	106
Dbxref=GeneID:100360291,RGD:2322460;Dbxref=GeneID:100360291,RGD:2322460;Name=Zglp1	10	11	8	2	6	4	8	6	20
Dbxref=GeneID:100360292,RGD:2322459;Dbxref=GeneID:100360292,RGD:2322459;Name=LOC100360292	2	5	1	1	2	1	3	4	5
Dbxref=GeneID:100360296,RGD:2322455;Dbxref=GeneID:100360296,RGD:2322455;Name=LOC100360296	0	0	0	0	0	0	0	0	0
Dbxref=GeneID:100360302,RGD:2322350;Dbxref=GeneID:100360302,RGD:2322350;Name=Sec16a	3106	3293	3377	848	1814	1766	2323	3407	2981
Dbxref=GeneID:100360305,RGD:2322347;Dbxref=GeneID:100360305,RGD:2322347;Name=LOC100360305	734	831	806	580	506	451	421	650	514
Dbxref=GeneID:100360307,RGD:2322345;Dbxref=GeneID:100360307,RGD:2322345;Name=Fam83g	0	1	2	0	0	2	2	1	5
Dbxref=GeneID:100360316,RGD:2322336;Dbxref=GeneID:100360316,RGD:2322336;Name=LOC100360316	627	742	673	1645	1524	1382	2116	2636	2343
Dbxref=GeneID:100360319,RGD:2322334;Dbxref=GeneID:100360319,RGD:2322334;Name=LOC100360319	0	0	0	0	0	0	0	0	0
Dbxref=GeneID:100360320,RGD:2322333;Dbxref=GeneID:100360320,RGD:2322333;Name=LOC100360320	2	0	0	0	0	0	0	0	0
Dbxref=GeneID:100360323,RGD:2322330;Dbxref=GeneID:100360323,RGD:2322330;Name=LOC100360323	0	0	0	0	0	0	0	0	0
Dbxref=GeneID:100360328,RGD:2322325;Dbxref=GeneID:100360328,RGD:2322325;Name=LOC100360328	0	0	0	0	0	0	0	0	0
Dbxref=GeneID:100360329,RGD:2322324;Dbxref=GeneID:100360329,RGD:2322324;Name=LOC100360329	0	0	0	0	0	0	0	0	0
Dbxref=GeneID:100360332,RGD:2322321;Dbxref=GeneID:100360332,RGD:2322321;Name=LOC100360332	2	0	0	0	0	0	0	0	0
Dbxref=GeneID:100360334,RGD:2322319;Dbxref=GeneID:100360334,RGD:2322319;Name=Fhod3	3671	3716	3739	1895	1933	1677	1945	3473	2722
Dbxref=GeneID:100360342,RGD:2322311;Dbxref=GeneID:100360342,RGD:2322311;Name=Msh6	1025	1192	1186	493	829	611	563	1047	791
Dbxref=GeneID:100360344,RGD:2322309;Dbxref=GeneID:100360344,RGD:2322309;Name=LOC100360344	0	0	0	0	0	0	0	0	0
Dbxref=GeneID:100360345,RGD:2322308;Dbxref=GeneID:100360345,RGD:2322308;Name=LOC100360345	0	0	0	0	0	0	0	0	0
Dbxref=GeneID:100360348,RGD:2322305;Dbxref=GeneID:100360348,RGD:2322305;Name=LOC100360348	198	254	200	24	40	50	51	91	48
Dbxref=GeneID:100360351,RGD:2322302;Dbxref=GeneID:100360351,RGD:2322302;Name=LOC100360351	0	2	0	0	0	0	0	0	0
Dbxref=GeneID:100360357,RGD:2322296;Dbxref=GeneID:100360357,RGD:2322296;Name=LOC100360357	0	0	0	2	2	0	0	0	0
Dbxref=GeneID:100360358,RGD:1566396;Dbxref=GeneID:100360358,RGD:1566396;Name=Tmem251	393	440	348	107	142	109	140	221	126
Dbxref=GeneID:100360362,RGD:2322291;Dbxref=GeneID:100360362,RGD:2322291;Name=LOC100360362	2	6	7	0	0	0	0	0	0
Dbxref=GeneID:100360364,RGD:2322289;Dbxref=GeneID:100360364,RGD:2322289;Name=LOC100360364	0	0	0	0	0	0	0	0	0
Dbxref=GeneID:100360368,RGD:2322285;Dbxref=GeneID:100360368,RGD:2322285;Name=LOC100360368	864	1022	807	895	956	779	599	929	747
Dbxref=GeneID:100360369,RGD:2322284;Dbxref=GeneID:100360369,RGD:2322284;Name=LOC100360369	0	2	0	1	0	0	0	2	3
Dbxref=GeneID:100360376,RGD:2322277;Dbxref=GeneID:100360376,RGD:2322277;Name=LOC100360376	191	254	173	57	90	70	75	124	102
Dbxref=GeneID:100360378,RGD:2322275;Dbxref=GeneID:100360378,RGD:2322275;Name=LOC100360378	0	0	1	0	0	0	0	1	0
Dbxref=GeneID:100360380,RGD:2322273;Dbxref=GeneID:100360380,RGD:2322273;Name=LOC100360380	446	518	507	111	170	174	166	258	196
Dbxref=GeneID:100360387,RGD:2322266;Dbxref=GeneID:100360387,RGD:2322266;Name=LOC100360387	721	612	627	174	263	271	159	310	231
Dbxref=GeneID:100360388,RGD:2322265;Dbxref=GeneID:100360388,RGD:2322265;Name=LOC100360388	0	0	0	0	0	0	0	0	2
Dbxref=GeneID:100360389,RGD:2322264;Dbxref=GeneID:100360389,RGD:2322264;Name=LOC100360389	0	0	0	0	0	0	0	0	0
Dbxref=GeneID:100360390,RGD:2322263;Dbxref=GeneID:100360390,RGD:2322263;Name=LOC100360390	0	0	0	0	0	0	0	0	2
Dbxref=GeneID:100360391,RGD:2322262;Dbxref=GeneID:100360391,RGD:2322262;Name=LOC100360391	0	0	0	0	0	0	0	0	0
Dbxref=GeneID:100360393,RGD:2322260;Dbxref=GeneID:100360393,RGD:2322260;Name=LOC100360393	0	0	0	0	0	0	0	0	0
Dbxref=GeneID:100360396,RGD:2322257;Dbxref=GeneID:100360396,RGD:2322257;Name=LOC100360396	78	67	55	51	53	36	56	99	72
Dbxref=GeneID:100360402,RGD:2322154;Dbxref=GeneID:100360402,RGD:2322154;Name=LOC100360402	1	0	0	2	0	0	0	0	0
Dbxref=GeneID:100360405,RGD:2322151;Dbxref=GeneID:100360405,RGD:2322151;Name=LOC100360405	0	0	0	0	0	0	0	0	0
Dbxref=GeneID:100360406,RGD:2322150;Dbxref=GeneID:100360406,RGD:2322150;Name=Tsr1	2183	2295	1939	1153	1244	1068	1375	2396	1965
Dbxref=GeneID:100360412,RGD:2322144;Dbxref=GeneID:100360412,RGD:2322144;Name=Dnajc1	520	464	529	440	347	356	369	566	451
Dbxref=GeneID:100360413,RGD:2322143;Dbxref=GeneID:100360413,RGD:2322143;Name=LOC100360413	46060	48053	55213	27817	27355	25609	26944	49327	34398
Dbxref=GeneID:100360416,RGD:2322140;Dbxref=GeneID:100360416,RGD:2322140;Name=LOC100360416	19	26	18	9	9	7	12	25	24
Dbxref=GeneID:100360417,RGD:2322139;Dbxref=GeneID:100360417,RGD:2322139;Name=Rusc1	354	371	386	147	80	112	178	243	221
Dbxref=GeneID:100360426,RGD:2322130;Dbxref=GeneID:100360426,RGD:2322130;Name=LOC100360426	43	48	37	30	32	30	32	61	44
Dbxref=GeneID:100360427,RGD:2322129;Dbxref=GeneID:100360427,RGD:2322129;Name=E2f4	767	847	839	393	356	342	392	499	527
Dbxref=GeneID:100360433,RGD:2322123;Dbxref=GeneID:100360433,RGD:2322123;Name=LOC100360433	27	20	14	3	2	4	5	18	4
Dbxref=GeneID:100360436,RGD:2322120;Dbxref=GeneID:100360436,RGD:2322120;Name=LOC100360436	0	0	0	0	0	0	0	0	0
Dbxref=GeneID:100360437,RGD:2322119;Dbxref=GeneID:100360437,RGD:2322119;Name=Nsun3	49	47	62	11	38	37	34	45	43
Dbxref=GeneID:100360439,RGD:2322117;Dbxref=GeneID:100360439,RGD:2322117;Name=LOC100360439	13	17	25	31	23	15	17	25	20
Dbxref=GeneID:100360445,RGD:2322111;Dbxref=GeneID:100360445,RGD:2322111;Name=LOC100360445	4	0	2	0	0	0	0	0	0
Dbxref=GeneID:100360449,RGD:2322107;Dbxref=GeneID:100360449,RGD:2322107;Name=LOC100360449	5855	5921	5993	4074	2878	2361	2712	4968	3771
Dbxref=GeneID:100360451,RGD:2322105;Dbxref=GeneID:100360451,RGD:2322105;Name=LOC100360451	227	331	221	50	90	89	85	107	136
Dbxref=GeneID:100360453,RGD:2322103;Dbxref=GeneID:100360453,RGD:2322103;Name=LOC100360453	1052	1199	1207	582	848	633	692	1135	819
Dbxref=GeneID:100360457,RGD:2322099;Dbxref=GeneID:100360457,RGD:2322099;Name=Fmn2	1	0	7	4	2	0	2	19	27
Dbxref=GeneID:100360460,RGD:2322096;Dbxref=GeneID:100360460,RGD:2322096;Name=LOC100360460	0	0	0	0	0	0	0	2	0
Dbxref=GeneID:100360464,RGD:2322092;Dbxref=GeneID:100360464,RGD:2322092;Name=Arxes2	123	176	110	20	20	22	42	27	71
Dbxref=GeneID:100360466,RGD:2322090;Dbxref=GeneID:100360466,RGD:2322090;Name=LOC100360466	0	0	5	0	0	0	0	2	2
Dbxref=GeneID:100360470,RGD:2322086;Dbxref=GeneID:100360470,RGD:2322086;Name=LOC100360470	70	110	96	49	34	24	45	75	70
Dbxref=GeneID:100360471,RGD:2322085;Dbxref=GeneID:100360471,RGD:2322085;Name=LOC100360471	20	13	7	5	3	3	4	3	7
Dbxref=GeneID:100360475,RGD:2322081;Dbxref=GeneID:100360475,RGD:2322081;Name=Galnt15	13	7	16	6	10	6	2	58	32
Dbxref=GeneID:100360476,RGD:2322080;Dbxref=GeneID:100360476,RGD:2322080;Name=LOC100360476	15	18	16	8	6	1	13	11	9
Dbxref=GeneID:100360477,RGD:2322079;Dbxref=GeneID:100360477,RGD:2322079;Name=LOC100360477	1	0	0	0	0	0	0	0	0
Dbxref=GeneID:100360486,RGD:2322070;Dbxref=GeneID:100360486,RGD:2322070;Name=LOC100360486	0	0	0	0	0	0	0	0	0
Dbxref=GeneID:100360487,RGD:2322069;Dbxref=GeneID:100360487,RGD:2322069;Name=Fam131a	128	152	158	57	62	45	69	58	75
Dbxref=GeneID:100360491,RGD:2322065;Dbxref=GeneID:100360491,RGD:2322065;Name=LOC100360491	2596	2430	2744	1941	1166	1208	1210	2193	1500
Dbxref=GeneID:100360495,RGD:2322061;Dbxref=GeneID:100360495,RGD:2322061;Name=LOC100360495	0	0	0	0	0	0	0	0	0
Dbxref=GeneID:100360496,RGD:2322060;Dbxref=GeneID:100360496,RGD:2322060;Name=Fam9b	2	3	4	0	4	0	0	4	7
Dbxref=GeneID:100360501,RGD:621398;Dbxref=GeneID:100360501,RGD:621398;Name=Rnh1	2724	3380	2844	2995	2452	2200	1933	3200	2562
Dbxref=GeneID:100360505,RGD:2321952;Dbxref=GeneID:100360505,RGD:2321952;Name=LOC100360505	1	1	0	1	0	0	0	0	0
Dbxref=GeneID:100360508,RGD:2321949;Dbxref=GeneID:100360508,RGD:2321949;Name=LOC100360508	5549	5850	6007	4392	3175	2807	3455	6566	4539
Dbxref=GeneID:100360509,RGD:2321948;Dbxref=GeneID:100360509,RGD:2321948;Name=LOC100360509	0	0	0	0	2	2	0	2	0
Dbxref=GeneID:100360510,RGD:2321947;Dbxref=GeneID:100360510,RGD:2321947;Name=LOC100360510	2	5	7	1	3	0	1	1	2
Dbxref=GeneID:100360514,RGD:2321943;Dbxref=GeneID:100360514,RGD:2321943;Name=LOC100360514	17	19	22	10	13	12	9	24	19
Dbxref=GeneID:100360517,RGD:2321940;Dbxref=GeneID:100360517,RGD:2321940;Name=LOC100360517	0	0	0	0	0	0	0	0	0
Dbxref=GeneID:100360518,RGD:2321939;Dbxref=GeneID:100360518,RGD:2321939;Name=Hsh2d	10	11	8	2	0	4	1	7	1
Dbxref=GeneID:100360521,RGD:2321936;Dbxref=GeneID:100360521,RGD:2321936;Name=LOC100360521	0	0	0	0	0	0	0	0	0
Dbxref=GeneID:100360522,RGD:2321935;Dbxref=GeneID:100360522,RGD:2321935;Name=LOC100360522	13341	15576	13839	10932	7085	6427	7109	12424	10053
Dbxref=GeneID:100360524,RGD:2321933;Dbxref=GeneID:100360524,RGD:2321933;Name=LOC100360524	2	0	0	0	2	0	0	0	0
Dbxref=GeneID:100360527,RGD:2321930;Dbxref=GeneID:100360527,RGD:2321930;Name=LOC100360527	300	312	283	125	175	135	159	247	216
Dbxref=GeneID:100360533,RGD:1307493;Dbxref=GeneID:100360533,RGD:1307493;Name=Fam57a	217	181	242	463	449	294	274	559	366
Dbxref=GeneID:100360540,RGD:2321917;Dbxref=GeneID:100360540,RGD:2321917;Name=LOC100360540	0	0	0	0	0	0	0	0	0
Dbxref=GeneID:100360541,RGD:2321916;Dbxref=GeneID:100360541,RGD:2321916;Name=LOC100360541	82	42	68	18	14	42	55	57	42
Dbxref=GeneID:100360543,RGD:2321914;Dbxref=GeneID:100360543,RGD:2321914;Name=LOC100360543	2	0	0	4	0	3	0	4	0
Dbxref=GeneID:100360544,RGD:2321913;Dbxref=GeneID:100360544,RGD:2321913;Name=LOC100360544	35	45	42	46	34	37	30	68	48
Dbxref=GeneID:100360545,RGD:2321912;Dbxref=GeneID:100360545,RGD:2321912;Name=LOC100360545	19	19	18	4	18	9	6	19	15
Dbxref=GeneID:100360551,RGD:2321906;Dbxref=GeneID:100360551,RGD:2321906;Name=LOC100360551	0	0	0	0	0	0	0	0	0
Dbxref=GeneID:100360552,RGD:2321905;Dbxref=GeneID:100360552,RGD:2321905;Name=LOC100360552	4670	7938	5345	653	1495	1334	1857	1640	2542
Dbxref=GeneID:100360554,RGD:2321903;Dbxref=GeneID:100360554,RGD:2321903;Name=LOC100360554	0	0	0	0	0	0	0	0	0
Dbxref=GeneID:100360555,RGD:2321902;Dbxref=GeneID:100360555,RGD:2321902;Name=LOC100360555	0	0	0	0	0	0	0	0	0
Dbxref=GeneID:100360556,RGD:2321901;Dbxref=GeneID:100360556,RGD:2321901;Name=LOC100360556	0	0	0	0	0	0	0	0	0
Dbxref=GeneID:100360557,RGD:2321900;Dbxref=GeneID:100360557,RGD:2321900;Name=LOC100360557	0	0	0	0	0	0	0	0	0
Dbxref=GeneID:100360558,RGD:2321899;Dbxref=GeneID:100360558,RGD:2321899;Name=Rps12l2	1932	1953	1862	1674	1110	929	1099	2137	1365
Dbxref=GeneID:100360559,RGD:2321898;Dbxref=GeneID:100360559,RGD:2321898;Name=LOC100360559	1	0	1	2	0	0	4	0	1
Dbxref=GeneID:100360560,RGD:2321897;Dbxref=GeneID:100360560,RGD:2321897;Name=LOC100360560	29	47	62	12	39	21	24	24	36
Dbxref=GeneID:100360561,RGD:2321896;Dbxref=GeneID:100360561,RGD:2321896;Name=LOC100360561	2	6	2	0	1	2	0	1	2
Dbxref=GeneID:100360568,RGD:2321889;Dbxref=GeneID:100360568,RGD:2321889;Name=LOC100360568	0	0	0	0	0	0	0	0	0
Dbxref=GeneID:100360571,RGD:2321886;Dbxref=GeneID:100360571,RGD:2321886;Name=Cpxcr1	0	0	0	0	0	0	0	0	0
Dbxref=GeneID:100360572,RGD:2321885;Dbxref=GeneID:100360572,RGD:2321885;Name=LOC100360572	0	0	0	0	0	0	0	0	0
Dbxref=GeneID:100360573,RGD:2321884;Dbxref=GeneID:100360573,RGD:2321884;Name=LOC100360573	2877	2892	2901	2116	1337	1174	1342	2649	1654
Dbxref=GeneID:100360574,RGD:2321883;Dbxref=GeneID:100360574,RGD:2321883;Name=LOC100360574	5	2	2	0	1	0	0	3	0
Dbxref=GeneID:100360575,RGD:2321882;Dbxref=GeneID:100360575,RGD:2321882;Name=LOC100360575	0	2	0	0	0	2	0	2	0
Dbxref=GeneID:100360577,RGD:2321880;Dbxref=GeneID:100360577,RGD:2321880;Name=LOC100360577	0	0	2	0	0	0	0	0	0
Dbxref=GeneID:100360581,RGD:2321876;Dbxref=GeneID:100360581,RGD:2321876;Name=LOC100360581	0	0	0	0	0	0	0	0	0
Dbxref=GeneID:100360582,RGD:2321875;Dbxref=GeneID:100360582,RGD:2321875;Name=Nt5c	97	92	105	70	55	51	86	150	120
Dbxref=GeneID:100360584,RGD:2321873;Dbxref=GeneID:100360584,RGD:2321873;Name=LOC100360584	273	312	305	283	197	158	154	234	181
Dbxref=GeneID:100360591,RGD:2321866;Dbxref=GeneID:100360591,RGD:2321866;Name=LOC100360591	0	0	0	0	0	0	0	0	0
Dbxref=GeneID:100360594,RGD:2321863;Dbxref=GeneID:100360594,RGD:2321863;Name=Fanci	373	382	331	586	570	481	407	723	504
Dbxref=GeneID:100360601,RGD:2321756;Dbxref=GeneID:100360601,RGD:2321756;Name=LOC100360601	107	92	132	46	45	33	40	57	95
Dbxref=GeneID:100360605,RGD:2321752;Dbxref=GeneID:100360605,RGD:2321752;Name=LOC100360605	0	0	0	0	1	0	2	0	0
Dbxref=GeneID:100360606,RGD:2321751;Dbxref=GeneID:100360606,RGD:2321751;Name=Zranb1	1602	1734	1565	433	656	565	639	862	812
Dbxref=GeneID:100360609,RGD:2321748;Dbxref=GeneID:100360609,RGD:2321748;Name=Olfr1055	0	0	0	0	0	0	0	0	0
Dbxref=GeneID:100360610,RGD:2321747;Dbxref=GeneID:100360610,RGD:2321747;Name=LOC100360610	0	0	0	0	0	0	0	0	0
Dbxref=GeneID:100360613,RGD:2321744;Dbxref=GeneID:100360613,RGD:2321744;Name=LOC100360613	3562	4509	3889	1768	2288	1747	1824	2484	2498
Dbxref=GeneID:100360619,RGD:2321738;Dbxref=GeneID:100360619,RGD:2321738;Name=LOC100360619	123	129	101	7	3	6	3	11	5
Dbxref=GeneID:100360621,RGD:1304831;Dbxref=GeneID:100360621,RGD:1304831;Name=Il4i1	2798	2403	2459	1605	1607	1495	1200	1771	1544
Dbxref=GeneID:100360623,RGD:2321734;Dbxref=GeneID:100360623,RGD:2321734;Name=Iqgap2	22	34	5	16	16	8	33	98	118
Dbxref=GeneID:100360627,RGD:2321730;Dbxref=GeneID:100360627,RGD:2321730;Name=LOC100360627	39	37	33	26	30	39	39	88	72
Dbxref=GeneID:100360628,RGD:2321729;Dbxref=GeneID:100360628,RGD:2321729;Name=LOC100360628	0	0	0	0	0	0	0	0	0
Dbxref=GeneID:100360632,RGD:2321725;Dbxref=GeneID:100360632,RGD:2321725;Name=LOC100360632	47	29	27	20	36	26	25	35	30
Dbxref=GeneID:100360638,RGD:2321719;Dbxref=GeneID:100360638,RGD:2321719;Name=Zfp780b-ps1	427	399	508	109	250	232	176	292	297
Dbxref=GeneID:100360640,RGD:2321717;Dbxref=GeneID:100360640,RGD:2321717;Name=Pxt1	0	0	0	0	0	0	0	0	0
Dbxref=GeneID:100360642,RGD:2321715;Dbxref=GeneID:100360642,RGD:2321715;Name=Rps12l3	783	895	839	612	367	319	386	778	616
Dbxref=GeneID:100360644,RGD:2321713;Dbxref=GeneID:100360644,RGD:2321713;Name=LOC100360644	0	0	0	0	0	0	0	0	0
Dbxref=GeneID:100360645,RGD:2321712;Dbxref=GeneID:100360645,RGD:2321712;Name=LOC100360645	1935	2093	1868	1024	746	790	1137	1690	1386
Dbxref=GeneID:100360647,RGD:2321710;Dbxref=GeneID:100360647,RGD:2321710;Name=LOC100360647	3128	3208	3218	2431	1509	1559	1539	2794	2066
Dbxref=GeneID:100360649,RGD:2321708;Dbxref=GeneID:100360649,RGD:2321708;Name=LOC100360649	0	0	0	0	0	0	0	0	0
Dbxref=GeneID:100360651,RGD:2321706;Dbxref=GeneID:100360651,RGD:2321706;Name=LOC100360651	1	2	0	1	2	0	0	0	0
Dbxref=GeneID:100360654,RGD:2321703;Dbxref=GeneID:100360654,RGD:2321703;Name=LOC100360654	319	374	333	217	133	171	128	270	203
Dbxref=GeneID:100360658,RGD:2321699;Dbxref=GeneID:100360658,RGD:2321699;Name=LOC100360658	1	0	0	0	0	0	0	0	0
Dbxref=GeneID:100360659,RGD:2321698;Dbxref=GeneID:100360659,RGD:2321698;Name=LOC100360659	0	0	0	0	0	0	0	0	0
Dbxref=GeneID:100360660,RGD:2321697;Dbxref=GeneID:100360660,RGD:2321697;Name=LOC100360660	1	2	1	3	0	2	3	2	5
Dbxref=GeneID:100360661,RGD:2321696;Dbxref=GeneID:100360661,RGD:2321696;Name=LOC100360661	4	6	3	1	9	4	0	3	2
Dbxref=GeneID:100360664,RGD:2321693;Dbxref=GeneID:100360664,RGD:2321693;Name=Rrp36	259	222	199	179	197	182	184	267	219
Dbxref=GeneID:100360666,RGD:2321691;Dbxref=GeneID:100360666,RGD:2321691;Name=Lrtm1	0	0	0	0	0	0	0	0	0
Dbxref=GeneID:100360669,RGD:2321688;Dbxref=GeneID:100360669,RGD:2321688;Name=LOC100360669	387	425	372	314	236	175	186	380	283
Dbxref=GeneID:100360679,RGD:2321678;Dbxref=GeneID:100360679,RGD:2321678;Name=LOC100360679	10901	11958	12125	7308	4916	4702	5617	10213	7191
Dbxref=GeneID:100360682,RGD:2321675;Dbxref=GeneID:100360682,RGD:2321675;Name=Snrpe	132	128	108	181	114	79	107	167	133
Dbxref=GeneID:100360683,RGD:2321674;Dbxref=GeneID:100360683,RGD:2321674;Name=LOC100360683	0	0	0	0	0	0	0	0	0
Dbxref=GeneID:100360685,RGD:2321672;Dbxref=GeneID:100360685,RGD:2321672;Name=LOC100360685	96	51	65	159	97	77	47	80	54
Dbxref=GeneID:100360690,RGD:2321667;Dbxref=GeneID:100360690,RGD:2321667;Name=LOC100360690	94	29	74	3	5	1	11	4	51
Dbxref=GeneID:100360692,RGD:2321665;Dbxref=GeneID:100360692,RGD:2321665;Name=Pbld2	386	439	325	208	282	145	206	315	233
Dbxref=GeneID:100360693,RGD:2321664;Dbxref=GeneID:100360693,RGD:2321664;Name=LOC100360693	0	0	0	0	0	0	0	0	0
Dbxref=GeneID:100360696,RGD:2321661;Dbxref=GeneID:100360696,RGD:2321661;Name=LOC100360696	0	0	0	0	0	0	0	0	0
Dbxref=GeneID:100360700,RGD:2321558;Dbxref=GeneID:100360700,RGD:2321558;Name=LOC100360700	26	16	18	14	10	9	14	22	17
Dbxref=GeneID:100360718,RGD:2321540;Dbxref=GeneID:100360718,RGD:2321540;Name=LOC100360718	9	10	2	1	4	3	6	4	3
Dbxref=GeneID:100360722,RGD:2321536;Dbxref=GeneID:100360722,RGD:2321536;Name=Sirpd	1	3	3	0	1	0	3	3	2
Dbxref=GeneID:100360730,RGD:2321528;Dbxref=GeneID:100360730,RGD:2321528;Name=LOC100360730	60	41	24	42	33	29	37	57	43
Dbxref=GeneID:100360731,RGD:2321527;Dbxref=GeneID:100360731,RGD:2321527;Name=LOC100360731	0	1	0	0	0	0	0	0	0
Dbxref=GeneID:100360734,RGD:2321524;Dbxref=GeneID:100360734,RGD:2321524;Name=LOC100360734	37	30	21	15	25	27	15	21	17
Dbxref=GeneID:100360735,RGD:2321523;Dbxref=GeneID:100360735,RGD:2321523;Name=LOC100360735	782	997	923	127	809	691	487	676	553
Dbxref=GeneID:100360746,RGD:2321512;Dbxref=GeneID:100360746,RGD:2321512;Name=LOC100360746	10	4	11	3	2	4	1	11	3
Dbxref=GeneID:100360748,RGD:2321510;Dbxref=GeneID:100360748,RGD:2321510;Name=LOC100360748	0	0	0	0	0	0	0	0	0
Dbxref=GeneID:100360750,RGD:2321508;Dbxref=GeneID:100360750,RGD:2321508;Name=LOC100360750	140	194	157	261	169	155	157	267	216
Dbxref=GeneID:100360752,RGD:2321506;Dbxref=GeneID:100360752,RGD:2321506;Name=Ccdc122	166	123	133	54	84	79	95	205	122
Dbxref=GeneID:100360753,RGD:2321505;Dbxref=GeneID:100360753,RGD:2321505;Name=LOC100360753	18	17	32	6	11	4	2	11	3
Dbxref=GeneID:100360754,RGD:2321504;Dbxref=GeneID:100360754,RGD:2321504;Name=LOC100360754	73	49	33	14	27	18	18	18	17
Dbxref=GeneID:100360756,RGD:2321502;Dbxref=GeneID:100360756,RGD:2321502;Name=LOC100360756	0	0	0	0	0	2	0	0	0
Dbxref=GeneID:100360757,RGD:2321501;Dbxref=GeneID:100360757,RGD:2321501;Name=Ctcfl	1	0	0	0	0	1	0	0	0
Dbxref=GeneID:100360758,RGD:2321500;Dbxref=GeneID:100360758,RGD:2321500;Name=LOC100360758	0	5	1	0	0	2	0	1	3
Dbxref=GeneID:100360761,RGD:2321497;Dbxref=GeneID:100360761,RGD:2321497;Name=LOC100360761	0	0	0	0	0	0	0	0	0
Dbxref=GeneID:100360772,RGD:1624201;Dbxref=GeneID:100360772,RGD:1624201;Name=Dzf17	526	669	583	79	175	177	216	322	291
Dbxref=GeneID:100360774,RGD:2321484;Dbxref=GeneID:100360774,RGD:2321484;Name=LOC100360774	0	0	0	0	0	0	0	0	0
Dbxref=GeneID:100360775,RGD:2321483;Dbxref=GeneID:100360775,RGD:2321483;Name=LOC100360775	0	0	0	0	0	0	0	0	0
Dbxref=GeneID:100360777,RGD:2321481;Dbxref=GeneID:100360777,RGD:2321481;Name=Mroh8	31	63	43	39	20	28	32	78	33
Dbxref=GeneID:100360779,RGD:2321479;Dbxref=GeneID:100360779,RGD:2321479;Name=LOC100360779	6	0	0	0	0	0	0	2	0
Dbxref=GeneID:100360781,RGD:2321477;Dbxref=GeneID:100360781,RGD:2321477;Name=LOC100360781	5420	6359	6261	3777	2636	2375	2863	5186	3670
Dbxref=GeneID:100360789,RGD:2321469;Dbxref=GeneID:100360789,RGD:2321469;Name=LOC100360789	246	317	242	107	108	119	193	239	207
Dbxref=GeneID:100360790,RGD:2321468;Dbxref=GeneID:100360790,RGD:2321468;Name=LOC100360790	4	2	4	1	2	3	3	9	4
Dbxref=GeneID:100360791,RGD:2321467;Dbxref=GeneID:100360791,RGD:2321467;Name=LOC100360791	32767	31700	30827	12884	11818	9420	11050	19057	14609
Dbxref=GeneID:100360794,RGD:2321464;Dbxref=GeneID:100360794,RGD:2321464;Name=LOC100360794	0	0	0	0	0	0	0	0	0
Dbxref=GeneID:100360795,RGD:2321463;Dbxref=GeneID:100360795,RGD:2321463;Name=Tmco2	2	1	4	0	0	2	0	4	0
Dbxref=GeneID:100360796,RGD:2321462;Dbxref=GeneID:100360796,RGD:2321462;Name=LOC100360796	0	0	0	0	0	0	0	0	0
Dbxref=GeneID:100360797,RGD:2321461;Dbxref=GeneID:100360797,RGD:2321461;Name=LOC100360797	0	1	0	1	0	0	0	0	0
Dbxref=GeneID:100360798,RGD:2321460;Dbxref=GeneID:100360798,RGD:2321460;Name=LOC100360798	1859	1873	1711	893	1017	892	625	1097	850
Dbxref=GeneID:100360801,RGD:1560014;Dbxref=GeneID:100360801,RGD:1560014;Name=Ddx60	12	8	51	2	1	2	12	27	13
Dbxref=GeneID:100360803,RGD:2321355;Dbxref=GeneID:100360803,RGD:2321355;Name=LOC100360803	5	3	0	0	0	0	0	0	0
Dbxref=GeneID:100360809,RGD:2321349;Dbxref=GeneID:100360809,RGD:2321349;Name=LOC100360809	0	0	0	0	0	0	0	0	0
Dbxref=GeneID:100360810,RGD:2321348;Dbxref=GeneID:100360810,RGD:2321348;Name=LOC100360810	13	8	3	3	2	1	3	5	5
Dbxref=GeneID:100360821,RGD:2321337;Dbxref=GeneID:100360821,RGD:2321337;Name=LOC100360821	7	7	4	2	4	8	13	14	0
Dbxref=GeneID:100360823,RGD:2321335;Dbxref=GeneID:100360823,RGD:2321335;Name=LOC100360823	0	0	0	0	0	0	0	0	0
Dbxref=GeneID:100360828,RGD:2321330;Dbxref=GeneID:100360828,RGD:2321330;Name=LOC100360828	699	587	548	532	467	436	383	696	482
Dbxref=GeneID:100360838,RGD:2321320;Dbxref=GeneID:100360838,RGD:2321320;Name=LOC100360838	3	2	3	0	0	0	2	0	0
Dbxref=GeneID:100360841,RGD:2321317;Dbxref=GeneID:100360841,RGD:2321317;Name=LOC100360841	1911	2173	2052	1470	1037	912	1101	1979	1455
Dbxref=GeneID:100360843,RGD:2321315;Dbxref=GeneID:100360843,RGD:2321315;Name=LOC100360843	2899	2700	3008	2179	1110	1122	1215	2250	1473
Dbxref=GeneID:100360844,RGD:2321314;Dbxref=GeneID:100360844,RGD:2321314;Name=LOC100360844	0	0	0	0	0	0	0	0	0
Dbxref=GeneID:100360846,RGD:2321312;Dbxref=GeneID:100360846,RGD:2321312;Name=LOC100360846	1369	1277	1183	1390	891	781	857	1397	1098
Dbxref=GeneID:100360848,RGD:2321310;Dbxref=GeneID:100360848,RGD:2321310;Name=LOC100360848	0	0	0	0	0	0	0	0	0
Dbxref=GeneID:100360850,RGD:2321308;Dbxref=GeneID:100360850,RGD:2321308;Name=LOC100360850	127	115	136	51	81	80	81	115	87
Dbxref=GeneID:100360856,RGD:2321302;Dbxref=GeneID:100360856,RGD:2321302;Name=LOC100360856	1	1	1	0	0	0	0	2	3
Dbxref=GeneID:100360862,RGD:2321296;Dbxref=GeneID:100360862,RGD:2321296;Name=LOC100360862	0	0	0	0	0	0	0	0	0
Dbxref=GeneID:100360867,RGD:2321291;Dbxref=GeneID:100360867,RGD:2321291;Name=Ypel1	27	19	15	8	13	15	9	41	39
Dbxref=GeneID:100360868,RGD:2321290;Dbxref=GeneID:100360868,RGD:2321290;Name=H3f3c	2244	2609	2111	1838	2048	1897	1566	2244	1837
Dbxref=GeneID:100360871,RGD:2321287;Dbxref=GeneID:100360871,RGD:2321287;Name=LOC100360871	0	0	0	0	0	0	0	0	0
Dbxref=GeneID:100360872,RGD:2321286;Dbxref=GeneID:100360872,RGD:2321286;Name=Mcpt1l1	0	0	0	0	0	0	0	0	0
Dbxref=GeneID:100360875,RGD:2321283;Dbxref=GeneID:100360875,RGD:2321283;Name=LOC100360875	0	0	0	0	0	0	0	0	0
Dbxref=GeneID:100360877,RGD:2321281;Dbxref=GeneID:100360877,RGD:2321281;Name=LOC100360877	2	0	0	0	0	0	0	0	0
Dbxref=GeneID:100360880,RGD:1308198;Dbxref=GeneID:100360880,RGD:1308198;Name=Fosb	1780	1459	1222	29	58	64	9705	4492	11620
Dbxref=GeneID:100360912,RGD:2321147;Dbxref=GeneID:100360912,RGD:2321147;Name=LOC100360912	0	0	0	0	0	0	0	0	0
Dbxref=GeneID:100360913,RGD:2321146;Dbxref=GeneID:100360913,RGD:2321146;Name=LOC100360913	0	0	0	0	0	0	0	0	0
Dbxref=GeneID:100360914,RGD:2321145;Dbxref=GeneID:100360914,RGD:2321145;Name=Fbxw7	336	347	374	124	173	127	212	348	216
Dbxref=GeneID:100360919,RGD:2321140;Dbxref=GeneID:100360919,RGD:2321140;Name=Igll1	0	0	0	0	0	2	0	0	0
Dbxref=GeneID:100360923,RGD:2321136;Dbxref=GeneID:100360923,RGD:2321136;Name=LOC100360923	0	0	0	0	0	0	0	0	0
Dbxref=GeneID:100360924,RGD:2321135;Dbxref=GeneID:100360924,RGD:2321135;Name=LOC100360924	0	0	0	0	0	0	0	0	0
Dbxref=GeneID:100360925,RGD:2321134;Dbxref=GeneID:100360925,RGD:2321134;Name=LOC100360925	0	0	0	0	0	0	0	0	0
Dbxref=GeneID:100360926,RGD:2321133;Dbxref=GeneID:100360926,RGD:2321133;Name=LOC100360926	124	102	84	37	65	46	35	70	45
Dbxref=GeneID:100360927,RGD:2321132;Dbxref=GeneID:100360927,RGD:2321132;Name=LOC100360927	29	34	27	2	9	8	8	18	15
Dbxref=GeneID:100360933,RGD:2321127;Dbxref=GeneID:100360933,RGD:2321127;Name=LOC100360933	0	0	0	0	0	0	0	0	0
Dbxref=GeneID:100360936,RGD:2321124;Dbxref=GeneID:100360936,RGD:2321124;Name=Anapc16	693	666	561	417	318	327	297	556	311
Dbxref=GeneID:100360938,RGD:2321122;Dbxref=GeneID:100360938,RGD:2321122;Name=LOC100360938	0	3	0	0	0	0	2	0	0
Dbxref=GeneID:100360939,RGD:2321121;Dbxref=GeneID:100360939,RGD:2321121;Name=LOC100360939	10	5	5	11	15	10	14	15	22
Dbxref=GeneID:100360940,RGD:2321120;Dbxref=GeneID:100360940,RGD:2321120;Name=LOC100360940	590	477	500	334	268	285	251	511	359
Dbxref=GeneID:100360950,RGD:2321110;Dbxref=GeneID:100360950,RGD:2321110;Name=LOC100360950	31	13	19	26	9	9	16	28	13
Dbxref=GeneID:100360964,RGD:2321096;Dbxref=GeneID:100360964,RGD:2321096;Name=LOC100360964	1746	1906	1461	1219	1251	935	1010	1639	1316
Dbxref=GeneID:100360968,RGD:2321092;Dbxref=GeneID:100360968,RGD:2321092;Name=LOC100360968	0	0	0	0	0	0	0	0	0
Dbxref=GeneID:100360969,RGD:2321091;Dbxref=GeneID:100360969,RGD:2321091;Name=LOC100360969	12	19	21	7	10	5	12	3	9
Dbxref=GeneID:100360970,RGD:2321090;Dbxref=GeneID:100360970,RGD:2321090;Name=LOC100360970	846	840	830	355	267	249	276	510	387
Dbxref=GeneID:100360977,RGD:2321083;Dbxref=GeneID:100360977,RGD:2321083;Name=LOC100360977	14388	18781	14157	18952	15479	12695	9982	19199	11029
Dbxref=GeneID:100360982,RGD:2321078;Dbxref=GeneID:100360982,RGD:2321078;Name=Relb	490	406	403	66	48	43	209	412	316
Dbxref=GeneID:100360989,RGD:2321071;Dbxref=GeneID:100360989,RGD:2321071;Name=LOC100360989	118	131	113	38	75	72	77	100	111
Dbxref=GeneID:100360991,RGD:2321069;Dbxref=GeneID:100360991,RGD:2321069;Name=LOC100360991	0	0	0	0	0	0	0	0	0
Dbxref=GeneID:100360993,RGD:2321067;Dbxref=GeneID:100360993,RGD:2321067;Name=LOC100360993	0	0	0	0	0	0	0	1	0
Dbxref=GeneID:100360994,RGD:2321066;Dbxref=GeneID:100360994,RGD:2321066;Name=LOC100360994	0	0	0	0	0	0	0	0	0
Dbxref=GeneID:100360996,RGD:2321064;Dbxref=GeneID:100360996,RGD:2321064;Name=LOC100360996	0	0	0	0	0	0	0	0	0
Dbxref=GeneID:100361001,RGD:2320959;Dbxref=GeneID:100361001,RGD:2320959;Name=LOC100361001	91	112	119	37	68	73	73	131	109
Dbxref=GeneID:100361005,RGD:2320955;Dbxref=GeneID:100361005,RGD:2320955;Name=LOC100361005	109	68	73	47	41	22	44	75	64
Dbxref=GeneID:100361007,RGD:2320953;Dbxref=GeneID:100361007,RGD:2320953;Name=Adig	0	0	0	2	0	0	0	0	0
Dbxref=GeneID:100361008,RGD:2320952;Dbxref=GeneID:100361008,RGD:2320952;Name=LOC100361008	1405	1374	1352	1337	926	792	731	1420	997
Dbxref=GeneID:100361009,RGD:2320951;Dbxref=GeneID:100361009,RGD:2320951;Name=LOC100361009	0	0	0	0	0	0	0	0	0
Dbxref=GeneID:100361016,RGD:2320944;Dbxref=GeneID:100361016,RGD:2320944;Name=LOC100361016	0	0	0	0	0	0	2	0	0
Dbxref=GeneID:100361018,RGD:2320942;Dbxref=GeneID:100361018,RGD:2320942;Name=LOC100361018	0	0	0	0	0	0	0	0	4
Dbxref=GeneID:100361022,RGD:2320938;Dbxref=GeneID:100361022,RGD:2320938;Name=LOC100361022	54	33	44	19	44	24	17	47	32
Dbxref=GeneID:100361025,RGD:2320935;Dbxref=GeneID:100361025,RGD:2320935;Name=LOC100361025	3402	3821	3028	2707	2145	1915	2163	3384	2700
Dbxref=GeneID:100361028,RGD:2320932;Dbxref=GeneID:100361028,RGD:2320932;Name=LOC100361028	0	0	0	0	0	2	0	0	0
Dbxref=GeneID:100361035,RGD:2320925;Dbxref=GeneID:100361035,RGD:2320925;Name=LOC100361035	0	0	0	0	0	0	0	0	0
Dbxref=GeneID:100361036,RGD:2320924;Dbxref=GeneID:100361036,RGD:2320924;Name=LOC100361036	6	4	1	1	4	0	6	4	2
Dbxref=GeneID:100361041,RGD:2320919;Dbxref=GeneID:100361041,RGD:2320919;Name=LOC100361041	0	0	0	0	0	0	0	0	0
Dbxref=GeneID:100361043,RGD:2320917;Dbxref=GeneID:100361043,RGD:2320917;Name=Dytn	3	1	1	0	1	0	0	1	1
Dbxref=GeneID:100361046,RGD:2320914;Dbxref=GeneID:100361046,RGD:2320914;Name=LOC100361046	42	50	54	10	25	21	25	39	31
Dbxref=GeneID:100361049,RGD:2320911;Dbxref=GeneID:100361049,RGD:2320911;Name=LOC100361049	1	0	0	1	0	2	0	0	0
Dbxref=GeneID:100361052,RGD:2320908;Dbxref=GeneID:100361052,RGD:2320908;Name=LOC100361052	0	0	0	0	0	0	0	0	0
Dbxref=GeneID:100361053,RGD:2320907;Dbxref=GeneID:100361053,RGD:2320907;Name=Hbq1b	0	0	2	0	0	0	0	0	0
Dbxref=GeneID:100361055,RGD:2320905;Dbxref=GeneID:100361055,RGD:2320905;Name=LOC100361055	0	0	0	0	0	0	0	0	0
Dbxref=GeneID:100361056,RGD:2320904;Dbxref=GeneID:100361056,RGD:2320904;Name=LOC100361056	2	0	2	6	2	0	0	0	0
Dbxref=GeneID:100361058,RGD:2320902;Dbxref=GeneID:100361058,RGD:2320902;Name=LOC100361058	0	0	0	0	0	0	0	0	0
Dbxref=GeneID:100361060,RGD:2320900;Dbxref=GeneID:100361060,RGD:2320900;Name=LOC100361060	432	480	444	395	280	227	218	370	291
Dbxref=GeneID:100361061,RGD:2320899;Dbxref=GeneID:100361061,RGD:2320899;Name=LOC100361061	4766	4658	4718	3268	2067	2215	2185	4354	2915
Dbxref=GeneID:100361066,RGD:2320894;Dbxref=GeneID:100361066,RGD:2320894;Name=LOC100361066	0	0	0	0	0	0	0	0	0
Dbxref=GeneID:100361067,RGD:2320893;Dbxref=GeneID:100361067,RGD:2320893;Name=LOC100361067	2577	2778	2665	1765	1977	1566	1696	2900	2100
Dbxref=GeneID:100361071,RGD:2320889;Dbxref=GeneID:100361071,RGD:2320889;Name=LOC100361071	0	0	0	0	0	0	0	0	0
Dbxref=GeneID:100361073,RGD:2320887;Dbxref=GeneID:100361073,RGD:2320887;Name=LOC100361073	0	2	1	0	1	0	0	2	1
Dbxref=GeneID:100361079,RGD:2320881;Dbxref=GeneID:100361079,RGD:2320881;Name=LOC100361079	5	0	2	0	0	0	0	3	0
Dbxref=GeneID:100361083,RGD:2320877;Dbxref=GeneID:100361083,RGD:2320877;Name=LOC100361083	1333	2261	1591	264	2612	2365	1636	2570	1640
Dbxref=GeneID:100361087,RGD:2320873;Dbxref=GeneID:100361087,RGD:2320873;Name=LOC100361087	2	4	2	0	4	0	2	3	4
Dbxref=GeneID:100361090,RGD:2320870;Dbxref=GeneID:100361090,RGD:2320870;Name=LOC100361090	3	3	6	2	1	1	2	5	3
Dbxref=GeneID:100361091,RGD:2320869;Dbxref=GeneID:100361091,RGD:2320869;Name=LOC100361091	0	0	0	0	0	0	0	0	0
Dbxref=GeneID:100361092,RGD:2320868;Dbxref=GeneID:100361092,RGD:2320868;Name=Malrd1	58	104	102	225	94	116	207	232	207
Dbxref=GeneID:100361093,RGD:2320867;Dbxref=GeneID:100361093,RGD:2320867;Name=LOC100361093	0	0	0	0	0	0	0	0	0
Dbxref=GeneID:100361095,RGD:2320865;Dbxref=GeneID:100361095,RGD:2320865;Name=LOC100361095	0	0	0	0	0	0	0	0	0
Dbxref=GeneID:100361097,RGD:2320863;Dbxref=GeneID:100361097,RGD:2320863;Name=LOC100361097	0	0	0	0	0	0	0	0	0
Dbxref=GeneID:100361098,RGD:2320862;Dbxref=GeneID:100361098,RGD:2320862;Name=LOC100361098	10	4	4	11	7	8	4	7	2
Dbxref=GeneID:100361104,RGD:2320756;Dbxref=GeneID:100361104,RGD:2320756;Name=LOC100361104	45	22	23	9	7	14	27	25	23
Dbxref=GeneID:100361105,RGD:2320755;Dbxref=GeneID:100361105,RGD:2320755;Name=LOC100361105	0	0	0	0	0	0	0	0	0
Dbxref=GeneID:100361106,RGD:2320754;Dbxref=GeneID:100361106,RGD:2320754;Name=LOC100361106	7	2	5	17	12	6	6	18	6
Dbxref=GeneID:100361114,RGD:2320746;Dbxref=GeneID:100361114,RGD:2320746;Name=Zfp869	500	619	528	159	245	238	289	396	334
Dbxref=GeneID:100361118,RGD:2320742;Dbxref=GeneID:100361118,RGD:2320742;Name=LOC100361118	56	36	42	8	24	20	22	35	34
Dbxref=GeneID:100361123,RGD:2320737;Dbxref=GeneID:100361123,RGD:2320737;Name=LOC100361123	0	0	0	0	0	0	0	0	0
Dbxref=GeneID:100361124,RGD:2320736;Dbxref=GeneID:100361124,RGD:2320736;Name=LOC100361124	0	0	0	0	0	0	0	0	0
Dbxref=GeneID:100361125,RGD:2320735;Dbxref=GeneID:100361125,RGD:2320735;Name=Pom121l12	0	0	0	0	0	0	0	0	0
Dbxref=GeneID:100361126,RGD:2320734;Dbxref=GeneID:100361126,RGD:2320734;Name=RGD2320734	605	729	574	502	425	353	296	588	449
Dbxref=GeneID:100361129,RGD:2320731;Dbxref=GeneID:100361129,RGD:2320731;Name=LOC100361129	0	0	0	0	0	0	0	0	0
Dbxref=GeneID:100361130,RGD:2320730;Dbxref=GeneID:100361130,RGD:2320730;Name=LOC100361130	1919	2012	2003	1176	894	657	866	1739	1170
Dbxref=GeneID:100361131,RGD:2320729;Dbxref=GeneID:100361131,RGD:2320729;Name=LOC100361131	58	56	34	31	24	20	19	33	35
Dbxref=GeneID:100361132,RGD:2320728;Dbxref=GeneID:100361132,RGD:2320728;Name=LOC100361132	34	36	13	35	29	34	26	47	53
Dbxref=GeneID:100361133,RGD:2320727;Dbxref=GeneID:100361133,RGD:2320727;Name=Mycbp	425	381	333	207	220	187	226	417	345
Dbxref=GeneID:100361134,RGD:2320726;Dbxref=GeneID:100361134,RGD:2320726;Name=Shisa9	11	9	5	0	2	2	4	3	11
Dbxref=GeneID:100361138,RGD:2320722;Dbxref=GeneID:100361138,RGD:2320722;Name=Dgkq	253	297	336	223	316	298	311	381	325
Dbxref=GeneID:100361139,RGD:2324583;Dbxref=GeneID:100361139,RGD:2324583;Name=LOC100361139	0	0	0	0	0	0	0	0	0
Dbxref=GeneID:100361143,RGD:2320718;Dbxref=GeneID:100361143,RGD:2320718;Name=LOC100361143	0	0	0	0	0	0	0	0	0
Dbxref=GeneID:100361147,RGD:2320714;Dbxref=GeneID:100361147,RGD:2320714;Name=Mkrn2os	0	4	0	0	0	0	2	2	2
Dbxref=GeneID:100361148,RGD:2320713;Dbxref=GeneID:100361148,RGD:2320713;Name=LOC100361148	664	737	734	618	393	369	437	730	537
Dbxref=GeneID:100361149,RGD:2320712;Dbxref=GeneID:100361149,RGD:2320712;Name=LOC100361149	0	0	0	0	0	0	0	0	0
Dbxref=GeneID:100361154,RGD:2320707;Dbxref=GeneID:100361154,RGD:2320707;Name=LOC100361154	1	1	0	2	1	0	0	0	0
Dbxref=GeneID:100361161,RGD:2320700;Dbxref=GeneID:100361161,RGD:2320700;Name=LOC100361161	0	0	0	0	0	0	0	0	0
Dbxref=GeneID:100361166,RGD:2320695;Dbxref=GeneID:100361166,RGD:2320695;Name=Rgs21	1	1	2	0	0	0	0	0	0
Dbxref=GeneID:100361170,RGD:2320691;Dbxref=GeneID:100361170,RGD:2320691;Name=LOC100361170	25	26	19	3	15	18	10	11	13
Dbxref=GeneID:100361171,RGD:2320690;Dbxref=GeneID:100361171,RGD:2320690;Name=LOC100361171	0	0	0	0	0	0	0	0	0
Dbxref=GeneID:100361176,RGD:2320685;Dbxref=GeneID:100361176,RGD:2320685;Name=LOC100361176	6	7	6	8	9	6	4	5	7
Dbxref=GeneID:100361180,RGD:2320681;Dbxref=GeneID:100361180,RGD:2320681;Name=LOC100361180	1162	1102	1136	695	452	404	443	859	601
Dbxref=GeneID:100361185,RGD:2320676;Dbxref=GeneID:100361185,RGD:2320676;Name=LOC100361185	0	0	0	0	0	0	0	0	0
Dbxref=GeneID:100361186,RGD:2320675;Dbxref=GeneID:100361186,RGD:2320675;Name=LOC100361186	0	0	0	0	0	0	0	0	0
Dbxref=GeneID:100361188,RGD:2320673;Dbxref=GeneID:100361188,RGD:2320673;Name=Lyrm5	289	314	267	112	134	98	171	241	230
Dbxref=GeneID:100361192,RGD:2320669;Dbxref=GeneID:100361192,RGD:2320669;Name=LOC100361192	0	0	0	2	0	0	0	0	0
Dbxref=GeneID:100361194,RGD:2320667;Dbxref=GeneID:100361194,RGD:2320667;Name=LOC100361194	0	0	0	0	0	0	0	0	0
Dbxref=GeneID:100361204,RGD:2320559;Dbxref=GeneID:100361204,RGD:2320559;Name=LOC100361204	0	0	0	0	0	0	0	0	0
Dbxref=GeneID:100361209,RGD:2320554;Dbxref=GeneID:100361209,RGD:2320554;Name=LOC100361209	0	0	0	0	0	0	0	0	0
Dbxref=GeneID:100361213,RGD:2320550;Dbxref=GeneID:100361213,RGD:2320550;Name=LOC100361213	0	0	0	0	0	0	0	0	0
Dbxref=GeneID:100361216,RGD:2320547;Dbxref=GeneID:100361216,RGD:2320547;Name=LOC100361216	1	0	0	0	0	0	0	0	0
Dbxref=GeneID:100361218,RGD:2320545;Dbxref=GeneID:100361218,RGD:2320545;Name=LOC100361218	1	0	0	0	0	0	0	1	0
Dbxref=GeneID:100361224,RGD:2320539;Dbxref=GeneID:100361224,RGD:2320539;Name=LOC100361224	0	0	0	0	0	0	0	0	0
Dbxref=GeneID:100361226,RGD:2320537;Dbxref=GeneID:100361226,RGD:2320537;Name=LOC100361226	0	0	0	0	0	0	0	0	0
Dbxref=GeneID:100361227,RGD:2320536;Dbxref=GeneID:100361227,RGD:2320536;Name=LOC100361227	4	3	0	0	0	0	0	1	1
Dbxref=GeneID:100361229,RGD:2320534;Dbxref=GeneID:100361229,RGD:2320534;Name=LOC100361229	0	0	0	0	0	0	0	0	0
Dbxref=GeneID:100361230,RGD:2320533;Dbxref=GeneID:100361230,RGD:2320533;Name=LOC100361230	0	0	0	0	2	2	0	0	0
Dbxref=GeneID:100361234,RGD:2320529;Dbxref=GeneID:100361234,RGD:2320529;Name=Btbd19	468	442	507	203	226	258	282	355	359
Dbxref=GeneID:100361238,RGD:1562220;Dbxref=GeneID:100361238,RGD:1562220;Name=Rasgef1b	3335	3740	3974	1532	1958	1756	2022	3871	2500
Dbxref=GeneID:100361240,RGD:2320523;Dbxref=GeneID:100361240,RGD:2320523;Name=LOC100361240	1317	1243	1317	1166	673	613	801	1247	971
Dbxref=GeneID:100361246,RGD:2320517;Dbxref=GeneID:100361246,RGD:2320517;Name=LOC100361246	0	0	0	0	0	0	1	0	0
Dbxref=GeneID:100361251,RGD:2320512;Dbxref=GeneID:100361251,RGD:2320512;Name=LOC100361251	0	0	0	0	0	0	0	0	0
Dbxref=GeneID:100361257,RGD:2320506;Dbxref=GeneID:100361257,RGD:2320506;Name=LOC100361257	0	0	0	0	0	0	0	0	0
Dbxref=GeneID:100361259,RGD:2320504;Dbxref=GeneID:100361259,RGD:2320504;Name=LOC100361259	1592	1661	1662	1266	810	694	741	1413	950
Dbxref=GeneID:100361261,RGD:2320502;Dbxref=GeneID:100361261,RGD:2320502;Name=Gzmbl3	0	0	0	0	0	0	0	0	0
Dbxref=GeneID:100361265,RGD:2320498;Dbxref=GeneID:100361265,RGD:2320498;Name=LOC100361265	0	0	0	0	0	0	0	0	1
Dbxref=GeneID:100361269,RGD:2320494;Dbxref=GeneID:100361269,RGD:2320494;Name=Snrpa1	183	177	156	356	305	259	243	376	261
Dbxref=GeneID:100361272,RGD:2320491;Dbxref=GeneID:100361272,RGD:2320491;Name=Ankub1	791	899	942	745	459	387	531	803	729
Dbxref=GeneID:100361273,RGD:2320490;Dbxref=GeneID:100361273,RGD:2320490;Name=LOC100361273	4	2	1	0	0	0	2	2	0
Dbxref=GeneID:100361279,RGD:2320484;Dbxref=GeneID:100361279,RGD:2320484;Name=LOC100361279	40	47	31	31	44	27	35	71	57
Dbxref=GeneID:100361281,RGD:2320482;Dbxref=GeneID:100361281,RGD:2320482;Name=LOC100361281	4	2	1	0	1	0	0	0	0
Dbxref=GeneID:100361282,RGD:2320481;Dbxref=GeneID:100361282,RGD:2320481;Name=LOC100361282	1	0	0	0	1	0	0	0	0
Dbxref=GeneID:100361285,RGD:2320478;Dbxref=GeneID:100361285,RGD:2320478;Name=LOC100361285	58	54	51	27	26	23	22	54	39
Dbxref=GeneID:100361286,RGD:2320477;Dbxref=GeneID:100361286,RGD:2320477;Name=LOC100361286	0	0	0	0	0	0	0	0	0
Dbxref=GeneID:100361290,RGD:2320473;Dbxref=GeneID:100361290,RGD:2320473;Name=LOC100361290	15	12	8	2	4	12	11	13	6
Dbxref=GeneID:100361292,RGD:2320471;Dbxref=GeneID:100361292,RGD:2320471;Name=Fam205a	0	0	0	0	0	0	0	0	0
Dbxref=GeneID:100361293,RGD:2320470;Dbxref=GeneID:100361293,RGD:2320470;Name=LOC100361293	0	0	0	0	0	0	0	0	0
Dbxref=GeneID:100361294,RGD:2320469;Dbxref=GeneID:100361294,RGD:2320469;Name=Tyk2	218	177	220	171	280	172	260	396	344
Dbxref=GeneID:100361300,RGD:2320365;Dbxref=GeneID:100361300,RGD:2320365;Name=Spink10	0	0	0	0	0	0	0	0	0
Dbxref=GeneID:100361307,RGD:2320358;Dbxref=GeneID:100361307,RGD:2320358;Name=LOC100361307	0	2	0	0	0	0	0	0	1
Dbxref=GeneID:100361308,RGD:2320357;Dbxref=GeneID:100361308,RGD:2320357;Name=LOC100361308	0	0	0	0	0	0	0	0	0
Dbxref=GeneID:100361310,RGD:2320355;Dbxref=GeneID:100361310,RGD:2320355;Name=LOC100361310	1	1	2	0	1	0	4	1	0
Dbxref=GeneID:100361313,RGD:2320352;Dbxref=GeneID:100361313,RGD:2320352;Name=LOC100361313	0	0	0	0	0	0	0	0	0
Dbxref=GeneID:100361314,RGD:2320351;Dbxref=GeneID:100361314,RGD:2320351;Name=Prr9	0	0	0	0	0	0	0	0	0
Dbxref=GeneID:100361315,RGD:2320350;Dbxref=GeneID:100361315,RGD:2320350;Name=LOC100361315	864	962	987	659	327	319	350	633	532
Dbxref=GeneID:100361316,RGD:2320349;Dbxref=GeneID:100361316,RGD:2320349;Name=LOC100361316	0	0	0	0	0	0	0	0	0
Dbxref=GeneID:100361317,RGD:2320348;Dbxref=GeneID:100361317,RGD:2320348;Name=LOC100361317	0	0	0	2	2	2	3	1	2
Dbxref=GeneID:100361319,RGD:2320346;Dbxref=GeneID:100361319,RGD:2320346;Name=LOC100361319	2771	2529	2846	2035	1092	1151	1110	2193	1348
Dbxref=GeneID:100361323,RGD:2320342;Dbxref=GeneID:100361323,RGD:2320342;Name=Astn2	1475	1469	1325	699	878	788	724	1251	932
Dbxref=GeneID:100361324,RGD:2320341;Dbxref=GeneID:100361324,RGD:2320341;Name=LOC100361324	0	0	0	0	0	0	0	0	0
Dbxref=GeneID:100361336,RGD:2320329;Dbxref=GeneID:100361336,RGD:2320329;Name=LOC100361336	0	0	0	0	0	0	0	0	0
Dbxref=GeneID:100361337,RGD:2320328;Dbxref=GeneID:100361337,RGD:2320328;Name=LOC100361337	4	2	2	2	2	3	3	4	2
Dbxref=GeneID:100361338,RGD:2320327;Dbxref=GeneID:100361338,RGD:2320327;Name=LOC100361338	0	0	0	0	0	0	0	0	0
Dbxref=GeneID:100361344,RGD:2320321;Dbxref=GeneID:100361344,RGD:2320321;Name=LOC100361344	41	37	37	68	76	32	29	70	54
Dbxref=GeneID:100361352,RGD:2320313;Dbxref=GeneID:100361352,RGD:2320313;Name=LOC100361352	201	224	217	112	162	151	139	201	152
Dbxref=GeneID:100361355,RGD:2320310;Dbxref=GeneID:100361355,RGD:2320310;Name=LOC100361355	3	0	0	2	1	0	1	4	0
Dbxref=GeneID:100361364,RGD:2320301;Dbxref=GeneID:100361364,RGD:2320301;Name=LOC100361364	0	0	2	1	0	0	0	0	0
Dbxref=GeneID:100361367,RGD:2320298;Dbxref=GeneID:100361367,RGD:2320298;Name=LOC100361367	114	111	103	35	36	31	29	45	53
Dbxref=GeneID:100361371,RGD:2320294;Dbxref=GeneID:100361371,RGD:2320294;Name=Smco2	0	2	3	2	0	1	0	0	0
Dbxref=GeneID:100361374,RGD:2320291;Dbxref=GeneID:100361374,RGD:2320291;Name=LOC100361374	2	0	2	0	2	0	0	1	1
Dbxref=GeneID:100361376,RGD:2320289;Dbxref=GeneID:100361376,RGD:2320289;Name=Kank2	4265	4499	4650	3397	4413	4077	2666	4751	2622
Dbxref=GeneID:100361381,RGD:2320284;Dbxref=GeneID:100361381,RGD:2320284;Name=LOC100361381	27	13	21	49	48	30	38	59	35
Dbxref=GeneID:100361382,RGD:2320283;Dbxref=GeneID:100361382,RGD:2320283;Name=LOC100361382	1	5	4	0	2	2	2	4	0
Dbxref=GeneID:100361383,RGD:2320282;Dbxref=GeneID:100361383,RGD:2320282;Name=Ecm2	61	61	70	12	17	13	54	50	49
Dbxref=GeneID:100361388,RGD:2320277;Dbxref=GeneID:100361388,RGD:2320277;Name=LOC100361388	0	0	0	0	0	1	0	0	0
Dbxref=GeneID:100361389,RGD:1307966;Dbxref=GeneID:100361389,RGD:1307966;Name=Fam171a2	583	608	661	500	403	404	354	623	428
Dbxref=GeneID:100361391,RGD:2320274;Dbxref=GeneID:100361391,RGD:2320274;Name=LOC100361391	26	26	15	34	30	20	22	28	24
Dbxref=GeneID:100361397,RGD:2320268;Dbxref=GeneID:100361397,RGD:2320268;Name=LOC100361397	839	1045	911	555	561	492	460	752	680
Dbxref=GeneID:100361402,RGD:2320163;Dbxref=GeneID:100361402,RGD:2320163;Name=LOC100361402	9	6	5	6	7	7	7	9	6
Dbxref=GeneID:100361410,RGD:2320155;Dbxref=GeneID:100361410,RGD:2320155;Name=LOC100361410	0	0	0	0	0	0	0	0	0
Dbxref=GeneID:100361413,RGD:2320152;Dbxref=GeneID:100361413,RGD:2320152;Name=LOC100361413	0	0	0	0	2	2	0	0	0
Dbxref=GeneID:100361414,RGD:2320151;Dbxref=GeneID:100361414,RGD:2320151;Name=Pate3	0	0	0	0	0	0	0	0	0
Dbxref=GeneID:100361417,RGD:2320148;Dbxref=GeneID:100361417,RGD:2320148;Name=Tbcd	659	861	848	514	539	476	593	869	682
Dbxref=GeneID:100361422,RGD:2320143;Dbxref=GeneID:100361422,RGD:2320143;Name=Cldn34c4	0	0	0	0	0	0	0	0	0
Dbxref=GeneID:100361424,RGD:2320141;Dbxref=GeneID:100361424,RGD:2320141;Name=LOC100361424	0	2	0	0	0	0	0	0	0
Dbxref=GeneID:100361428,RGD:2320137;Dbxref=GeneID:100361428,RGD:2320137;Name=LOC100361428	0	0	0	0	0	0	0	0	0
Dbxref=GeneID:100361429,RGD:2320136;Dbxref=GeneID:100361429,RGD:2320136;Name=LOC100361429	1	0	0	0	0	0	0	0	0
Dbxref=GeneID:100361430,RGD:2320135;Dbxref=GeneID:100361430,RGD:2320135;Name=LOC100361430	0	0	2	0	0	0	0	0	0
Dbxref=GeneID:100361431,RGD:2320134;Dbxref=GeneID:100361431,RGD:2320134;Name=Syce1l	97	130	95	46	35	37	34	75	49
Dbxref=GeneID:100361434,RGD:2320131;Dbxref=GeneID:100361434,RGD:2320131;Name=LOC100361434	0	0	1	1	0	0	0	1	0
Dbxref=GeneID:100361436,RGD:2320129;Dbxref=GeneID:100361436,RGD:2320129;Name=LOC100361436	417	397	409	156	206	204	186	275	251
Dbxref=GeneID:100361444,RGD:2320121;Dbxref=GeneID:100361444,RGD:2320121;Name=Angptl8	2	0	0	0	0	2	0	0	0
Dbxref=GeneID:100361447,RGD:2320118;Dbxref=GeneID:100361447,RGD:2320118;Name=LOC100361447	8	7	6	10	16	13	9	22	17
Dbxref=GeneID:100361450,RGD:2320115;Dbxref=GeneID:100361450,RGD:2320115;Name=LOC100361450	0	0	0	0	0	0	0	0	0
Dbxref=GeneID:100361451,RGD:2320114;Dbxref=GeneID:100361451,RGD:2320114;Name=LOC100361451	23	30	29	28	44	44	38	50	43
Dbxref=GeneID:100361456,RGD:2320109;Dbxref=GeneID:100361456,RGD:2320109;Name=LOC100361456	5	0	8	7	1	0	8	12	3
Dbxref=GeneID:100361457,RGD:2320108;Dbxref=GeneID:100361457,RGD:2320108;Name=LOC100361457	23248	23730	17102	28657	27750	24746	22983	35506	29685
Dbxref=GeneID:100361458,RGD:2320107;Dbxref=GeneID:100361458,RGD:2320107;Name=LOC100361458	8	7	9	6	12	8	3	8	1
Dbxref=GeneID:100361460,RGD:2320105;Dbxref=GeneID:100361460,RGD:2320105;Name=Fam196b	0	0	4	0	0	0	0	0	2
Dbxref=GeneID:100361461,RGD:2320104;Dbxref=GeneID:100361461,RGD:2320104;Name=LOC100361461	5	7	12	2	3	5	8	9	4
Dbxref=GeneID:100361462,RGD:2320103;Dbxref=GeneID:100361462,RGD:2320103;Name=LOC100361462	0	0	0	0	0	0	0	0	0
Dbxref=GeneID:100361465,RGD:2320100;Dbxref=GeneID:100361465,RGD:2320100;Name=Pate2	1	2	3	0	4	2	2	6	2
Dbxref=GeneID:100361468,RGD:2320097;Dbxref=GeneID:100361468,RGD:2320097;Name=Gzmbl2	0	0	0	0	0	0	0	0	0
Dbxref=GeneID:100361475,RGD:2320090;Dbxref=GeneID:100361475,RGD:2320090;Name=LOC100361475	717	675	755	603	459	488	471	830	642
Dbxref=GeneID:100361476,RGD:2320089;Dbxref=GeneID:100361476,RGD:2320089;Name=LOC100361476	361	328	378	65	111	79	115	171	139
Dbxref=GeneID:100361477,RGD:2320088;Dbxref=GeneID:100361477,RGD:2320088;Name=LOC100361477	0	0	0	0	0	0	0	0	0
Dbxref=GeneID:100361479,RGD:2320086;Dbxref=GeneID:100361479,RGD:2320086;Name=LOC100361479	1189	1480	1257	1188	1554	1357	1491	2025	1710
Dbxref=GeneID:100361483,RGD:2320082;Dbxref=GeneID:100361483,RGD:2320082;Name=LOC100361483	0	0	0	0	0	0	0	0	0
Dbxref=GeneID:100361487,RGD:2320078;Dbxref=GeneID:100361487,RGD:2320078;Name=LOC100361487	0	0	0	0	0	0	0	0	0
Dbxref=GeneID:100361492,RGD:2320073;Dbxref=GeneID:100361492,RGD:2320073;Name=LOC100361492	0	0	1	0	0	0	0	0	1
Dbxref=GeneID:100361493,RGD:2320072;Dbxref=GeneID:100361493,RGD:2320072;Name=LOC100361493	0	0	0	0	0	0	0	0	0
Dbxref=GeneID:100361501,RGD:2319965;Dbxref=GeneID:100361501,RGD:2319965;Name=LOC100361501	0	0	0	0	0	0	0	0	0
Dbxref=GeneID:100361503,RGD:2319964;Dbxref=GeneID:100361503,RGD:2319964;Name=Zfp717	618	636	732	274	510	405	478	636	570
Dbxref=GeneID:100361506,RGD:2319961;Dbxref=GeneID:100361506,RGD:2319961;Name=Armc3	26	32	36	150	126	139	101	141	91
Dbxref=GeneID:100361513,RGD:2319954;Dbxref=GeneID:100361513,RGD:2319954;Name=Gcc1	2468	2613	2327	1705	1432	1368	1525	2273	1921
Dbxref=GeneID:100361514,RGD:2319953;Dbxref=GeneID:100361514,RGD:2319953;Name=LOC100361514	0	0	1	0	1	1	0	0	2
Dbxref=GeneID:100361517,RGD:2319950;Dbxref=GeneID:100361517,RGD:2319950;Name=Psmg3	353	283	272	340	233	189	173	398	245
Dbxref=GeneID:100361520,RGD:2319947;Dbxref=GeneID:100361520,RGD:2319947;Name=Rpl37a	2912	3164	2871	2890	1580	1498	1591	2828	2241
Dbxref=GeneID:100361529,RGD:2319938;Dbxref=GeneID:100361529,RGD:2319938;Name=Rad9a	522	414	491	776	472	486	417	694	495
Dbxref=GeneID:100361532,RGD:2319935;Dbxref=GeneID:100361532,RGD:2319935;Name=LOC100361532	0	0	0	0	0	0	0	0	0
Dbxref=GeneID:100361535,RGD:2319932;Dbxref=GeneID:100361535,RGD:2319932;Name=LOC100361535	245	311	258	47	126	84	125	169	138
Dbxref=GeneID:100361537,RGD:2319930;Dbxref=GeneID:100361537,RGD:2319930;Name=LOC100361537	543	539	453	289	333	259	407	558	536
Dbxref=GeneID:100361543,RGD:2319924;Dbxref=GeneID:100361543,RGD:2319924;Name=LOC100361543	1397	1769	1394	1129	959	897	976	1739	1076
Dbxref=GeneID:100361545,RGD:2319922;Dbxref=GeneID:100361545,RGD:2319922;Name=LOC100361545	3613	3788	3673	3668	2392	2180	2883	5012	3685
Dbxref=GeneID:100361547,RGD:2319920;Dbxref=GeneID:100361547,RGD:2319920;Name=LOC100361547	5	2	1	0	0	3	2	3	1
Dbxref=GeneID:100361553,RGD:2319914;Dbxref=GeneID:100361553,RGD:2319914;Name=LOC100361553	1	0	0	0	0	2	2	2	0
Dbxref=GeneID:100361556,RGD:2324576;Dbxref=GeneID:100361556,RGD:2324576;Name=LOC100361556	2	0	0	0	0	0	0	0	0
Dbxref=GeneID:100361558,RGD:2319910;Dbxref=GeneID:100361558,RGD:2319910;Name=LOC100361558	2305	2665	2109	1864	1836	1602	1521	2199	1749
Dbxref=GeneID:100361562,RGD:2319906;Dbxref=GeneID:100361562,RGD:2319906;Name=LOC100361562	678	689	593	469	494	483	727	747	878
Dbxref=GeneID:100361565,RGD:2319903;Dbxref=GeneID:100361565,RGD:2319903;Name=LOC100361565	0	2	4	0	5	0	0	0	4
Dbxref=GeneID:100361568,RGD:2319900;Dbxref=GeneID:100361568,RGD:2319900;Name=Hilpda	365	684	594	122	94	104	129	175	165
Dbxref=GeneID:100361571,RGD:2324575;Dbxref=GeneID:100361571,RGD:2324575;Name=Krtap1-1	0	0	0	0	0	0	0	0	0
Dbxref=GeneID:100361572,RGD:2319897;Dbxref=GeneID:100361572,RGD:2319897;Name=LOC100361572	0	0	0	0	0	0	0	0	0
Dbxref=GeneID:100361574,RGD:2319895;Dbxref=GeneID:100361574,RGD:2319895;Name=Polr2k	221	221	247	155	123	105	98	164	150
Dbxref=GeneID:100361579,RGD:2319890;Dbxref=GeneID:100361579,RGD:2319890;Name=LOC100361579	0	0	0	0	0	0	0	0	0
Dbxref=GeneID:100361582,RGD:2319887;Dbxref=GeneID:100361582,RGD:2319887;Name=Ttc24	18	9	17	8	6	0	0	9	2
Dbxref=GeneID:100361584,RGD:1591606;Dbxref=GeneID:100361584,RGD:1591606;Name=Ano2	60	8	6	1	0	0	3	16	12
Dbxref=GeneID:100361585,RGD:1310951;Dbxref=GeneID:100361585,RGD:1310951;Name=RGD1310951	317	265	343	33	52	68	150	116	285
Dbxref=GeneID:100361588,RGD:1561029;Dbxref=GeneID:100361588,RGD:1561029;Name=Wdr95	8	0	12	11	8	13	0	6	4
Dbxref=GeneID:100361595,RGD:2319874;Dbxref=GeneID:100361595,RGD:2319874;Name=LOC100361595	0	0	0	0	0	0	0	0	0
Dbxref=GeneID:100361597,RGD:2319872;Dbxref=GeneID:100361597,RGD:2319872;Name=LOC100361597	48	50	68	11	11	12	24	27	27
Dbxref=GeneID:100361604,RGD:2319767;Dbxref=GeneID:100361604,RGD:2319767;Name=LOC100361604	227	220	195	67	118	92	103	174	83
Dbxref=GeneID:100361605,RGD:2319766;Dbxref=GeneID:100361605,RGD:2319766;Name=LOC100361605	0	0	0	0	0	0	0	0	0
Dbxref=GeneID:100361613,RGD:2319759;Dbxref=GeneID:100361613,RGD:2319759;Name=LOC100361613	1	0	0	0	0	2	0	0	0
Dbxref=GeneID:100361614,RGD:2319758;Dbxref=GeneID:100361614,RGD:2319758;Name=LOC100361614	0	0	0	2	0	0	0	0	0
Dbxref=GeneID:100361621,RGD:2319751;Dbxref=GeneID:100361621,RGD:2319751;Name=LOC100361621	136	87	96	39	53	31	56	110	89
Dbxref=GeneID:100361622,RGD:2319750;Dbxref=GeneID:100361622,RGD:2319750;Name=LOC100361622	4	1	5	0	1	1	0	2	3
Dbxref=GeneID:100361623,RGD:1561318;Dbxref=GeneID:100361623,RGD:1561318;Name=RGD1561318	1	0	0	0	1	0	0	0	0
Dbxref=GeneID:100361626,RGD:2319746;Dbxref=GeneID:100361626,RGD:2319746;Name=Krtap12-2	0	0	0	0	0	0	0	0	0
Dbxref=GeneID:100361630,RGD:2319742;Dbxref=GeneID:100361630,RGD:2319742;Name=LOC100361630	0	0	2	0	0	0	0	1	1
Dbxref=GeneID:100361631,RGD:2319741;Dbxref=GeneID:100361631,RGD:2319741;Name=Tmem35b	59	41	61	84	84	74	101	160	128
Dbxref=GeneID:100361632,RGD:2319740;Dbxref=GeneID:100361632,RGD:2319740;Name=LOC100361632	0	0	0	0	0	0	0	0	0
Dbxref=GeneID:100361633,RGD:2319739;Dbxref=GeneID:100361633,RGD:2319739;Name=Cd300ld	51	42	31	12	18	32	32	28	45
Dbxref=GeneID:100361635,RGD:2319737;Dbxref=GeneID:100361635,RGD:2319737;Name=LOC100361635	0	1	2	0	0	0	0	0	0
Dbxref=GeneID:100361636,RGD:2319736;Dbxref=GeneID:100361636,RGD:2319736;Name=LOC100361636	561	587	503	102	176	165	206	296	271
Dbxref=GeneID:100361638,RGD:2319734;Dbxref=GeneID:100361638,RGD:2319734;Name=LOC100361638	0	0	0	0	0	0	0	0	0
Dbxref=GeneID:100361639,RGD:1562521;Dbxref=GeneID:100361639,RGD:1562521;Name=RGD1562521	0	0	1	0	2	0	0	0	0
Dbxref=GeneID:100361640,RGD:2319732;Dbxref=GeneID:100361640,RGD:2319732;Name=LOC100361640	62	35	33	25	27	29	42	41	34
Dbxref=GeneID:100361642,RGD:2319730;Dbxref=GeneID:100361642,RGD:2319730;Name=LOC100361642	0	0	0	0	0	0	0	0	0
Dbxref=GeneID:100361643,RGD:2319729;Dbxref=GeneID:100361643,RGD:2319729;Name=LOC100361643	0	0	0	0	0	0	0	0	0
Dbxref=GeneID:100361645,RGD:2324571;Dbxref=GeneID:100361645,RGD:2324571;Name=LOC100361645	1070	1212	1047	499	716	591	521	882	711
Dbxref=GeneID:100361646,RGD:2319727;Dbxref=GeneID:100361646,RGD:2319727;Name=LOC100361646	0	0	0	0	0	0	0	0	0
Dbxref=GeneID:100361647,RGD:2319726;Dbxref=GeneID:100361647,RGD:2319726;Name=Galnt6	0	0	0	1	0	0	0	0	0
Dbxref=GeneID:100361648,RGD:2319725;Dbxref=GeneID:100361648,RGD:2319725;Name=LOC100361648	0	0	0	0	0	0	0	0	0
Dbxref=GeneID:100361649,RGD:2319724;Dbxref=GeneID:100361649,RGD:2319724;Name=LOC100361649	185	187	157	58	96	96	87	135	152
Dbxref=GeneID:100361652,RGD:2319721;Dbxref=GeneID:100361652,RGD:2319721;Name=Lce6a	0	0	0	0	0	0	0	0	0
Dbxref=GeneID:100361655,RGD:2319718;Dbxref=GeneID:100361655,RGD:2319718;Name=LOC100361655	2	0	6	0	0	0	0	2	1
Dbxref=GeneID:100361657,RGD:2319716;Dbxref=GeneID:100361657,RGD:2319716;Name=Pate1	0	0	0	0	0	0	0	0	0
Dbxref=GeneID:100361658,RGD:2319715;Dbxref=GeneID:100361658,RGD:2319715;Name=Usp37	1484	1613	1401	730	962	826	965	1464	1266
Dbxref=GeneID:100361660,RGD:2319713;Dbxref=GeneID:100361660,RGD:2319713;Name=Zfp617	76	67	61	56	91	75	85	109	79
Dbxref=GeneID:100361664,RGD:2319709;Dbxref=GeneID:100361664,RGD:2319709;Name=LOC100361664	0	0	0	0	0	0	0	0	0
Dbxref=GeneID:100361671,RGD:2319702;Dbxref=GeneID:100361671,RGD:2319702;Name=LOC100361671	462	414	641	192	174	139	194	247	186
Dbxref=GeneID:100361672,RGD:2319701;Dbxref=GeneID:100361672,RGD:2319701;Name=Zc2hc1b	6	12	0	0	0	0	0	0	1
Dbxref=GeneID:100361673,RGD:2319700;Dbxref=GeneID:100361673,RGD:2319700;Name=LOC100361673	0	1	0	0	0	0	0	0	3
Dbxref=GeneID:100361674,RGD:2319699;Dbxref=GeneID:100361674,RGD:2319699;Name=LOC100361674	0	0	1	0	0	0	0	0	0
Dbxref=GeneID:100361683,RGD:2319690;Dbxref=GeneID:100361683,RGD:2319690;Name=LOC100361683	0	0	0	0	0	0	0	0	0
Dbxref=GeneID:100361684,RGD:2319689;Dbxref=GeneID:100361684,RGD:2319689;Name=Simc1	713	955	858	290	575	522	560	814	731
Dbxref=GeneID:100361687,RGD:2319686;Dbxref=GeneID:100361687,RGD:2319686;Name=LOC100361687	0	0	1	0	0	1	0	1	1
Dbxref=GeneID:100361693,RGD:2319680;Dbxref=GeneID:100361693,RGD:2319680;Name=LOC100361693	3	2	3	0	4	5	4	2	4
Dbxref=GeneID:100361695,RGD:2319678;Dbxref=GeneID:100361695,RGD:2319678;Name=LOC100361695	0	0	0	0	0	0	0	0	0
Dbxref=GeneID:100361697,RGD:2319676;Dbxref=GeneID:100361697,RGD:2319676;Name=LOC100361697	0	0	1	0	0	0	1	0	0
Dbxref=GeneID:100361702,RGD:2319572;Dbxref=GeneID:100361702,RGD:2319572;Name=LOC100361702	0	0	0	0	0	0	0	0	0
Dbxref=GeneID:100361704,RGD:2319570;Dbxref=GeneID:100361704,RGD:2319570;Name=LOC100361704	107	120	112	35	87	65	57	118	88
Dbxref=GeneID:100361705,RGD:2319569;Dbxref=GeneID:100361705,RGD:2319569;Name=LOC100361705	0	0	0	0	0	0	0	0	0
Dbxref=GeneID:100361706,RGD:2319568;Dbxref=GeneID:100361706,RGD:2319568;Name=LOC100361706	0	0	0	0	0	0	0	0	0
Dbxref=GeneID:100361708,RGD:2319566;Dbxref=GeneID:100361708,RGD:2319566;Name=LOC100361708	548	652	576	73	326	314	254	414	385
Dbxref=GeneID:100361710,RGD:2319564;Dbxref=GeneID:100361710,RGD:2319564;Name=Setdb2	1260	1356	1441	398	664	583	684	945	860
Dbxref=GeneID:100361713,RGD:2319561;Dbxref=GeneID:100361713,RGD:2319561;Name=LOC100361713	94	63	65	33	27	26	46	72	54
Dbxref=GeneID:100361715,RGD:2319559;Dbxref=GeneID:100361715,RGD:2319559;Name=Rps15al4	4199	5093	5043	3754	2620	2243	2366	4154	3043
Dbxref=GeneID:100361716,RGD:2319558;Dbxref=GeneID:100361716,RGD:2319558;Name=LOC100361716	137	156	149	35	98	114	80	153	99
Dbxref=GeneID:100361722,RGD:2319552;Dbxref=GeneID:100361722,RGD:2319552;Name=LOC100361722	35	41	34	21	20	18	28	44	27
Dbxref=GeneID:100361725,RGD:2319549;Dbxref=GeneID:100361725,RGD:2319549;Name=LOC100361725	0	0	0	0	0	0	0	0	0
Dbxref=GeneID:100361731,RGD:2319543;Dbxref=GeneID:100361731,RGD:2319543;Name=LOC100361731	0	0	0	0	0	0	0	0	0
Dbxref=GeneID:100361733,RGD:2319541;Dbxref=GeneID:100361733,RGD:2319541;Name=Ociad2	546	443	575	108	111	137	139	334	224
Dbxref=GeneID:100361739,RGD:2319535;Dbxref=GeneID:100361739,RGD:2319535;Name=LOC100361739	0	0	0	0	0	0	0	0	0
Dbxref=GeneID:100361740,RGD:2319534;Dbxref=GeneID:100361740,RGD:2319534;Name=LOC100361740	0	0	0	0	0	0	0	0	0
Dbxref=GeneID:100361743,RGD:2319531;Dbxref=GeneID:100361743,RGD:2319531;Name=LOC100361743	0	0	0	0	0	0	0	0	0
Dbxref=GeneID:100361749,RGD:2319525;Dbxref=GeneID:100361749,RGD:2319525;Name=LOC100361749	231	212	189	199	126	128	161	256	167
Dbxref=GeneID:100361753,RGD:2319521;Dbxref=GeneID:100361753,RGD:2319521;Name=LOC100361753	32	21	48	35	28	30	28	70	26
Dbxref=GeneID:100361756,RGD:2319518;Dbxref=GeneID:100361756,RGD:2319518;Name=LOC100361756	13	18	9	13	7	11	12	18	16
Dbxref=GeneID:100361761,RGD:2319513;Dbxref=GeneID:100361761,RGD:2319513;Name=LOC100361761	0	0	1	0	0	0	1	0	0
Dbxref=GeneID:100361765,RGD:2319509;Dbxref=GeneID:100361765,RGD:2319509;Name=Hoxb2	2	2	0	0	0	0	5	0	1
Dbxref=GeneID:100361768,RGD:2319506;Dbxref=GeneID:100361768,RGD:2319506;Name=LOC100361768	12	13	14	3	5	5	4	7	6
Dbxref=GeneID:100361770,RGD:2319504;Dbxref=GeneID:100361770,RGD:2319504;Name=LOC100361770	0	0	0	0	0	0	0	0	0
Dbxref=GeneID:100361774,RGD:2319500;Dbxref=GeneID:100361774,RGD:2319500;Name=Ralgps1	457	2350	795	325	761	417	1137	1091	1321
Dbxref=GeneID:100361777,RGD:2319497;Dbxref=GeneID:100361777,RGD:2319497;Name=LOC100361777	1	1	0	0	0	0	0	0	0
Dbxref=GeneID:100361778,RGD:2319496;Dbxref=GeneID:100361778,RGD:2319496;Name=LOC100361778	0	0	0	0	0	0	0	0	0
Dbxref=GeneID:100361780,RGD:2319494;Dbxref=GeneID:100361780,RGD:2319494;Name=LOC100361780	245	236	238	291	201	164	151	229	201
Dbxref=GeneID:100361793,RGD:2319481;Dbxref=GeneID:100361793,RGD:2319481;Name=LOC100361793	0	0	0	0	0	0	0	0	0
Dbxref=GeneID:100361795,RGD:2319479;Dbxref=GeneID:100361795,RGD:2319479;Name=LOC100361795	0	0	0	0	0	0	0	0	0
Dbxref=GeneID:100361799,RGD:2319475;Dbxref=GeneID:100361799,RGD:2319475;Name=LOC100361799	2	8	8	0	2	1	3	2	4
Dbxref=GeneID:100361803,RGD:2319371;Dbxref=GeneID:100361803,RGD:2319371;Name=LOC100361803	0	0	0	0	0	0	0	0	0
Dbxref=GeneID:100361805,RGD:2319369;Dbxref=GeneID:100361805,RGD:2319369;Name=LOC100361805	0	0	0	0	0	0	0	0	2
Dbxref=GeneID:100361808,RGD:2319366;Dbxref=GeneID:100361808,RGD:2319366;Name=LOC100361808	23	37	29	19	20	11	8	24	12
Dbxref=GeneID:100361812,RGD:2319362;Dbxref=GeneID:100361812,RGD:2319362;Name=LOC100361812	27	21	19	16	12	22	9	18	13
Dbxref=GeneID:100361814,RGD:2324569;Dbxref=GeneID:100361814,RGD:2324569;Name=LOC100361814	0	0	0	0	0	0	0	0	0
Dbxref=GeneID:100361818,RGD:2319357;Dbxref=GeneID:100361818,RGD:2319357;Name=Nfatc1	11	9	10	2	4	0	14	23	44
Dbxref=GeneID:100361820,RGD:2319355;Dbxref=GeneID:100361820,RGD:2319355;Name=LOC100361820	0	0	0	0	0	0	0	0	0
Dbxref=GeneID:100361826,RGD:2319349;Dbxref=GeneID:100361826,RGD:2319349;Name=LOC100361826	0	0	0	0	0	0	0	0	0
Dbxref=GeneID:100361828,RGD:2324568;Dbxref=GeneID:100361828,RGD:2324568;Name=LOC100361828	0	0	0	0	0	0	0	0	0
Dbxref=GeneID:100361830,RGD:1589151;Dbxref=GeneID:100361830,RGD:1589151;Name=Tram2	54	61	91	20	95	101	86	131	80
Dbxref=GeneID:100361833,RGD:2319343;Dbxref=GeneID:100361833,RGD:2319343;Name=LOC100361833	85	81	83	97	89	68	58	109	73
Dbxref=GeneID:100361838,RGD:2319339;Dbxref=GeneID:100361838,RGD:2319339;Name=LOC100361838	0	0	0	2	0	0	2	0	0
Dbxref=GeneID:100361842,RGD:2319335;Dbxref=GeneID:100361842,RGD:2319335;Name=LOC100361842	0	3	2	1	3	1	3	4	4
Dbxref=GeneID:100361844,RGD:2319333;Dbxref=GeneID:100361844,RGD:2319333;Name=LOC100361844	0	0	0	0	0	0	0	0	0
Dbxref=GeneID:100361850,RGD:2319327;Dbxref=GeneID:100361850,RGD:2319327;Name=LOC100361850	5	9	16	1	0	0	0	3	0
Dbxref=GeneID:100361854,RGD:2319323;Dbxref=GeneID:100361854,RGD:2319323;Name=LOC100361854	1570	1472	1557	1371	852	775	1058	1828	1323
Dbxref=GeneID:100361859,RGD:2319318;Dbxref=GeneID:100361859,RGD:2319318;Name=Lce3d	0	0	0	0	0	0	0	0	0
Dbxref=GeneID:100361866,RGD:2319312;Dbxref=GeneID:100361866,RGD:2319312;Name=LOC100361866	0	0	0	0	0	0	0	0	0
Dbxref=GeneID:100361875,RGD:2319303;Dbxref=GeneID:100361875,RGD:2319303;Name=LOC100361875	0	0	0	0	0	0	0	0	0
Dbxref=GeneID:100361879,RGD:2319299;Dbxref=GeneID:100361879,RGD:2319299;Name=LOC100361879	227	303	237	236	188	174	130	272	174
Dbxref=GeneID:100361883,RGD:2319295;Dbxref=GeneID:100361883,RGD:2319295;Name=LOC100361883	0	0	0	0	0	0	0	0	0
Dbxref=GeneID:100361884,RGD:3406;Dbxref=GeneID:100361884,RGD:3406;Name=Prl8a3	0	0	0	0	0	0	0	0	0
Dbxref=GeneID:100361889,RGD:2319289;Dbxref=GeneID:100361889,RGD:2319289;Name=Spint4	0	0	0	0	0	0	0	0	0
Dbxref=GeneID:100361891,RGD:2319287;Dbxref=GeneID:100361891,RGD:2319287;Name=Rab5al1	1525	1819	1464	395	734	587	645	903	876
Dbxref=GeneID:100361892,RGD:2319286;Dbxref=GeneID:100361892,RGD:2319286;Name=LOC100361892	2	0	0	0	0	0	0	0	0
Dbxref=GeneID:100361898,RGD:2319280;Dbxref=GeneID:100361898,RGD:2319280;Name=LOC100361898	64	103	72	62	38	25	42	88	56
Dbxref=GeneID:100361902,RGD:2319177;Dbxref=GeneID:100361902,RGD:2319177;Name=Zfp42l	0	0	0	0	0	0	0	0	2
Dbxref=GeneID:100361907,RGD:2319172;Dbxref=GeneID:100361907,RGD:2319172;Name=LOC100361907	0	0	0	0	0	0	0	0	0
Dbxref=GeneID:100361909,RGD:2324564;Dbxref=GeneID:100361909,RGD:2324564;Name=Ear1	0	0	0	0	0	0	0	0	0
Dbxref=GeneID:100361911,RGD:2319169;Dbxref=GeneID:100361911,RGD:2319169;Name=LOC100361911	188	205	165	162	147	140	125	191	145
Dbxref=GeneID:100361913,RGD:2319167;Dbxref=GeneID:100361913,RGD:2319167;Name=LOC100361913	239	257	176	225	171	96	72	209	96
Dbxref=GeneID:100361920,RGD:2319160;Dbxref=GeneID:100361920,RGD:2319160;Name=LOC100361920	616	437	456	555	531	343	398	677	480
Dbxref=GeneID:100361922,RGD:2319158;Dbxref=GeneID:100361922,RGD:2319158;Name=LOC100361922	0	0	0	0	0	0	0	0	0
Dbxref=GeneID:100361923,RGD:2319157;Dbxref=GeneID:100361923,RGD:2319157;Name=Ikzf4	16	5	11	5	4	3	8	18	18
Dbxref=GeneID:100361924,RGD:2319156;Dbxref=GeneID:100361924,RGD:2319156;Name=LOC100361924	18	34	20	14	28	17	19	29	20
Dbxref=GeneID:100361925,RGD:2319155;Dbxref=GeneID:100361925,RGD:2319155;Name=LOC100361925	0	0	0	0	0	0	0	0	0
Dbxref=GeneID:100361928,RGD:2319152;Dbxref=GeneID:100361928,RGD:2319152;Name=Tmem198	27	19	24	14	10	13	25	51	31
Dbxref=GeneID:100361931,RGD:2319149;Dbxref=GeneID:100361931,RGD:2319149;Name=Tmem221	1	1	0	0	0	4	1	3	0
Dbxref=GeneID:100361933,RGD:2319147;Dbxref=GeneID:100361933,RGD:2319147;Name=LOC100361933	5905	6076	5803	4810	2975	2750	3146	6105	3989
Dbxref=GeneID:100361934,RGD:2319146;Dbxref=GeneID:100361934,RGD:2319146;Name=LOC100361934	673	732	667	527	362	328	328	571	438
Dbxref=GeneID:100361939,RGD:2319141;Dbxref=GeneID:100361939,RGD:2319141;Name=Rnaseh2c	78	81	67	180	138	97	71	159	85
Dbxref=GeneID:100361943,RGD:2319137;Dbxref=GeneID:100361943,RGD:2319137;Name=LOC100361943	0	0	0	0	0	0	0	0	0
Dbxref=GeneID:100361944,RGD:2319136;Dbxref=GeneID:100361944,RGD:2319136;Name=LOC100361944	620	803	672	848	661	528	710	1097	896
Dbxref=GeneID:100361945,RGD:2319135;Dbxref=GeneID:100361945,RGD:2319135;Name=LOC100361945	0	0	0	0	0	0	0	0	0
Dbxref=GeneID:100361946,RGD:2319134;Dbxref=GeneID:100361946,RGD:2319134;Name=Lrrc74b	8	11	9	4	9	3	14	12	13
Dbxref=GeneID:100361947,RGD:2319133;Dbxref=GeneID:100361947,RGD:2319133;Name=Zfp42	0	0	0	0	0	0	0	0	0
Dbxref=GeneID:100361951,RGD:2319129;Dbxref=GeneID:100361951,RGD:2319129;Name=LOC100361951	0	0	0	0	0	0	0	0	0
Dbxref=GeneID:100361957,RGD:2319123;Dbxref=GeneID:100361957,RGD:2319123;Name=LOC100361957	35	29	57	8	3	8	13	18	21
Dbxref=GeneID:100361960,RGD:2319120;Dbxref=GeneID:100361960,RGD:2319120;Name=Cox7b2	0	0	0	2	0	0	0	0	0
Dbxref=GeneID:100361961,RGD:2319119;Dbxref=GeneID:100361961,RGD:2319119;Name=LOC100361961	2	3	2	0	1	0	2	4	0
Dbxref=GeneID:100361968,RGD:2319112;Dbxref=GeneID:100361968,RGD:2319112;Name=LOC100361968	2	3	4	0	1	0	3	1	3
Dbxref=GeneID:100361969,RGD:2319111;Dbxref=GeneID:100361969,RGD:2319111;Name=LOC100361969	0	0	0	0	0	0	0	0	0
Dbxref=GeneID:100361974,RGD:2319106;Dbxref=GeneID:100361974,RGD:2319106;Name=Rpl31l4	4507	4618	4529	2932	2122	1784	1988	3301	2607
Dbxref=GeneID:100361978,RGD:2319102;Dbxref=GeneID:100361978,RGD:2319102;Name=LOC100361978	0	0	0	0	0	0	0	0	0
Dbxref=GeneID:100361989,RGD:2319091;Dbxref=GeneID:100361989,RGD:2319091;Name=LOC100361989	0	0	0	0	0	0	0	0	0
Dbxref=GeneID:100361991,RGD:2319089;Dbxref=GeneID:100361991,RGD:2319089;Name=LOC100361991	0	0	0	0	0	0	0	0	0
Dbxref=GeneID:100361992,RGD:2319088;Dbxref=GeneID:100361992,RGD:2319088;Name=LOC100361992	7	2	3	2	1	0	0	0	0
Dbxref=GeneID:100361993,RGD:2319087;Dbxref=GeneID:100361993,RGD:2319087;Name=LOC100361993	1308	1235	1446	662	639	553	614	1116	871
Dbxref=GeneID:100361997,RGD:2319083;Dbxref=GeneID:100361997,RGD:2319083;Name=Ect2l	0	2	2	4	0	0	0	0	0
Dbxref=GeneID:100362005,RGD:2318975;Dbxref=GeneID:100362005,RGD:2318975;Name=Grcc10	734	858	754	519	294	353	325	568	473
Dbxref=GeneID:100362007,RGD:2318973;Dbxref=GeneID:100362007,RGD:2318973;Name=LOC100362007	9	9	9	3	3	3	7	13	8
Dbxref=GeneID:100362016,RGD:2318964;Dbxref=GeneID:100362016,RGD:2318964;Name=LOC100362016	0	0	0	0	0	0	0	0	0
Dbxref=GeneID:100362022,RGD:2318958;Dbxref=GeneID:100362022,RGD:2318958;Name=Zfp27	187	173	174	53	64	74	64	81	77
Dbxref=GeneID:100362023,RGD:2318957;Dbxref=GeneID:100362023,RGD:2318957;Name=LOC100362023	782	801	623	155	264	214	227	472	315
Dbxref=GeneID:100362026,RGD:2318954;Dbxref=GeneID:100362026,RGD:2318954;Name=LOC100362026	0	0	0	0	2	0	0	0	0
Dbxref=GeneID:100362027,RGD:2318953;Dbxref=GeneID:100362027,RGD:2318953;Name=LOC100362027	8507	8990	8897	6221	4930	3941	4193	7509	5981
Dbxref=GeneID:100362031,RGD:2318949;Dbxref=GeneID:100362031,RGD:2318949;Name=LOC100362031	0	0	0	0	0	0	0	0	0
Dbxref=GeneID:100362035,RGD:2318945;Dbxref=GeneID:100362035,RGD:2318945;Name=LOC100362035	0	0	0	0	2	0	3	0	2
Dbxref=GeneID:100362038,RGD:2318942;Dbxref=GeneID:100362038,RGD:2318942;Name=LOC100362038	87	105	102	11	45	49	51	76	54
Dbxref=GeneID:100362040,RGD:2324563;Dbxref=GeneID:100362040,RGD:2324563;Name=LOC100362040	4064	5180	4917	3451	3287	2766	2598	4078	3058
Dbxref=GeneID:100362043,RGD:2318938;Dbxref=GeneID:100362043,RGD:2318938;Name=LOC100362043	0	4	2	0	3	2	1	3	2
Dbxref=GeneID:100362045,RGD:2318936;Dbxref=GeneID:100362045,RGD:2318936;Name=LOC100362045	0	0	0	0	0	0	0	0	0
Dbxref=GeneID:100362046,RGD:2318935;Dbxref=GeneID:100362046,RGD:2318935;Name=LOC100362046	12	5	7	5	8	3	3	4	3
Dbxref=GeneID:100362048,RGD:2318933;Dbxref=GeneID:100362048,RGD:2318933;Name=LOC100362048	205	186	249	163	149	118	98	174	100
Dbxref=GeneID:100362054,RGD:2318927;Dbxref=GeneID:100362054,RGD:2318927;Name=LOC100362054	0	0	0	0	0	0	0	0	0
Dbxref=GeneID:100362059,RGD:2318922;Dbxref=GeneID:100362059,RGD:2318922;Name=Ttc16	85	91	94	38	36	30	26	73	39
Dbxref=GeneID:100362067,RGD:2318914;Dbxref=GeneID:100362067,RGD:2318914;Name=LOC100362067	0	2	0	0	0	0	0	0	0
Dbxref=GeneID:100362068,RGD:2318913;Dbxref=GeneID:100362068,RGD:2318913;Name=Vom1r-ps112	0	0	0	0	0	0	0	0	0
Dbxref=GeneID:100362069,RGD:2318912;Dbxref=GeneID:100362069,RGD:2318912;Name=LOC100362069	5972	5503	5981	3913	2384	2328	2855	5361	3708
Dbxref=GeneID:100362072,RGD:2318910;Dbxref=GeneID:100362072,RGD:2318910;Name=LOC100362072	0	0	0	0	0	0	0	0	1
Dbxref=GeneID:100362078,RGD:2318904;Dbxref=GeneID:100362078,RGD:2318904;Name=LOC100362078	0	0	0	0	0	0	0	0	0
Dbxref=GeneID:100362082,RGD:2318900;Dbxref=GeneID:100362082,RGD:2318900;Name=LOC100362082	52	51	66	61	67	57	41	91	52
Dbxref=GeneID:100362083,RGD:2318899;Dbxref=GeneID:100362083,RGD:2318899;Name=Zfp866	152	204	136	58	56	55	49	87	69
Dbxref=GeneID:100362089,RGD:2318893;Dbxref=GeneID:100362089,RGD:2318893;Name=Zfp663	46	36	48	32	15	17	20	32	32
Dbxref=GeneID:100362090,RGD:2318892;Dbxref=GeneID:100362090,RGD:2318892;Name=LOC100362090	45	80	59	54	35	28	38	65	32
Dbxref=GeneID:100362092,RGD:2318890;Dbxref=GeneID:100362092,RGD:2318890;Name=LOC100362092	4	4	5	2	2	7	1	5	8
Dbxref=GeneID:100362094,RGD:2318888;Dbxref=GeneID:100362094,RGD:2318888;Name=LOC100362094	0	0	0	0	0	0	0	0	0
Dbxref=GeneID:100362097,RGD:2318885;Dbxref=GeneID:100362097,RGD:2318885;Name=LOC100362097	0	0	0	0	0	0	0	0	0
Dbxref=GeneID:100362099,RGD:2318883;Dbxref=GeneID:100362099,RGD:2318883;Name=Snrpep2	4	7	8	2	3	0	10	5	5
Dbxref=GeneID:100362102,RGD:1563798;Dbxref=GeneID:100362102,RGD:1563798;Name=Lsm14b	576	574	495	271	306	271	318	477	420
Dbxref=GeneID:100362104,RGD:2318778;Dbxref=GeneID:100362104,RGD:2318778;Name=LOC100362104	0	0	0	0	0	0	0	0	0
Dbxref=GeneID:100362109,RGD:2318773;Dbxref=GeneID:100362109,RGD:2318773;Name=LOC100362109	1724	1265	1133	2419	1424	1712	2768	2789	3476
Dbxref=GeneID:100362110,RGD:2324561;Dbxref=GeneID:100362110,RGD:2324561;Name=LOC100362110	2	2	1	0	0	0	0	4	3
Dbxref=GeneID:100362111,RGD:2318772;Dbxref=GeneID:100362111,RGD:2318772;Name=LOC100362111	8	14	11	2	2	6	6	9	6
Dbxref=GeneID:100362113,RGD:2318770;Dbxref=GeneID:100362113,RGD:2318770;Name=LOC100362113	49	68	52	46	33	31	45	85	72
Dbxref=GeneID:100362114,RGD:2318769;Dbxref=GeneID:100362114,RGD:2318769;Name=LOC100362114	0	0	0	0	0	0	0	0	0
Dbxref=GeneID:100362115,RGD:2318768;Dbxref=GeneID:100362115,RGD:2318768;Name=LOC100362115	1	0	0	0	0	0	0	3	0
Dbxref=GeneID:100362117,RGD:2318766;Dbxref=GeneID:100362117,RGD:2318766;Name=LOC100362117	0	0	0	0	0	0	0	0	0
Dbxref=GeneID:100362120,RGD:2318763;Dbxref=GeneID:100362120,RGD:2318763;Name=Tex40	18	15	8	0	4	6	2	5	10
Dbxref=GeneID:100362121,RGD:1310164;Dbxref=GeneID:100362121,RGD:1310164;Name=Ddb2	351	263	295	79	62	83	77	115	80
Dbxref=GeneID:100362122,RGD:2318761;Dbxref=GeneID:100362122,RGD:2318761;Name=LOC100362122	1	4	3	0	1	2	0	1	1
Dbxref=GeneID:100362123,RGD:1586249;Dbxref=GeneID:100362123,RGD:1586249;Name=Rex2	273	336	347	110	196	178	260	343	320
Dbxref=GeneID:100362124,RGD:2318759;Dbxref=GeneID:100362124,RGD:2318759;Name=Ift140	1024	987	1191	701	802	668	582	756	621
Dbxref=GeneID:100362128,RGD:2318755;Dbxref=GeneID:100362128,RGD:2318755;Name=LOC100362128	13	11	12	1	10	4	4	5	5
Dbxref=GeneID:100362134,RGD:2318749;Dbxref=GeneID:100362134,RGD:2318749;Name=LOC100362134	0	0	0	0	0	0	0	0	0
Dbxref=GeneID:100362138,RGD:2318745;Dbxref=GeneID:100362138,RGD:2318745;Name=LOC100362138	28	20	19	12	34	13	21	18	12
Dbxref=GeneID:100362139,RGD:2318744;Dbxref=GeneID:100362139,RGD:2318744;Name=Rps15al2	427	522	576	383	303	228	242	542	329
Dbxref=GeneID:100362142,RGD:2318741;Dbxref=GeneID:100362142,RGD:2318741;Name=LOC100362142	0	0	0	0	0	0	0	0	0
Dbxref=GeneID:100362146,RGD:2318737;Dbxref=GeneID:100362146,RGD:2318737;Name=LOC100362146	2	0	0	0	0	0	0	0	0
Dbxref=GeneID:100362149,RGD:2318734;Dbxref=GeneID:100362149,RGD:2318734;Name=LOC100362149	3760	3583	4259	3279	2236	1930	2028	3982	2778
Dbxref=GeneID:100362151,RGD:2318732;Dbxref=GeneID:100362151,RGD:2318732;Name=LOC100362151	22	20	19	8	22	19	13	18	8
Dbxref=GeneID:100362155,RGD:2318728;Dbxref=GeneID:100362155,RGD:2318728;Name=Cyhr1	87	142	88	60	41	37	68	98	89
Dbxref=GeneID:100362156,RGD:2318727;Dbxref=GeneID:100362156,RGD:2318727;Name=LOC100362156	12	8	13	8	11	11	11	18	5
Dbxref=GeneID:100362158,RGD:2318725;Dbxref=GeneID:100362158,RGD:2318725;Name=LOC100362158	0	0	0	0	0	0	0	0	0
Dbxref=GeneID:100362163,RGD:2318720;Dbxref=GeneID:100362163,RGD:2318720;Name=LOC100362163	584	597	560	308	362	304	296	466	346
Dbxref=GeneID:100362164,RGD:2318719;Dbxref=GeneID:100362164,RGD:2318719;Name=LOC100362164	37	19	27	5	13	14	19	30	23
Dbxref=GeneID:100362167,RGD:2318716;Dbxref=GeneID:100362167,RGD:2318716;Name=LOC100362167	0	0	0	0	0	0	0	0	0
Dbxref=GeneID:100362169,RGD:2318714;Dbxref=GeneID:100362169,RGD:2318714;Name=Fam170b	0	0	0	0	0	0	0	0	0
Dbxref=GeneID:100362170,RGD:2318713;Dbxref=GeneID:100362170,RGD:2318713;Name=Zfp964	44	35	48	7	26	34	37	26	59
Dbxref=GeneID:100362172,RGD:2324560;Dbxref=GeneID:100362172,RGD:2324560;Name=LOC100362172	2	2	2	0	2	0	2	0	2
Dbxref=GeneID:100362173,RGD:2318711;Dbxref=GeneID:100362173,RGD:2318711;Name=LOC100362173	1	0	0	1	0	0	0	0	0
Dbxref=GeneID:100362176,RGD:2318708;Dbxref=GeneID:100362176,RGD:2318708;Name=LOC100362176	0	12	4	0	0	0	0	2	4
Dbxref=GeneID:100362177,RGD:2318707;Dbxref=GeneID:100362177,RGD:2318707;Name=LOC100362177	0	0	6	0	0	2	0	0	0
Dbxref=GeneID:100362185,RGD:2318699;Dbxref=GeneID:100362185,RGD:2318699;Name=LOC100362185	1447	1647	1593	1126	779	673	801	1456	1059
Dbxref=GeneID:100362195,RGD:2318689;Dbxref=GeneID:100362195,RGD:2318689;Name=LOC100362195	0	0	0	0	0	0	0	0	0
Dbxref=GeneID:100362197,RGD:2318687;Dbxref=GeneID:100362197,RGD:2318687;Name=LOC100362197	959	903	731	464	321	330	286	437	395
Dbxref=GeneID:100362202,RGD:2318583;Dbxref=GeneID:100362202,RGD:2318583;Name=Znf408	451	404	363	136	206	196	262	355	271
Dbxref=GeneID:100362203,RGD:2318582;Dbxref=GeneID:100362203,RGD:2318582;Name=LOC100362203	0	0	0	0	0	0	0	0	0
Dbxref=GeneID:100362205,RGD:2318580;Dbxref=GeneID:100362205,RGD:2318580;Name=Fndc9	5	8	4	0	4	0	12	10	15
Dbxref=GeneID:100362207,RGD:2318578;Dbxref=GeneID:100362207,RGD:2318578;Name=Krtap16-1	0	0	0	0	0	0	0	0	0
Dbxref=GeneID:100362212,RGD:2318573;Dbxref=GeneID:100362212,RGD:2318573;Name=LOC100362212	0	1	1	0	0	0	1	1	0
Dbxref=GeneID:100362216,RGD:2318569;Dbxref=GeneID:100362216,RGD:2318569;Name=LOC100362216	1	0	0	2	0	0	0	6	7
Dbxref=GeneID:100362221,RGD:2318564;Dbxref=GeneID:100362221,RGD:2318564;Name=LOC100362221	506	686	647	253	451	379	386	453	469
Dbxref=GeneID:100362230,RGD:2318555;Dbxref=GeneID:100362230,RGD:2318555;Name=LOC100362230	0	2	2	0	1	1	1	1	0
Dbxref=GeneID:100362234,RGD:2318551;Dbxref=GeneID:100362234,RGD:2318551;Name=LOC100362234	2	0	2	0	0	0	2	0	0
Dbxref=GeneID:100362235,RGD:2318550;Dbxref=GeneID:100362235,RGD:2318550;Name=LOC100362235	0	1	0	0	0	0	0	0	0
Dbxref=GeneID:100362241,RGD:2318544;Dbxref=GeneID:100362241,RGD:2318544;Name=Plekhg6	1082	994	969	205	206	203	422	494	526
Dbxref=GeneID:100362249,RGD:2318536;Dbxref=GeneID:100362249,RGD:2318536;Name=LOC100362249	0	0	0	0	0	0	0	1	1
Dbxref=GeneID:100362255,RGD:1562101;Dbxref=GeneID:100362255,RGD:1562101;Name=Adgrv1	237	208	182	110	125	97	121	224	182
Dbxref=GeneID:100362263,RGD:2318522;Dbxref=GeneID:100362263,RGD:2318522;Name=LOC100362263	0	0	0	0	0	0	0	1	0
Dbxref=GeneID:100362271,RGD:2318514;Dbxref=GeneID:100362271,RGD:2318514;Name=LOC100362271	0	0	0	0	0	0	0	0	0
Dbxref=GeneID:100362275,RGD:2318510;Dbxref=GeneID:100362275,RGD:2318510;Name=LOC100362275	1168	1173	1056	629	1022	826	725	1070	853
Dbxref=GeneID:100362276,RGD:2318509;Dbxref=GeneID:100362276,RGD:2318509;Name=LOC100362276	0	0	0	0	0	0	0	0	0
Dbxref=GeneID:100362279,RGD:2318506;Dbxref=GeneID:100362279,RGD:2318506;Name=Trappc3l	139	169	113	22	18	23	87	118	144
Dbxref=GeneID:100362283,RGD:2318502;Dbxref=GeneID:100362283,RGD:2318502;Name=Tmem52	0	0	0	0	0	0	0	0	0
Dbxref=GeneID:100362285,RGD:2318500;Dbxref=GeneID:100362285,RGD:2318500;Name=LOC100362285	0	0	0	2	0	0	0	5	0
Dbxref=GeneID:100362290,RGD:2318495;Dbxref=GeneID:100362290,RGD:2318495;Name=LOC100362290	5	2	7	0	4	0	0	5	2
Dbxref=GeneID:100362291,RGD:2318494;Dbxref=GeneID:100362291,RGD:2318494;Name=LOC100362291	0	0	1	0	0	0	0	0	0
Dbxref=GeneID:100362292,RGD:2318493;Dbxref=GeneID:100362292,RGD:2318493;Name=LOC100362292	0	0	0	0	0	0	0	0	0
Dbxref=GeneID:100362296,RGD:2318489;Dbxref=GeneID:100362296,RGD:2318489;Name=LOC100362296	0	0	0	1	0	2	0	0	0
Dbxref=GeneID:100362297,RGD:2318488;Dbxref=GeneID:100362297,RGD:2318488;Name=LOC100362297	0	0	0	0	0	0	0	0	0
Dbxref=GeneID:100362298,RGD:2318487;Dbxref=GeneID:100362298,RGD:2318487;Name=LOC100362298	1694	1894	1725	1228	866	779	888	1689	1057
Dbxref=GeneID:100362304,RGD:2318381;Dbxref=GeneID:100362304,RGD:2318381;Name=LOC100362304	7	10	10	2	0	0	0	0	0
Dbxref=GeneID:100362309,RGD:2318376;Dbxref=GeneID:100362309,RGD:2318376;Name=LOC100362309	0	0	0	0	0	0	0	0	0
Dbxref=GeneID:100362311,RGD:2318374;Dbxref=GeneID:100362311,RGD:2318374;Name=Arhgap33	10	20	15	33	45	53	51	74	74
Dbxref=GeneID:100362314,RGD:2318371;Dbxref=GeneID:100362314,RGD:2318371;Name=LOC100362314	37	52	48	16	23	25	35	43	50
Dbxref=GeneID:100362315,RGD:2318370;Dbxref=GeneID:100362315,RGD:2318370;Name=LOC100362315	48	84	84	68	65	57	58	90	60
Dbxref=GeneID:100362318,RGD:2318367;Dbxref=GeneID:100362318,RGD:2318367;Name=LOC100362318	397	347	410	149	123	103	111	223	155
Dbxref=GeneID:100362319,RGD:2318366;Dbxref=GeneID:100362319,RGD:2318366;Name=LOC100362319	0	0	0	0	0	0	0	0	0
Dbxref=GeneID:100362320,RGD:2318365;Dbxref=GeneID:100362320,RGD:2318365;Name=LOC100362320	0	0	0	0	0	0	0	0	0
Dbxref=GeneID:100362321,RGD:2318364;Dbxref=GeneID:100362321,RGD:2318364;Name=Smim19	958	897	899	481	528	487	429	778	450
Dbxref=GeneID:100362324,RGD:2318361;Dbxref=GeneID:100362324,RGD:2318361;Name=Dhx29	805	907	851	580	841	694	587	858	663
Dbxref=GeneID:100362326,RGD:2318359;Dbxref=GeneID:100362326,RGD:2318359;Name=LOC100362326	142	121	129	57	107	68	84	114	86
Dbxref=GeneID:100362331,RGD:2324558;Dbxref=GeneID:100362331,RGD:2324558;Name=Ndufa4l2	6	0	1	1	0	1	0	2	0
Dbxref=GeneID:100362333,RGD:2318353;Dbxref=GeneID:100362333,RGD:2318353;Name=LOC100362333	385	349	386	232	240	225	204	437	281
Dbxref=GeneID:100362334,RGD:2318352;Dbxref=GeneID:100362334,RGD:2318352;Name=LOC100362334	0	0	0	0	0	0	0	0	0
Dbxref=GeneID:100362337,RGD:2318349;Dbxref=GeneID:100362337,RGD:2318349;Name=LOC100362337	4	8	4	3	6	4	0	5	3
Dbxref=GeneID:100362339,RGD:2318347;Dbxref=GeneID:100362339,RGD:2318347;Name=LOC100362339	7728	7241	7780	5800	3824	3518	3585	7203	4584
Dbxref=GeneID:100362342,RGD:2318344;Dbxref=GeneID:100362342,RGD:2318344;Name=LOC100362342	26	22	37	20	22	21	17	37	28
Dbxref=GeneID:100362344,RGD:2318342;Dbxref=GeneID:100362344,RGD:2318342;Name=LOC100362344	6	2	0	0	6	2	2	8	26
Dbxref=GeneID:100362345,RGD:2318341;Dbxref=GeneID:100362345,RGD:2318341;Name=LOC100362345	152	116	170	71	107	114	96	146	139
Dbxref=GeneID:100362346,RGD:1306803;Dbxref=GeneID:100362346,RGD:1306803;Name=Mta3	1355	1337	1502	528	634	522	575	789	714
Dbxref=GeneID:100362347,RGD:2318339;Dbxref=GeneID:100362347,RGD:2318339;Name=Fnip1	1712	2194	1939	195	702	728	871	1131	944
Dbxref=GeneID:100362350,RGD:2318336;Dbxref=GeneID:100362350,RGD:2318336;Name=LOC100362350	0	0	0	0	0	0	0	0	0
Dbxref=GeneID:100362351,RGD:2318335;Dbxref=GeneID:100362351,RGD:2318335;Name=LOC100362351	0	4	1	0	0	0	3	2	2
Dbxref=GeneID:100362361,RGD:2318325;Dbxref=GeneID:100362361,RGD:2318325;Name=LOC100362361	0	0	0	0	0	0	0	0	0
Dbxref=GeneID:100362365,RGD:2318321;Dbxref=GeneID:100362365,RGD:2318321;Name=Tmem210	0	0	0	0	0	0	0	0	0
Dbxref=GeneID:100362366,RGD:2318320;Dbxref=GeneID:100362366,RGD:2318320;Name=LOC100362366	4884	5286	5314	3070	2198	1855	2045	3810	2822
Dbxref=GeneID:100362368,RGD:2318318;Dbxref=GeneID:100362368,RGD:2318318;Name=LOC100362368	3	2	0	0	3	0	0	0	0
Dbxref=GeneID:100362372,RGD:2318314;Dbxref=GeneID:100362372,RGD:2318314;Name=LOC100362372	6	8	11	8	27	13	15	32	18
Dbxref=GeneID:100362373,RGD:2318313;Dbxref=GeneID:100362373,RGD:2318313;Name=LOC100362373	0	0	0	0	0	0	0	0	0
Dbxref=GeneID:100362378,RGD:2318309;Dbxref=GeneID:100362378,RGD:2318309;Name=LOC100362378	0	0	0	0	1	0	2	0	0
Dbxref=GeneID:100362382,RGD:2318305;Dbxref=GeneID:100362382,RGD:2318305;Name=LOC100362382	4	6	7	5	3	2	0	1	2
Dbxref=GeneID:100362383,RGD:2318304;Dbxref=GeneID:100362383,RGD:2318304;Name=LOC100362383	6	3	6	7	5	8	9	8	5
Dbxref=GeneID:100362384,RGD:2318303;Dbxref=GeneID:100362384,RGD:2318303;Name=LOC100362384	3371	3482	3636	2809	1733	1712	2466	4686	2851
Dbxref=GeneID:100362385,RGD:2318302;Dbxref=GeneID:100362385,RGD:2318302;Name=LOC100362385	0	1	1	0	0	0	0	2	0
Dbxref=GeneID:100362390,RGD:2318297;Dbxref=GeneID:100362390,RGD:2318297;Name=LOC100362390	162	226	188	206	204	168	226	275	277
Dbxref=GeneID:100362397,RGD:2318290;Dbxref=GeneID:100362397,RGD:2318290;Name=LOC100362397	414	442	372	385	433	297	383	643	415
Dbxref=GeneID:100362400,RGD:2318188;Dbxref=GeneID:100362400,RGD:2318188;Name=LOC100362400	2267	2259	2260	1658	1303	1067	1109	2060	1426
Dbxref=GeneID:100362406,RGD:2318182;Dbxref=GeneID:100362406,RGD:2318182;Name=LOC100362406	8	18	2	4	9	8	4	11	7
Dbxref=GeneID:100362418,RGD:2318170;Dbxref=GeneID:100362418,RGD:2318170;Name=LOC100362418	0	0	0	0	0	0	0	2	0
Dbxref=GeneID:100362420,RGD:2318168;Dbxref=GeneID:100362420,RGD:2318168;Name=LOC100362420	0	0	0	0	0	0	0	0	0
Dbxref=GeneID:100362422,RGD:2318166;Dbxref=GeneID:100362422,RGD:2318166;Name=Efcab13	213	161	175	117	111	101	90	186	147
Dbxref=GeneID:100362430,RGD:2318158;Dbxref=GeneID:100362430,RGD:2318158;Name=LOC100362430	0	0	0	0	0	0	0	0	0
Dbxref=GeneID:100362431,RGD:2318157;Dbxref=GeneID:100362431,RGD:2318157;Name=Ttc30a	46	30	28	24	37	27	45	48	48
Dbxref=GeneID:100362432,RGD:2318156;Dbxref=GeneID:100362432,RGD:2318156;Name=LOC100362432	1008	955	910	644	540	533	574	847	662
Dbxref=GeneID:100362433,RGD:2318155;Dbxref=GeneID:100362433,RGD:2318155;Name=LOC100362433	0	0	0	0	0	0	0	0	0
Dbxref=GeneID:100362435,RGD:2318153;Dbxref=GeneID:100362435,RGD:2318153;Name=LOC100362435	0	0	0	0	0	0	0	0	0
Dbxref=GeneID:100362441,RGD:2318147;Dbxref=GeneID:100362441,RGD:2318147;Name=Gpr82	4	10	2	6	2	0	10	6	5
Dbxref=GeneID:100362443,RGD:2318145;Dbxref=GeneID:100362443,RGD:2318145;Name=LOC100362443	0	0	0	0	0	0	0	0	0
Dbxref=GeneID:100362448,RGD:2318140;Dbxref=GeneID:100362448,RGD:2318140;Name=LOC100362448	424	593	460	517	389	351	372	573	396
Dbxref=GeneID:100362450,RGD:2318138;Dbxref=GeneID:100362450,RGD:2318138;Name=Wfdc17	0	0	0	0	0	0	0	0	0
Dbxref=GeneID:100362453,RGD:2318135;Dbxref=GeneID:100362453,RGD:2318135;Name=LOC100362453	3421	3782	3127	1586	2175	1643	1818	2859	2460
Dbxref=GeneID:100362458,RGD:2318130;Dbxref=GeneID:100362458,RGD:2318130;Name=Gigyf2	1896	2497	2039	521	802	830	959	1462	1191
Dbxref=GeneID:100362460,RGD:2318128;Dbxref=GeneID:100362460,RGD:2318128;Name=LOC100362460	45	60	37	31	43	40	36	50	25
Dbxref=GeneID:100362466,RGD:2318122;Dbxref=GeneID:100362466,RGD:2318122;Name=LOC100362466	7	11	6	3	7	3	3	4	4
Dbxref=GeneID:100362467,RGD:2318121;Dbxref=GeneID:100362467,RGD:2318121;Name=LOC100362467	117	131	88	66	44	44	48	53	44
Dbxref=GeneID:100362468,RGD:2318120;Dbxref=GeneID:100362468,RGD:2318120;Name=LOC100362468	0	0	0	0	0	0	1	1	0
Dbxref=GeneID:100362470,RGD:1560833;Dbxref=GeneID:100362470,RGD:1560833;Name=Mkl2	88	110	84	11	105	99	60	89	69
Dbxref=GeneID:100362471,RGD:2318117;Dbxref=GeneID:100362471,RGD:2318117;Name=Tmem240	45	40	38	33	23	30	25	43	23
Dbxref=GeneID:100362475,RGD:2318113;Dbxref=GeneID:100362475,RGD:2318113;Name=LOC100362475	124	131	80	71	71	68	59	102	75
Dbxref=GeneID:100362477,RGD:2318111;Dbxref=GeneID:100362477,RGD:2318111;Name=Fam90a1	0	0	0	0	0	0	0	0	0
Dbxref=GeneID:100362479,RGD:2318109;Dbxref=GeneID:100362479,RGD:2318109;Name=LOC100362479	1198	1316	1484	1085	901	716	957	1582	1168
Dbxref=GeneID:100362484,RGD:2318104;Dbxref=GeneID:100362484,RGD:2318104;Name=LOC100362484	0	0	0	0	0	0	0	0	0
Dbxref=GeneID:100362485,RGD:2318103;Dbxref=GeneID:100362485,RGD:2318103;Name=LOC100362485	0	0	0	0	0	0	0	0	0
Dbxref=GeneID:100362486,RGD:2318102;Dbxref=GeneID:100362486,RGD:2318102;Name=LOC100362486	0	0	0	0	0	0	0	0	0
Dbxref=GeneID:100362490,RGD:2318098;Dbxref=GeneID:100362490,RGD:2318098;Name=LOC100362490	1	0	0	0	0	0	0	0	0
Dbxref=GeneID:100362495,RGD:2318093;Dbxref=GeneID:100362495,RGD:2318093;Name=Haus5	101	79	87	143	113	104	97	164	159
Dbxref=GeneID:100362498,RGD:2318090;Dbxref=GeneID:100362498,RGD:2318090;Name=LOC100362498	0	0	0	0	0	0	0	0	0
Dbxref=GeneID:100362499,RGD:2318089;Dbxref=GeneID:100362499,RGD:2318089;Name=LOC100362499	0	0	0	0	0	0	0	0	0
Dbxref=GeneID:100362500,RGD:2324554;Dbxref=GeneID:100362500,RGD:2324554;Name=LOC100362500	7	10	11	3	3	3	3	4	6
Dbxref=GeneID:100362501,RGD:2324553;Dbxref=GeneID:100362501,RGD:2324553;Name=LOC100362501	0	0	0	0	0	0	0	0	0
Dbxref=GeneID:100362510,RGD:2324544;Dbxref=GeneID:100362510,RGD:2324544;Name=LOC100362510	0	0	0	0	0	0	0	0	0
Dbxref=GeneID:100362515,RGD:2324539;Dbxref=GeneID:100362515,RGD:2324539;Name=LOC100362515	0	0	0	0	0	0	0	0	0
Dbxref=GeneID:100362516,RGD:2324538;Dbxref=GeneID:100362516,RGD:2324538;Name=LOC100362516	0	0	0	0	0	0	0	0	0
Dbxref=GeneID:100362532,RGD:2324522;Dbxref=GeneID:100362532,RGD:2324522;Name=LOC100362532	0	0	0	0	0	0	0	0	0
Dbxref=GeneID:100362534,RGD:2324520;Dbxref=GeneID:100362534,RGD:2324520;Name=LOC100362534	162	122	132	39	69	70	44	66	56
Dbxref=GeneID:100362535,RGD:2324519;Dbxref=GeneID:100362535,RGD:2324519;Name=LOC100362535	64	40	53	34	43	42	52	64	54
Dbxref=GeneID:100362538,RGD:1306995;Dbxref=GeneID:100362538,RGD:1306995;Name=RGD1306995	0	0	0	0	0	0	0	0	0
Dbxref=GeneID:100362541,RGD:2324513;Dbxref=GeneID:100362541,RGD:2324513;Name=LOC100362541	0	0	0	0	0	0	0	1	0
Dbxref=GeneID:100362542,RGD:2324512;Dbxref=GeneID:100362542,RGD:2324512;Name=LOC100362542	37	51	35	11	30	36	30	31	48
Dbxref=GeneID:100362544,RGD:2324510;Dbxref=GeneID:100362544,RGD:2324510;Name=LOC100362544	6	7	6	2	3	4	3	5	1
Dbxref=GeneID:100362547,RGD:2324507;Dbxref=GeneID:100362547,RGD:2324507;Name=Ap1g2	22	31	28	21	34	27	29	56	30
Dbxref=GeneID:100362548,RGD:2324506;Dbxref=GeneID:100362548,RGD:2324506;Name=Elp3	13042	19638	14930	14332	12348	10529	12344	19038	14375
Dbxref=GeneID:100362552,RGD:2324502;Dbxref=GeneID:100362552,RGD:2324502;Name=LOC100362552	0	0	0	0	0	0	0	0	0
Dbxref=GeneID:100362554,RGD:2324500;Dbxref=GeneID:100362554,RGD:2324500;Name=Otulin	1880	2456	1630	281	338	287	361	674	577
Dbxref=GeneID:100362555,RGD:2324614;Dbxref=GeneID:100362555,RGD:2324614;Name=Sptssb	133	75	119	52	158	88	249	403	62
Dbxref=GeneID:100362560,RGD:2324495;Dbxref=GeneID:100362560,RGD:2324495;Name=LOC100362560	0	0	0	0	0	0	0	0	0
Dbxref=GeneID:100362565,RGD:2324490;Dbxref=GeneID:100362565,RGD:2324490;Name=LOC100362565	667	622	653	467	331	339	313	529	437
Dbxref=GeneID:100362567,RGD:2324488;Dbxref=GeneID:100362567,RGD:2324488;Name=Siglecl1	0	0	0	0	0	0	0	0	0
Dbxref=GeneID:100362571,RGD:2324484;Dbxref=GeneID:100362571,RGD:2324484;Name=LOC100362571	20	26	21	4	10	11	8	12	5
Dbxref=GeneID:100362572,RGD:2324483;Dbxref=GeneID:100362572,RGD:2324483;Name=LOC100362572	85	53	81	30	30	26	24	57	21
Dbxref=GeneID:100362576,RGD:2324479;Dbxref=GeneID:100362576,RGD:2324479;Name=LOC100362576	221	288	189	102	113	88	130	167	179
Dbxref=GeneID:100362580,RGD:2324475;Dbxref=GeneID:100362580,RGD:2324475;Name=Spag11bl	0	0	0	0	0	0	0	5	0
Dbxref=GeneID:100362583,RGD:2324472;Dbxref=GeneID:100362583,RGD:2324472;Name=LOC100362583	5686	5491	5690	3754	2593	2336	2520	4967	3083
Dbxref=GeneID:100362585,RGD:2324470;Dbxref=GeneID:100362585,RGD:2324470;Name=LOC100362585	647	706	669	92	340	268	279	382	335
Dbxref=GeneID:100362586,RGD:2324469;Dbxref=GeneID:100362586,RGD:2324469;Name=LOC100362586	1099	1252	1221	834	572	563	557	1050	820
Dbxref=GeneID:100362588,RGD:2324467;Dbxref=GeneID:100362588,RGD:2324467;Name=Izumo3	0	0	0	0	0	0	0	0	0
Dbxref=GeneID:100362606,RGD:2324352;Dbxref=GeneID:100362606,RGD:2324352;Name=Akain1	0	0	0	0	0	3	0	0	1
Dbxref=GeneID:100362608,RGD:2324350;Dbxref=GeneID:100362608,RGD:2324350;Name=LOC100362608	52	40	28	18	11	20	13	30	27
Dbxref=GeneID:100362610,RGD:2324348;Dbxref=GeneID:100362610,RGD:2324348;Name=LOC100362610	1	5	1	1	1	2	0	3	3
Dbxref=GeneID:100362611,RGD:2324347;Dbxref=GeneID:100362611,RGD:2324347;Name=LOC100362611	202	192	168	124	132	127	109	140	145
Dbxref=GeneID:100362615,RGD:2324343;Dbxref=GeneID:100362615,RGD:2324343;Name=LOC100362615	0	0	0	0	0	0	0	0	0
Dbxref=GeneID:100362620,RGD:2324338;Dbxref=GeneID:100362620,RGD:2324338;Name=LOC100362620	22	18	23	88	88	48	45	61	55
Dbxref=GeneID:100362622,RGD:2324336;Dbxref=GeneID:100362622,RGD:2324336;Name=LOC100362622	14	25	14	0	11	5	6	9	12
Dbxref=GeneID:100362623,RGD:2324335;Dbxref=GeneID:100362623,RGD:2324335;Name=Mt1m	163	108	85	9	14	15	99	391	468
Dbxref=GeneID:100362624,RGD:2324334;Dbxref=GeneID:100362624,RGD:2324334;Name=LOC100362624	204	157	180	177	128	137	163	260	176
Dbxref=GeneID:100362626,RGD:2324332;Dbxref=GeneID:100362626,RGD:2324332;Name=LOC100362626	79	98	101	41	25	20	31	48	47
Dbxref=GeneID:100362627,RGD:2324331;Dbxref=GeneID:100362627,RGD:2324331;Name=LOC100362627	547	578	458	254	341	293	230	445	321
Dbxref=GeneID:100362629,RGD:2324329;Dbxref=GeneID:100362629,RGD:2324329;Name=LOC100362629	0	0	0	0	0	0	0	0	0
Dbxref=GeneID:100362631,RGD:2324327;Dbxref=GeneID:100362631,RGD:2324327;Name=LOC100362631	0	0	0	0	0	0	0	0	0
Dbxref=GeneID:100362634,RGD:2324324;Dbxref=GeneID:100362634,RGD:2324324;Name=Kmt2d	3135	3888	3340	390	1098	1154	1410	2017	1756
Dbxref=GeneID:100362636,RGD:2324322;Dbxref=GeneID:100362636,RGD:2324322;Name=LOC100362636	60	80	54	12	23	19	21	41	37
Dbxref=GeneID:100362637,RGD:2324321;Dbxref=GeneID:100362637,RGD:2324321;Name=LOC100362637	0	0	0	0	0	0	0	0	0
Dbxref=GeneID:100362640,RGD:2324318;Dbxref=GeneID:100362640,RGD:2324318;Name=Rps4x	2008	2147	1947	1764	1320	1151	1250	2167	1690
Dbxref=GeneID:100362641,RGD:2324317;Dbxref=GeneID:100362641,RGD:2324317;Name=Zfp945	428	660	446	38	104	104	140	161	192
Dbxref=GeneID:100362644,RGD:1583902;Dbxref=GeneID:100362644,RGD:1583902;Name=Slc2a7	0	0	0	0	0	0	0	0	0
Dbxref=GeneID:100362645,RGD:2324313;Dbxref=GeneID:100362645,RGD:2324313;Name=LOC100362645	2	0	0	0	0	0	0	0	0
Dbxref=GeneID:100362647,RGD:2324311;Dbxref=GeneID:100362647,RGD:2324311;Name=LOC100362647	642	774	578	645	571	437	397	647	514
Dbxref=GeneID:100362656,RGD:2324302;Dbxref=GeneID:100362656,RGD:2324302;Name=LOC100362656	13	10	7	8	9	4	8	13	6
Dbxref=GeneID:100362667,RGD:2324291;Dbxref=GeneID:100362667,RGD:2324291;Name=LOC100362667	0	0	0	0	0	0	0	0	0
Dbxref=GeneID:100362672,RGD:2324286;Dbxref=GeneID:100362672,RGD:2324286;Name=LOC100362672	0	0	0	0	0	0	0	0	0
Dbxref=GeneID:100362674,RGD:2324284;Dbxref=GeneID:100362674,RGD:2324284;Name=LOC100362674	45	25	31	14	34	16	41	40	41
Dbxref=GeneID:100362676,RGD:2324282;Dbxref=GeneID:100362676,RGD:2324282;Name=Klhl33	2	2	2	2	0	0	2	0	7
Dbxref=GeneID:100362678,RGD:2324280;Dbxref=GeneID:100362678,RGD:2324280;Name=Epc1	654	660	664	188	392	327	496	712	664
Dbxref=GeneID:100362683,RGD:2324275;Dbxref=GeneID:100362683,RGD:2324275;Name=LOC100362683	0	0	1	0	1	0	1	1	0
Dbxref=GeneID:100362684,RGD:2324274;Dbxref=GeneID:100362684,RGD:2324274;Name=LOC100362684	3810	3648	4266	3399	2013	1979	1992	4042	2753
Dbxref=GeneID:100362686,RGD:2324272;Dbxref=GeneID:100362686,RGD:2324272;Name=LOC100362686	6	5	9	0	0	0	0	14	5
Dbxref=GeneID:100362689,RGD:1561232;Dbxref=GeneID:100362689,RGD:1561232;Name=RGD1561232	136	130	183	68	72	75	42	58	105
Dbxref=GeneID:100362690,RGD:2324268;Dbxref=GeneID:100362690,RGD:2324268;Name=LOC100362690	0	0	0	0	0	0	0	0	0
Dbxref=GeneID:100362693,RGD:2324265;Dbxref=GeneID:100362693,RGD:2324265;Name=LOC100362693	0	0	0	0	0	0	0	0	0
Dbxref=GeneID:100362694,RGD:2324264;Dbxref=GeneID:100362694,RGD:2324264;Name=Trim60	0	0	0	0	0	0	0	0	0
Dbxref=GeneID:100362696,RGD:2324262;Dbxref=GeneID:100362696,RGD:2324262;Name=Fam47a	0	0	0	0	0	0	0	4	0
Dbxref=GeneID:100362697,RGD:2324261;Dbxref=GeneID:100362697,RGD:2324261;Name=LOC100362697	0	0	0	0	0	0	0	0	0
Dbxref=GeneID:100362701,RGD:2324157;Dbxref=GeneID:100362701,RGD:2324157;Name=LOC100362701	0	0	0	0	0	0	0	0	0
Dbxref=GeneID:100362703,RGD:2324155;Dbxref=GeneID:100362703,RGD:2324155;Name=LOC100362703	0	0	0	0	0	0	0	3	0
Dbxref=GeneID:100362709,RGD:2324149;Dbxref=GeneID:100362709,RGD:2324149;Name=LOC100362709	882	1008	892	639	438	356	754	1343	1032
Dbxref=GeneID:100362710,RGD:2324148;Dbxref=GeneID:100362710,RGD:2324148;Name=Tiam2	339	262	308	114	126	118	115	224	222
Dbxref=GeneID:100362712,RGD:2324146;Dbxref=GeneID:100362712,RGD:2324146;Name=LOC100362712	1	1	1	2	1	0	0	2	1
Dbxref=GeneID:100362724,RGD:2324134;Dbxref=GeneID:100362724,RGD:2324134;Name=LOC100362724	93	89	102	36	74	47	50	103	76
Dbxref=GeneID:100362725,RGD:2324133;Dbxref=GeneID:100362725,RGD:2324133;Name=Cdkl5	143	143	93	47	108	98	75	122	157
Dbxref=GeneID:100362726,RGD:2324132;Dbxref=GeneID:100362726,RGD:2324132;Name=LOC100362726	0	0	0	0	0	0	0	0	0
Dbxref=GeneID:100362733,RGD:2324125;Dbxref=GeneID:100362733,RGD:2324125;Name=Irgm2	694	924	1056	76	190	125	303	535	463
Dbxref=GeneID:100362738,RGD:2324120;Dbxref=GeneID:100362738,RGD:2324120;Name=LOC100362738	9266	8932	8030	4911	4551	4347	4358	10106	5612
Dbxref=GeneID:100362742,RGD:2324116;Dbxref=GeneID:100362742,RGD:2324116;Name=LOC100362742	344	394	301	210	236	188	230	393	311
Dbxref=GeneID:100362743,RGD:2324115;Dbxref=GeneID:100362743,RGD:2324115;Name=LOC100362743	182	256	235	127	112	101	105	188	104
Dbxref=GeneID:100362745,RGD:2324113;Dbxref=GeneID:100362745,RGD:2324113;Name=LOC100362745	10	1	4	0	2	2	0	4	0
Dbxref=GeneID:100362748,RGD:2324110;Dbxref=GeneID:100362748,RGD:2324110;Name=Cfap74	19	7	1	1	1	0	1	2	7
Dbxref=GeneID:100362751,RGD:2324107;Dbxref=GeneID:100362751,RGD:2324107;Name=LOC100362751	2034	2083	1940	1725	1059	1010	917	2006	1238
Dbxref=GeneID:100362755,RGD:2324103;Dbxref=GeneID:100362755,RGD:2324103;Name=LOC100362755	0	0	0	0	0	0	0	0	0
Dbxref=GeneID:100362756,RGD:2324102;Dbxref=GeneID:100362756,RGD:2324102;Name=LOC100362756	0	0	0	0	0	0	0	0	0
Dbxref=GeneID:100362757,RGD:2324101;Dbxref=GeneID:100362757,RGD:2324101;Name=LOC100362757	149	155	128	31	69	68	66	101	80
Dbxref=GeneID:100362759,RGD:2324099;Dbxref=GeneID:100362759,RGD:2324099;Name=LOC100362759	7	5	4	4	0	6	8	0	1
Dbxref=GeneID:100362764,RGD:2324094;Dbxref=GeneID:100362764,RGD:2324094;Name=Ddx55	436	371	437	203	165	199	166	242	164
Dbxref=GeneID:100362769,RGD:2324089;Dbxref=GeneID:100362769,RGD:2324089;Name=Mt1f	0	0	0	0	0	0	0	0	0
Dbxref=GeneID:100362770,RGD:2324088;Dbxref=GeneID:100362770,RGD:2324088;Name=LOC100362770	26	26	26	18	26	18	14	39	27
Dbxref=GeneID:100362772,RGD:2324086;Dbxref=GeneID:100362772,RGD:2324086;Name=LOC100362772	7	1	1	0	11	3	0	4	2
Dbxref=GeneID:100362777,RGD:2324081;Dbxref=GeneID:100362777,RGD:2324081;Name=LOC100362777	0	0	0	2	0	0	0	0	0
Dbxref=GeneID:100362778,RGD:2324080;Dbxref=GeneID:100362778,RGD:2324080;Name=LOC100362778	17	7	18	17	14	17	8	21	15
Dbxref=GeneID:100362780,RGD:2324078;Dbxref=GeneID:100362780,RGD:2324078;Name=LOC100362780	0	0	0	0	0	0	3	1	0
Dbxref=GeneID:100362783,RGD:2324075;Dbxref=GeneID:100362783,RGD:2324075;Name=LOC100362783	59	76	55	8	10	16	3	10	9
Dbxref=GeneID:100362785,RGD:1586052;Dbxref=GeneID:100362785,RGD:1586052;Name=Ankdd1a	2	4	6	4	2	2	4	18	7
Dbxref=GeneID:100362793,RGD:2324065;Dbxref=GeneID:100362793,RGD:2324065;Name=LOC100362793	26	31	28	13	13	25	27	30	19
Dbxref=GeneID:100362795,RGD:2324063;Dbxref=GeneID:100362795,RGD:2324063;Name=LOC100362795	10	5	3	2	3	1	4	6	8
Dbxref=GeneID:100362796,RGD:2324062;Dbxref=GeneID:100362796,RGD:2324062;Name=LOC100362796	0	0	0	0	0	0	0	1	0
Dbxref=GeneID:100362798,RGD:2324060;Dbxref=GeneID:100362798,RGD:2324060;Name=LOC100362798	103	109	87	82	77	59	72	127	83
Dbxref=GeneID:100362805,RGD:2323973;Dbxref=GeneID:100362805,RGD:2323973;Name=Txndc5	7002	8430	8588	4656	4943	4696	5407	8091	5753
Dbxref=GeneID:100362810,RGD:2323968;Dbxref=GeneID:100362810,RGD:2323968;Name=LOC100362810	0	0	0	1	0	0	0	0	0
Dbxref=GeneID:100362811,RGD:2323967;Dbxref=GeneID:100362811,RGD:2323967;Name=LOC100362811	0	0	0	0	0	0	0	0	0
Dbxref=GeneID:100362813,RGD:2323965;Dbxref=GeneID:100362813,RGD:2323965;Name=LOC100362813	3	1	5	7	5	0	1	7	4
Dbxref=GeneID:100362814,RGD:2323964;Dbxref=GeneID:100362814,RGD:2323964;Name=LOC100362814	12	19	34	123	233	367	31	136	31
Dbxref=GeneID:100362817,RGD:2323961;Dbxref=GeneID:100362817,RGD:2323961;Name=Cdrt4	4	0	2	0	1	0	0	0	0
Dbxref=GeneID:100362818,RGD:2323960;Dbxref=GeneID:100362818,RGD:2323960;Name=LOC100362818	43	38	9	10	20	12	9	19	19
Dbxref=GeneID:100362819,RGD:2323959;Dbxref=GeneID:100362819,RGD:2323959;Name=LOC100362819	215	207	121	29	65	57	149	146	174
Dbxref=GeneID:100362820,RGD:2323958;Dbxref=GeneID:100362820,RGD:2323958;Name=LOC100362820	68	98	74	6	35	44	58	89	61
Dbxref=GeneID:100362823,RGD:2323955;Dbxref=GeneID:100362823,RGD:2323955;Name=LOC100362823	61	10	26	6	18	3	0	6	0
Dbxref=GeneID:100362825,RGD:2323953;Dbxref=GeneID:100362825,RGD:2323953;Name=LOC100362825	70	57	54	65	45	51	32	55	59
Dbxref=GeneID:100362826,RGD:2323952;Dbxref=GeneID:100362826,RGD:2323952;Name=LOC100362826	0	0	0	0	0	0	0	0	0
Dbxref=GeneID:100362827,RGD:2323951;Dbxref=GeneID:100362827,RGD:2323951;Name=LOC100362827	0	3	3	5	1	3	6	5	2
Dbxref=GeneID:100362828,RGD:2323950;Dbxref=GeneID:100362828,RGD:2323950;Name=LOC100362828	45	49	35	25	18	10	21	24	22
Dbxref=GeneID:100362829,RGD:2323949;Dbxref=GeneID:100362829,RGD:2323949;Name=LOC100362829	718	796	656	548	570	469	439	735	660
Dbxref=GeneID:100362830,RGD:2323948;Dbxref=GeneID:100362830,RGD:2323948;Name=LOC100362830	12758	13196	12573	7211	5423	4943	5618	10315	7073
Dbxref=GeneID:100362836,RGD:2323942;Dbxref=GeneID:100362836,RGD:2323942;Name=Poc1b	657	574	595	192	271	257	276	502	474
Dbxref=GeneID:100362843,RGD:2323935;Dbxref=GeneID:100362843,RGD:2323935;Name=LOC100362843	0	0	0	0	0	0	0	0	0
Dbxref=GeneID:100362854,RGD:2323925;Dbxref=GeneID:100362854,RGD:2323925;Name=LOC100362854	0	0	0	0	0	0	0	0	0
Dbxref=GeneID:100362855,RGD:2323924;Dbxref=GeneID:100362855,RGD:2323924;Name=LOC100362855	0	0	0	6	2	8	2	7	4
Dbxref=GeneID:100362856,RGD:2323923;Dbxref=GeneID:100362856,RGD:2323923;Name=LOC100362856	0	0	0	0	0	0	0	0	0
Dbxref=GeneID:100362858,RGD:2323921;Dbxref=GeneID:100362858,RGD:2323921;Name=LOC100362858	35	39	41	9	12	19	15	18	15
Dbxref=GeneID:100362868,RGD:2323911;Dbxref=GeneID:100362868,RGD:2323911;Name=LOC100362868	0	0	0	0	0	0	0	0	0
Dbxref=GeneID:100362871,RGD:2323908;Dbxref=GeneID:100362871,RGD:2323908;Name=LOC100362871	0	0	0	0	0	0	0	0	0
Dbxref=GeneID:100362874,RGD:2323905;Dbxref=GeneID:100362874,RGD:2323905;Name=LOC100362874	100	119	158	59	89	54	102	161	139
Dbxref=GeneID:100362876,RGD:2323903;Dbxref=GeneID:100362876,RGD:2323903;Name=LOC100362876	0	1	0	6	0	1	0	5	4
Dbxref=GeneID:100362882,RGD:2323897;Dbxref=GeneID:100362882,RGD:2323897;Name=LOC100362882	0	0	0	0	0	0	0	0	0
Dbxref=GeneID:100362885,RGD:2323894;Dbxref=GeneID:100362885,RGD:2323894;Name=LOC100362885	0	0	0	0	0	0	0	0	0
Dbxref=GeneID:100362891,RGD:2323888;Dbxref=GeneID:100362891,RGD:2323888;Name=Tex13a	0	0	0	0	0	0	0	0	0
Dbxref=GeneID:100362893,RGD:2323886;Dbxref=GeneID:100362893,RGD:2323886;Name=LOC100362893	18	44	39	4	0	4	8	14	4
Dbxref=GeneID:100362895,RGD:2323884;Dbxref=GeneID:100362895,RGD:2323884;Name=LOC100362895	4916	5900	4844	4039	3877	3289	3581	5704	4317
Dbxref=GeneID:100362896,RGD:2323883;Dbxref=GeneID:100362896,RGD:2323883;Name=LOC100362896	0	0	0	0	0	0	0	0	0
Dbxref=GeneID:100362897,RGD:2323882;Dbxref=GeneID:100362897,RGD:2323882;Name=LOC100362897	0	0	0	0	0	0	0	0	0
Dbxref=GeneID:100362899,RGD:2323880;Dbxref=GeneID:100362899,RGD:2323880;Name=LOC100362899	0	0	0	0	0	0	0	0	0
Dbxref=GeneID:100362904,RGD:2323789;Dbxref=GeneID:100362904,RGD:2323789;Name=Bsph2	0	0	0	0	0	0	0	0	0
Dbxref=GeneID:100362906,RGD:2323787;Dbxref=GeneID:100362906,RGD:2323787;Name=LOC100362906	3	3	2	2	1	2	1	4	1
Dbxref=GeneID:100362908,RGD:2323785;Dbxref=GeneID:100362908,RGD:2323785;Name=LOC100362908	11	8	9	4	2	4	3	4	3
Dbxref=GeneID:100362909,RGD:2323784;Dbxref=GeneID:100362909,RGD:2323784;Name=LOC100362909	18	40	21	55	52	46	31	46	37
Dbxref=GeneID:100362911,RGD:2323782;Dbxref=GeneID:100362911,RGD:2323782;Name=LOC100362911	0	3	2	1	3	0	0	4	2
Dbxref=GeneID:100362912,RGD:2323781;Dbxref=GeneID:100362912,RGD:2323781;Name=Tmprss12	0	0	0	0	0	0	0	0	0
Dbxref=GeneID:100362914,RGD:2323779;Dbxref=GeneID:100362914,RGD:2323779;Name=LOC100362914	29	28	39	11	8	10	13	20	16
Dbxref=GeneID:100362915,RGD:2323778;Dbxref=GeneID:100362915,RGD:2323778;Name=Zfp648	0	0	0	0	0	0	0	0	0
Dbxref=GeneID:100362917,RGD:2323776;Dbxref=GeneID:100362917,RGD:2323776;Name=LOC100362917	25	28	21	9	19	26	17	42	21
Dbxref=GeneID:100362924,RGD:2323769;Dbxref=GeneID:100362924,RGD:2323769;Name=LOC100362924	0	0	2	0	0	0	0	0	1
Dbxref=GeneID:100362927,RGD:2323766;Dbxref=GeneID:100362927,RGD:2323766;Name=LOC100362927	101	110	134	155	124	119	91	183	159
Dbxref=GeneID:100362934,RGD:2323759;Dbxref=GeneID:100362934,RGD:2323759;Name=LOC100362934	0	0	0	0	0	0	0	0	0
Dbxref=GeneID:100362938,RGD:2323755;Dbxref=GeneID:100362938,RGD:2323755;Name=LOC100362938	0	0	0	0	0	0	0	0	0
Dbxref=GeneID:100362940,RGD:2323753;Dbxref=GeneID:100362940,RGD:2323753;Name=Snx21	1739	2477	1683	716	527	472	261	481	268
Dbxref=GeneID:100362942,RGD:2323751;Dbxref=GeneID:100362942,RGD:2323751;Name=LOC100362942	0	0	0	0	0	0	0	0	0
Dbxref=GeneID:100362949,RGD:2323744;Dbxref=GeneID:100362949,RGD:2323744;Name=LOC100362949	0	0	0	0	0	0	0	0	0
Dbxref=GeneID:100362951,RGD:2323742;Dbxref=GeneID:100362951,RGD:2323742;Name=LOC100362951	0	0	0	0	0	0	0	0	0
Dbxref=GeneID:100362956,RGD:2323737;Dbxref=GeneID:100362956,RGD:2323737;Name=LOC100362956	0	0	0	0	0	0	0	0	0
Dbxref=GeneID:100362958,RGD:2323735;Dbxref=GeneID:100362958,RGD:2323735;Name=LOC100362958	1	6	4	0	2	2	5	2	4
Dbxref=GeneID:100362959,RGD:2323734;Dbxref=GeneID:100362959,RGD:2323734;Name=LOC100362959	0	0	0	0	0	0	0	0	0
Dbxref=GeneID:100362965,RGD:2323728;Dbxref=GeneID:100362965,RGD:2323728;Name=LOC100362965	109	102	90	42	75	40	38	68	41
Dbxref=GeneID:100362967,RGD:2323726;Dbxref=GeneID:100362967,RGD:2323726;Name=LOC100362967	105	88	84	71	47	41	50	105	66
Dbxref=GeneID:100362976,RGD:2323717;Dbxref=GeneID:100362976,RGD:2323717;Name=LOC100362976	131	144	109	63	60	46	87	86	76
Dbxref=GeneID:100362978,RGD:2323715;Dbxref=GeneID:100362978,RGD:2323715;Name=LOC100362978	0	0	0	0	0	0	0	0	0
Dbxref=GeneID:100362980,RGD:2323713;Dbxref=GeneID:100362980,RGD:2323713;Name=LOC100362980	791	735	804	499	603	567	478	746	630
Dbxref=GeneID:100362981,RGD:2324608;Dbxref=GeneID:100362981,RGD:2324608;Name=LOC100362981	2	0	0	0	0	0	0	0	0
Dbxref=GeneID:100362987,RGD:2323707;Dbxref=GeneID:100362987,RGD:2323707;Name=LOC100362987	1776	1846	1848	1230	790	692	838	1337	1088
Dbxref=GeneID:100362996,RGD:2323698;Dbxref=GeneID:100362996,RGD:2323698;Name=LOC100362996	0	0	0	0	0	0	0	0	0
Dbxref=GeneID:100362999,RGD:2323695;Dbxref=GeneID:100362999,RGD:2323695;Name=LOC100362999	2563	2978	2615	1795	2177	1792	1624	2466	1910
Dbxref=GeneID:100363016,RGD:2323579;Dbxref=GeneID:100363016,RGD:2323579;Name=LOC100363016	0	0	0	0	0	0	0	0	0
Dbxref=GeneID:100363017,RGD:2323578;Dbxref=GeneID:100363017,RGD:2323578;Name=LOC100363017	147	207	145	123	95	106	82	128	98
Dbxref=GeneID:100363019,RGD:2323576;Dbxref=GeneID:100363019,RGD:2323576;Name=LOC100363019	0	0	0	0	0	0	0	0	0
Dbxref=GeneID:100363022,RGD:2323573;Dbxref=GeneID:100363022,RGD:2323573;Name=LOC100363022	639	601	623	254	359	314	444	753	572
Dbxref=GeneID:100363023,RGD:2323572;Dbxref=GeneID:100363023,RGD:2323572;Name=LOC100363023	0	0	0	0	0	0	0	0	0
Dbxref=GeneID:100363030,RGD:2323565;Dbxref=GeneID:100363030,RGD:2323565;Name=LOC100363030	34	33	32	13	24	17	16	23	26
Dbxref=GeneID:100363033,RGD:2323562;Dbxref=GeneID:100363033,RGD:2323562;Name=LOC100363033	0	0	0	0	0	0	0	0	0
Dbxref=GeneID:100363039,RGD:2323556;Dbxref=GeneID:100363039,RGD:2323556;Name=LOC100363039	0	0	0	0	0	0	0	0	0
Dbxref=GeneID:100363043,RGD:2324846;Dbxref=GeneID:100363043,RGD:2324846;Name=LOC100363043	2	2	4	0	0	0	0	4	2
Dbxref=GeneID:100363048,RGD:2324841;Dbxref=GeneID:100363048,RGD:2324841;Name=LOC100363048	0	0	0	0	0	0	0	0	0
Dbxref=GeneID:100363053,RGD:2324836;Dbxref=GeneID:100363053,RGD:2324836;Name=Tas2r145	0	0	0	0	0	0	0	0	0
Dbxref=GeneID:100363054,RGD:2324835;Dbxref=GeneID:100363054,RGD:2324835;Name=LOC100363054	90	91	84	90	51	61	42	86	66
Dbxref=GeneID:100363055,RGD:2324834;Dbxref=GeneID:100363055,RGD:2324834;Name=LOC100363055	0	0	0	0	0	0	0	0	0
Dbxref=GeneID:100363060,RGD:2324829;Dbxref=GeneID:100363060,RGD:2324829;Name=LOC100363060	0	0	0	0	0	0	0	0	0
Dbxref=GeneID:100363061,RGD:2324828;Dbxref=GeneID:100363061,RGD:2324828;Name=LOC100363061	528	543	506	343	362	320	401	468	423
Dbxref=GeneID:100363064,RGD:2324825;Dbxref=GeneID:100363064,RGD:2324825;Name=LOC100363064	0	0	0	0	0	0	0	0	0
Dbxref=GeneID:100363065,RGD:2324824;Dbxref=GeneID:100363065,RGD:2324824;Name=Zfp11	137	147	148	53	95	79	83	136	112
Dbxref=GeneID:100363066,RGD:2324823;Dbxref=GeneID:100363066,RGD:2324823;Name=LOC100363066	2	2	0	1	0	2	0	2	0
Dbxref=GeneID:100363073,RGD:2324816;Dbxref=GeneID:100363073,RGD:2324816;Name=LOC100363073	1712	1782	1740	980	1032	875	942	1578	1199
Dbxref=GeneID:100363074,RGD:2324815;Dbxref=GeneID:100363074,RGD:2324815;Name=Acot11	21	14	8	0	8	9	6	25	26
Dbxref=GeneID:100363079,RGD:2324810;Dbxref=GeneID:100363079,RGD:2324810;Name=LOC100363079	32	37	14	5	8	4	7	12	8
Dbxref=GeneID:100363083,RGD:2324806;Dbxref=GeneID:100363083,RGD:2324806;Name=LOC100363083	15	14	13	14	16	11	5	26	17
Dbxref=GeneID:100363087,RGD:2324802;Dbxref=GeneID:100363087,RGD:2324802;Name=LOC100363087	128	138	145	29	62	44	41	45	38
Dbxref=GeneID:100363089,RGD:2324800;Dbxref=GeneID:100363089,RGD:2324800;Name=LOC100363089	107	85	68	46	46	38	33	60	47
Dbxref=GeneID:100363093,RGD:2324796;Dbxref=GeneID:100363093,RGD:2324796;Name=LOC100363093	3	1	4	0	0	0	2	2	0
Dbxref=GeneID:100363095,RGD:1306230;Dbxref=GeneID:100363095,RGD:1306230;Name=Henmt1	2	7	10	3	5	7	4	7	14
Dbxref=GeneID:100363107,RGD:2324781;Dbxref=GeneID:100363107,RGD:2324781;Name=LOC100363107	1	0	1	0	0	0	0	0	0
Dbxref=GeneID:100363110,RGD:2324778;Dbxref=GeneID:100363110,RGD:2324778;Name=LOC100363110	8	14	17	3	7	7	9	12	8
Dbxref=GeneID:100363111,RGD:2324777;Dbxref=GeneID:100363111,RGD:2324777;Name=C2cd4d	14	10	4	11	6	12	5	7	0
Dbxref=GeneID:100363112,RGD:2324605;Dbxref=GeneID:100363112,RGD:2324605;Name=LOC100363112	584	625	670	256	333	313	267	435	390
Dbxref=GeneID:100363116,RGD:2324773;Dbxref=GeneID:100363116,RGD:2324773;Name=LOC100363116	179	243	195	159	148	155	125	173	161
Dbxref=GeneID:100363118,RGD:2324771;Dbxref=GeneID:100363118,RGD:2324771;Name=LOC100363118	3	0	1	2	0	0	3	0	3
Dbxref=GeneID:100363123,RGD:2324766;Dbxref=GeneID:100363123,RGD:2324766;Name=LOC100363123	0	0	0	0	0	0	0	0	0
Dbxref=GeneID:100363125,RGD:2324764;Dbxref=GeneID:100363125,RGD:2324764;Name=LOC100363125	0	0	0	0	0	0	0	0	0
Dbxref=GeneID:100363129,RGD:2324604;Dbxref=GeneID:100363129,RGD:2324604;Name=LOC100363129	166	196	174	61	88	53	68	112	93
Dbxref=GeneID:100363136,RGD:2324754;Dbxref=GeneID:100363136,RGD:2324754;Name=LOC100363136	6	0	0	0	0	0	0	0	0
Dbxref=GeneID:100363139,RGD:2324751;Dbxref=GeneID:100363139,RGD:2324751;Name=LOC100363139	0	0	0	0	0	0	0	0	0
Dbxref=GeneID:100363141,RGD:2324749;Dbxref=GeneID:100363141,RGD:2324749;Name=LOC100363141	0	0	0	0	0	0	0	0	0
Dbxref=GeneID:100363142,RGD:2324748;Dbxref=GeneID:100363142,RGD:2324748;Name=LOC100363142	0	0	0	0	0	0	0	0	0
Dbxref=GeneID:100363145,RGD:2324745;Dbxref=GeneID:100363145,RGD:2324745;Name=Stab1	107	82	98	103	60	43	61	89	31
Dbxref=GeneID:100363146,RGD:2324744;Dbxref=GeneID:100363146,RGD:2324744;Name=Fam228b	6	0	10	4	2	2	11	6	7
Dbxref=GeneID:100363155,RGD:2324735;Dbxref=GeneID:100363155,RGD:2324735;Name=LOC100363155	40	30	23	15	12	21	12	22	16
Dbxref=GeneID:100363156,RGD:2324734;Dbxref=GeneID:100363156,RGD:2324734;Name=LOC100363156	29	18	26	25	18	19	18	30	18
Dbxref=GeneID:100363164,RGD:2324726;Dbxref=GeneID:100363164,RGD:2324726;Name=LOC100363164	355	433	350	105	246	205	171	277	236
Dbxref=GeneID:100363165,RGD:2324725;Dbxref=GeneID:100363165,RGD:2324725;Name=LOC100363165	0	0	0	0	0	0	0	0	0
Dbxref=GeneID:100363168,RGD:2324722;Dbxref=GeneID:100363168,RGD:2324722;Name=LOC100363168	0	0	0	0	0	0	0	0	0
Dbxref=GeneID:100363171,RGD:2324719;Dbxref=GeneID:100363171,RGD:2324719;Name=LOC100363171	0	0	2	2	2	0	0	2	0
Dbxref=GeneID:100363172,RGD:2324718;Dbxref=GeneID:100363172,RGD:2324718;Name=LOC100363172	0	0	0	0	0	0	0	0	0
Dbxref=GeneID:100363177,RGD:2324713;Dbxref=GeneID:100363177,RGD:2324713;Name=LOC100363177	2232	2245	2235	2197	1067	1168	1602	2943	1830
Dbxref=GeneID:100363178,RGD:2324712;Dbxref=GeneID:100363178,RGD:2324712;Name=Tmigd3	98	148	104	115	107	62	88	160	114
Dbxref=GeneID:100363184,RGD:2323555;Dbxref=GeneID:100363184,RGD:2323555;Name=Krtap13-1	0	0	0	0	0	0	0	0	0
Dbxref=GeneID:100363188,RGD:2323551;Dbxref=GeneID:100363188,RGD:2323551;Name=LOC100363188	40	62	36	9	21	23	20	33	18
Dbxref=GeneID:100363190,RGD:2323549;Dbxref=GeneID:100363190,RGD:2323549;Name=LOC100363190	401	452	397	235	188	135	129	320	215
Dbxref=GeneID:100363191,RGD:2323548;Dbxref=GeneID:100363191,RGD:2323548;Name=LOC100363191	0	0	0	0	0	0	0	0	0
Dbxref=GeneID:100363193,RGD:2324603;Dbxref=GeneID:100363193,RGD:2324603;Name=LOC100363193	12	16	19	0	6	0	11	7	2
Dbxref=GeneID:100363196,RGD:2323544;Dbxref=GeneID:100363196,RGD:2323544;Name=Zfp791	6	6	12	2	5	2	0	4	7
Dbxref=GeneID:100363201,RGD:2323439;Dbxref=GeneID:100363201,RGD:2323439;Name=LOC100363201	1	0	0	0	0	0	0	0	0
Dbxref=GeneID:100363209,RGD:2323431;Dbxref=GeneID:100363209,RGD:2323431;Name=LOC100363209	0	0	0	0	0	0	1	0	0
Dbxref=GeneID:100363215,RGD:2323425;Dbxref=GeneID:100363215,RGD:2323425;Name=LOC100363215	0	0	0	0	0	0	0	0	0
Dbxref=GeneID:100363218,RGD:2323422;Dbxref=GeneID:100363218,RGD:2323422;Name=LOC100363218	0	0	0	0	0	0	0	0	0
Dbxref=GeneID:100363219,RGD:2323421;Dbxref=GeneID:100363219,RGD:2323421;Name=Olr1872	0	0	0	0	0	0	0	0	0
Dbxref=GeneID:100363221,RGD:2323419;Dbxref=GeneID:100363221,RGD:2323419;Name=LOC100363221	380	299	364	177	233	232	229	338	282
Dbxref=GeneID:100363223,RGD:2323417;Dbxref=GeneID:100363223,RGD:2323417;Name=LOC100363223	2	2	2	2	2	2	0	0	2
Dbxref=GeneID:100363225,RGD:2323415;Dbxref=GeneID:100363225,RGD:2323415;Name=LOC100363225	575	671	650	562	523	520	626	869	762
Dbxref=GeneID:100363228,RGD:2323412;Dbxref=GeneID:100363228,RGD:2323412;Name=LOC100363228	0	0	0	0	0	0	0	2	0
Dbxref=GeneID:100363233,RGD:2323407;Dbxref=GeneID:100363233,RGD:2323407;Name=LOC100363233	63	55	49	27	36	28	45	81	59
Dbxref=GeneID:100363236,RGD:2323404;Dbxref=GeneID:100363236,RGD:2323404;Name=LOC100363236	0	0	0	0	0	0	0	0	0
Dbxref=GeneID:100363238,RGD:2323402;Dbxref=GeneID:100363238,RGD:2323402;Name=Lrcol1	0	1	2	0	0	0	0	2	1
Dbxref=GeneID:100363241,RGD:2323399;Dbxref=GeneID:100363241,RGD:2323399;Name=LOC100363241	0	0	0	0	0	0	0	0	0
Dbxref=GeneID:100363242,RGD:2323398;Dbxref=GeneID:100363242,RGD:2323398;Name=LOC100363242	0	0	0	0	0	0	0	0	0
Dbxref=GeneID:100363253,RGD:2323387;Dbxref=GeneID:100363253,RGD:2323387;Name=Nt5c2	1447	1195	1229	579	632	617	647	1064	929
Dbxref=GeneID:100363260,RGD:2323380;Dbxref=GeneID:100363260,RGD:2323380;Name=LOC100363260	0	0	0	0	0	0	0	0	0
Dbxref=GeneID:100363265,RGD:2323375;Dbxref=GeneID:100363265,RGD:2323375;Name=LOC100363265	0	0	0	0	0	0	0	0	0
Dbxref=GeneID:100363266,RGD:2323374;Dbxref=GeneID:100363266,RGD:2323374;Name=Igip	884	1111	954	145	255	210	253	359	292
Dbxref=GeneID:100363268,RGD:2323372;Dbxref=GeneID:100363268,RGD:2323372;Name=LOC100363268	811	958	752	712	568	483	450	791	592
Dbxref=GeneID:100363270,RGD:2323370;Dbxref=GeneID:100363270,RGD:2323370;Name=Btbd18	28	23	29	29	16	12	14	49	42
Dbxref=GeneID:100363274,RGD:2323366;Dbxref=GeneID:100363274,RGD:2323366;Name=LOC100363274	0	0	0	0	0	0	0	0	0
Dbxref=GeneID:100363275,RGD:2323365;Dbxref=GeneID:100363275,RGD:2323365;Name=Adgra2	10721	9878	10274	6355	7646	7542	5251	9391	4471
Dbxref=GeneID:100363276,RGD:2323364;Dbxref=GeneID:100363276,RGD:2323364;Name=Arhgap6	726	855	830	258	437	500	530	738	726
Dbxref=GeneID:100363277,RGD:2323363;Dbxref=GeneID:100363277,RGD:2323363;Name=LOC100363277	0	0	0	0	0	0	0	0	0
Dbxref=GeneID:100363278,RGD:2323362;Dbxref=GeneID:100363278,RGD:2323362;Name=LOC100363278	4	7	1	2	5	1	3	4	5
Dbxref=GeneID:100363280,RGD:2323360;Dbxref=GeneID:100363280,RGD:2323360;Name=Tmem74bos	0	0	0	0	0	0	0	2	0
Dbxref=GeneID:100363281,RGD:2323359;Dbxref=GeneID:100363281,RGD:2323359;Name=LOC100363281	0	0	0	0	2	0	1	2	3
Dbxref=GeneID:100363282,RGD:2323358;Dbxref=GeneID:100363282,RGD:2323358;Name=LOC100363282	0	0	0	0	0	0	0	0	0
Dbxref=GeneID:100363287,RGD:2323353;Dbxref=GeneID:100363287,RGD:2323353;Name=LOC100363287	0	0	0	0	0	0	0	2	0
Dbxref=GeneID:100363289,RGD:2324602;Dbxref=GeneID:100363289,RGD:2324602;Name=LOC100363289	275	352	278	346	246	215	201	341	243
Dbxref=GeneID:100363290,RGD:2323351;Dbxref=GeneID:100363290,RGD:2323351;Name=LOC100363290	0	0	0	0	0	0	0	0	0
Dbxref=GeneID:100363291,RGD:2323350;Dbxref=GeneID:100363291,RGD:2323350;Name=LOC100363291	0	0	0	0	0	0	0	0	0
Dbxref=GeneID:100363294,RGD:2323347;Dbxref=GeneID:100363294,RGD:2323347;Name=LOC100363294	0	0	1	2	3	0	12	7	4
Dbxref=GeneID:100363296,RGD:2323345;Dbxref=GeneID:100363296,RGD:2323345;Name=LOC100363296	8384	8844	8914	6291	4272	3660	4003	7183	4768
Dbxref=GeneID:100363310,RGD:2323233;Dbxref=GeneID:100363310,RGD:2323233;Name=Cystm1	692	721	674	535	390	351	208	364	239
Dbxref=GeneID:100363312,RGD:2323231;Dbxref=GeneID:100363312,RGD:2323231;Name=LOC100363312	0	0	0	0	0	0	0	0	0
Dbxref=GeneID:100363314,RGD:2323229;Dbxref=GeneID:100363314,RGD:2323229;Name=LOC100363314	129	135	129	32	75	46	45	108	44
Dbxref=GeneID:100363317,RGD:2323226;Dbxref=GeneID:100363317,RGD:2323226;Name=LOC100363317	55	28	33	23	35	27	12	25	18
Dbxref=GeneID:100363319,RGD:2323224;Dbxref=GeneID:100363319,RGD:2323224;Name=LOC100363319	0	0	0	0	0	0	0	0	0
Dbxref=GeneID:100363321,RGD:2323222;Dbxref=GeneID:100363321,RGD:2323222;Name=LOC100363321	280	361	266	325	331	295	342	496	378
Dbxref=GeneID:100363323,RGD:2323220;Dbxref=GeneID:100363323,RGD:2323220;Name=LOC100363323	86	135	78	89	92	61	72	142	106
Dbxref=GeneID:100363332,RGD:2323211;Dbxref=GeneID:100363332,RGD:2323211;Name=Card11	0	0	0	0	0	0	2	2	0
Dbxref=GeneID:100363333,RGD:2323210;Dbxref=GeneID:100363333,RGD:2323210;Name=LOC100363333	0	0	0	0	0	0	0	0	0
Dbxref=GeneID:100363335,RGD:2323208;Dbxref=GeneID:100363335,RGD:2323208;Name=LOC100363335	4579	4960	4223	2115	3168	2793	2849	4260	3749
Dbxref=GeneID:100363341,RGD:2323202;Dbxref=GeneID:100363341,RGD:2323202;Name=Lrriq4	2	2	3	1	0	4	0	0	1
Dbxref=GeneID:100363342,RGD:2323201;Dbxref=GeneID:100363342,RGD:2323201;Name=LOC100363342	12	16	25	18	9	14	14	11	15
Dbxref=GeneID:100363344,RGD:2323199;Dbxref=GeneID:100363344,RGD:2323199;Name=LOC100363344	0	0	0	0	0	0	0	0	0
Dbxref=GeneID:100363348,RGD:2323195;Dbxref=GeneID:100363348,RGD:2323195;Name=LOC100363348	0	0	0	0	0	0	0	0	0
Dbxref=GeneID:100363350,RGD:2323193;Dbxref=GeneID:100363350,RGD:2323193;Name=Nxpe2	6	1	8	0	0	2	0	0	2
Dbxref=GeneID:100363355,RGD:2323188;Dbxref=GeneID:100363355,RGD:2323188;Name=LOC100363355	4	5	8	0	0	0	1	2	2
Dbxref=GeneID:100363356,RGD:2323187;Dbxref=GeneID:100363356,RGD:2323187;Name=LOC100363356	0	0	0	0	0	0	0	0	0
Dbxref=GeneID:100363361,RGD:2323182;Dbxref=GeneID:100363361,RGD:2323182;Name=LOC100363361	867	934	863	362	568	527	494	838	602
Dbxref=GeneID:100363367,RGD:2323176;Dbxref=GeneID:100363367,RGD:2323176;Name=Dthd1	1	1	1	0	1	0	0	2	0
Dbxref=GeneID:100363368,RGD:2323175;Dbxref=GeneID:100363368,RGD:2323175;Name=LOC100363368	120	119	128	27	67	30	16	44	22
Dbxref=GeneID:100363369,RGD:2323174;Dbxref=GeneID:100363369,RGD:2323174;Name=LOC100363369	0	0	0	0	0	0	0	0	0
Dbxref=GeneID:100363371,RGD:2323172;Dbxref=GeneID:100363371,RGD:2323172;Name=LOC100363371	1	0	0	0	0	0	0	0	0
Dbxref=GeneID:100363372,RGD:2323171;Dbxref=GeneID:100363372,RGD:2323171;Name=LOC100363372	25	30	22	13	28	29	34	48	46
Dbxref=GeneID:100363375,RGD:2323168;Dbxref=GeneID:100363375,RGD:2323168;Name=LOC100363375	74	70	60	58	37	60	58	55	66
Dbxref=GeneID:100363376,RGD:2324599;Dbxref=GeneID:100363376,RGD:2324599;Name=Cmc2	236	218	184	224	141	123	123	236	157
Dbxref=GeneID:100363379,RGD:2323165;Dbxref=GeneID:100363379,RGD:2323165;Name=Prdx1l1	7162	8992	7067	4749	4317	3741	4625	7698	5826
Dbxref=GeneID:100363380,RGD:2323164;Dbxref=GeneID:100363380,RGD:2323164;Name=LOC100363380	0	0	0	0	0	0	0	0	0
Dbxref=GeneID:100363383,RGD:2323161;Dbxref=GeneID:100363383,RGD:2323161;Name=LOC100363383	0	0	0	0	0	0	0	1	0
Dbxref=GeneID:100363396,RGD:2323148;Dbxref=GeneID:100363396,RGD:2323148;Name=LOC100363396	0	0	0	2	0	0	0	0	0
Dbxref=GeneID:100363397,RGD:2323147;Dbxref=GeneID:100363397,RGD:2323147;Name=LOC100363397	0	0	0	0	0	0	0	0	0
Dbxref=GeneID:100363399,RGD:2323145;Dbxref=GeneID:100363399,RGD:2323145;Name=LOC100363399	0	0	0	0	0	0	0	0	0
Dbxref=GeneID:100363400,RGD:2323045;Dbxref=GeneID:100363400,RGD:2323045;Name=LOC100363400	0	0	0	0	0	0	0	0	0
Dbxref=GeneID:100363413,RGD:2323032;Dbxref=GeneID:100363413,RGD:2323032;Name=LOC100363413	3	1	4	1	2	0	3	4	2
Dbxref=GeneID:100363423,RGD:2323022;Dbxref=GeneID:100363423,RGD:2323022;Name=LOC100363423	5	4	3	0	4	0	3	6	6
Dbxref=GeneID:100363427,RGD:2323018;Dbxref=GeneID:100363427,RGD:2323018;Name=LOC100363427	46	62	47	10	32	31	21	40	32
Dbxref=GeneID:100363428,RGD:2323017;Dbxref=GeneID:100363428,RGD:2323017;Name=LOC100363428	0	3	3	42	23	23	29	29	19
Dbxref=GeneID:100363433,RGD:2323012;Dbxref=GeneID:100363433,RGD:2323012;Name=Srrm5	22	26	15	8	7	12	10	7	12
Dbxref=GeneID:100363435,RGD:2323010;Dbxref=GeneID:100363435,RGD:2323010;Name=LOC100363435	0	0	0	0	0	0	0	0	0
Dbxref=GeneID:100363436,RGD:2323009;Dbxref=GeneID:100363436,RGD:2323009;Name=LOC100363436	15	31	10	4	8	11	20	48	12
Dbxref=GeneID:100363439,RGD:2323006;Dbxref=GeneID:100363439,RGD:2323006;Name=Rps10l1	4099	4197	4430	3150	2229	2058	2069	3977	2659
Dbxref=GeneID:100363449,RGD:2322996;Dbxref=GeneID:100363449,RGD:2322996;Name=LOC100363449	0	0	0	0	0	0	0	0	0
Dbxref=GeneID:100363450,RGD:2322995;Dbxref=GeneID:100363450,RGD:2322995;Name=LOC100363450	0	0	0	0	0	0	0	0	0
Dbxref=GeneID:100363452,RGD:2322993;Dbxref=GeneID:100363452,RGD:2322993;Name=LOC100363452	8388	7701	8765	5012	3746	3460	3721	6858	4471
Dbxref=GeneID:100363453,RGD:2322992;Dbxref=GeneID:100363453,RGD:2322992;Name=LOC100363453	0	0	0	0	0	0	0	0	0
Dbxref=GeneID:100363454,RGD:2322991;Dbxref=GeneID:100363454,RGD:2322991;Name=LOC100363454	10	4	7	0	9	6	5	3	6
Dbxref=GeneID:100363455,RGD:2322990;Dbxref=GeneID:100363455,RGD:2322990;Name=Zfp69	10	8	9	11	2	5	2	17	7
Dbxref=GeneID:100363459,RGD:2322986;Dbxref=GeneID:100363459,RGD:2322986;Name=LOC100363459	438	584	528	503	363	328	334	511	367
Dbxref=GeneID:100363469,RGD:2322976;Dbxref=GeneID:100363469,RGD:2322976;Name=LOC100363469	14831	15185	14655	10072	7812	6050	7007	12635	9240
Dbxref=GeneID:100363472,RGD:2322973;Dbxref=GeneID:100363472,RGD:2322973;Name=LOC100363472	131	122	136	29	47	48	56	91	63
Dbxref=GeneID:100363473,RGD:2322972;Dbxref=GeneID:100363473,RGD:2322972;Name=LOC100363473	2	1	0	1	0	0	0	0	2
Dbxref=GeneID:100363474,RGD:2322971;Dbxref=GeneID:100363474,RGD:2322971;Name=LOC100363474	516	513	525	451	347	341	382	561	413
Dbxref=GeneID:100363483,RGD:2322962;Dbxref=GeneID:100363483,RGD:2322962;Name=LOC100363483	126	136	91	49	70	78	64	93	109
Dbxref=GeneID:100363484,RGD:2322961;Dbxref=GeneID:100363484,RGD:2322961;Name=Ddit4l	36	42	22	2	0	0	11	37	35
Dbxref=GeneID:100363492,RGD:2322953;Dbxref=GeneID:100363492,RGD:2322953;Name=Ly6k	0	0	0	0	0	0	0	0	0
Dbxref=GeneID:100363494,RGD:2322951;Dbxref=GeneID:100363494,RGD:2322951;Name=LOC100363494	750	831	655	375	373	269	449	633	575
Dbxref=GeneID:100363496,RGD:2322949;Dbxref=GeneID:100363496,RGD:2322949;Name=LOC100363496	0	0	0	0	0	0	0	0	0
Dbxref=GeneID:100363497,RGD:2322948;Dbxref=GeneID:100363497,RGD:2322948;Name=LOC100363497	4	0	6	32	31	31	20	41	14
Dbxref=GeneID:100363500,RGD:2322847;Dbxref=GeneID:100363500,RGD:2322847;Name=LOC100363500	224	237	180	44	90	64	107	174	163
Dbxref=GeneID:100363502,RGD:2322845;Dbxref=GeneID:100363502,RGD:2322845;Name=LOC100363502	2161	2500	1981	1236	1410	1115	1316	2063	1496
Dbxref=GeneID:100363505,RGD:2322842;Dbxref=GeneID:100363505,RGD:2322842;Name=LOC100363505	39	38	40	57	44	36	35	71	44
Dbxref=GeneID:100363507,RGD:2322840;Dbxref=GeneID:100363507,RGD:2322840;Name=LOC100363507	0	0	0	2	0	0	0	1	0
Dbxref=GeneID:100363510,RGD:2322837;Dbxref=GeneID:100363510,RGD:2322837;Name=LOC100363510	0	0	0	0	0	0	0	0	0
Dbxref=GeneID:100363517,RGD:2322830;Dbxref=GeneID:100363517,RGD:2322830;Name=LOC100363517	252	165	196	141	137	95	68	134	105
Dbxref=GeneID:100363518,RGD:2322829;Dbxref=GeneID:100363518,RGD:2322829;Name=LOC100363518	0	0	1	0	0	0	0	0	0
Dbxref=GeneID:100363520,RGD:2322827;Dbxref=GeneID:100363520,RGD:2322827;Name=LOC100363520	38	46	38	9	21	22	35	34	40
Dbxref=GeneID:100363521,RGD:2322826;Dbxref=GeneID:100363521,RGD:2322826;Name=LOC100363521	1328	1435	1382	577	570	477	642	797	906
Dbxref=GeneID:100363522,RGD:2322825;Dbxref=GeneID:100363522,RGD:2322825;Name=LOC100363522	0	0	0	0	0	0	0	0	0
Dbxref=GeneID:100363523,RGD:2322824;Dbxref=GeneID:100363523,RGD:2322824;Name=LOC100363523	57	76	64	30	32	34	28	41	31
Dbxref=GeneID:100363527,RGD:2322820;Dbxref=GeneID:100363527,RGD:2322820;Name=LOC100363527	0	0	0	0	0	0	0	0	2
Dbxref=GeneID:100363530,RGD:2322817;Dbxref=GeneID:100363530,RGD:2322817;Name=LOC100363530	0	0	0	0	0	0	0	0	0
Dbxref=GeneID:100363531,RGD:2324595;Dbxref=GeneID:100363531,RGD:2324595;Name=LOC100363531	949	1025	856	998	759	633	643	1015	769
Dbxref=GeneID:100363535,RGD:2322813;Dbxref=GeneID:100363535,RGD:2322813;Name=LOC100363535	0	0	0	0	0	0	0	0	0
Dbxref=GeneID:100363537,RGD:2322811;Dbxref=GeneID:100363537,RGD:2322811;Name=LOC100363537	5126	5312	5412	4254	3064	2853	3528	6135	4083
Dbxref=GeneID:100363539,RGD:2322809;Dbxref=GeneID:100363539,RGD:2322809;Name=Mrpl33	648	733	743	637	438	409	320	595	404
Dbxref=GeneID:100363543,RGD:2322805;Dbxref=GeneID:100363543,RGD:2322805;Name=LOC100363543	116	140	137	30	101	104	106	160	95
Dbxref=GeneID:100363551,RGD:2322797;Dbxref=GeneID:100363551,RGD:2322797;Name=LOC100363551	10	7	15	7	2	6	7	7	10
Dbxref=GeneID:100363554,RGD:2322794;Dbxref=GeneID:100363554,RGD:2322794;Name=LOC100363554	1	0	0	0	0	0	0	0	0
Dbxref=GeneID:100363557,RGD:2322791;Dbxref=GeneID:100363557,RGD:2322791;Name=LOC100363557	252	270	231	237	166	118	147	260	228
Dbxref=GeneID:100363632,RGD:2322617;Dbxref=GeneID:100363632,RGD:2322617;Name=LOC100363632	0	0	0	0	0	0	0	0	0
Dbxref=GeneID:100363637,RGD:2322612;Dbxref=GeneID:100363637,RGD:2322612;Name=LOC100363637	3756	3788	3445	2113	2005	1820	1973	3333	2736
Dbxref=GeneID:100363642,RGD:2322607;Dbxref=GeneID:100363642,RGD:2322607;Name=LOC100363642	514	600	662	239	228	226	190	275	193
Dbxref=GeneID:100363645,RGD:2322604;Dbxref=GeneID:100363645,RGD:2322604;Name=LOC100363645	17	19	27	3	4	5	11	11	11
Dbxref=GeneID:100363655,RGD:2322594;Dbxref=GeneID:100363655,RGD:2322594;Name=LOC100363655	0	0	0	0	0	0	0	0	0
Dbxref=GeneID:100363676,RGD:2322574;Dbxref=GeneID:100363676,RGD:2322574;Name=LOC100363676	0	0	0	0	0	0	0	0	0
Dbxref=GeneID:100363692,RGD:2322558;Dbxref=GeneID:100363692,RGD:2322558;Name=LOC100363692	2	1	0	0	0	0	0	0	1
Dbxref=GeneID:100363712,RGD:2322439;Dbxref=GeneID:100363712,RGD:2322439;Name=LOC100363712	20	15	18	8	11	5	5	22	12
Dbxref=GeneID:100363723,RGD:2322428;Dbxref=GeneID:100363723,RGD:2322428;Name=LOC100363723	34	22	44	50	54	47	40	67	85
Dbxref=GeneID:100363736,RGD:2322415;Dbxref=GeneID:100363736,RGD:2322415;Name=LOC100363736	0	0	0	0	0	0	0	0	0
Dbxref=GeneID:100363765,RGD:2322386;Dbxref=GeneID:100363765,RGD:2322386;Name=LOC100363765	0	0	0	0	0	0	0	0	0
Dbxref=GeneID:100363794,RGD:2322358;Dbxref=GeneID:100363794,RGD:2322358;Name=LOC100363794	814	972	740	213	416	365	458	634	509
Dbxref=GeneID:100363803,RGD:2322251;Dbxref=GeneID:100363803,RGD:2322251;Name=LOC100363803	441	527	406	358	264	136	186	328	240
Dbxref=GeneID:100363835,RGD:2322220;Dbxref=GeneID:100363835,RGD:2322220;Name=LOC100363835	0	0	0	0	0	0	2	0	0
Dbxref=GeneID:100363856,RGD:2322199;Dbxref=GeneID:100363856,RGD:2322199;Name=LOC100363856	0	0	0	0	0	0	0	0	0
Dbxref=GeneID:100363867,RGD:2324587;Dbxref=GeneID:100363867,RGD:2324587;Name=LOC100363867	0	0	0	0	0	0	1	0	0
Dbxref=GeneID:100363869,RGD:2322187;Dbxref=GeneID:100363869,RGD:2322187;Name=LOC100363869	33	24	27	32	29	17	23	45	28
Dbxref=GeneID:100363883,RGD:2322173;Dbxref=GeneID:100363883,RGD:2322173;Name=LOC100363883	0	0	0	0	0	0	0	0	0
Dbxref=GeneID:100363914,RGD:2322042;Dbxref=GeneID:100363914,RGD:2322042;Name=LOC100363914	1	0	0	0	0	0	0	1	1
Dbxref=GeneID:100363991,RGD:2321966;Dbxref=GeneID:100363991,RGD:2321966;Name=LOC100363991	34	14	39	14	4	5	11	20	18
Dbxref=GeneID:100363993,RGD:2321964;Dbxref=GeneID:100363993,RGD:2321964;Name=LOC100363993	3	4	1	0	4	3	1	5	1
Dbxref=GeneID:100364002,RGD:2321855;Dbxref=GeneID:100364002,RGD:2321855;Name=LOC100364002	2	0	0	0	0	0	0	0	0
Dbxref=GeneID:100364016,RGD:2321841;Dbxref=GeneID:100364016,RGD:2321841;Name=LOC100364016	18	58	87	870	705	612	473	767	457
Dbxref=GeneID:100364024,RGD:2321833;Dbxref=GeneID:100364024,RGD:2321833;Name=LOC100364024	0	0	0	0	0	0	0	0	0
Dbxref=GeneID:100364027,RGD:2321830;Dbxref=GeneID:100364027,RGD:2321830;Name=LOC100364027	33	9	9	6	5	6	5	21	10
Dbxref=GeneID:100364031,RGD:2321826;Dbxref=GeneID:100364031,RGD:2321826;Name=LOC100364031	0	0	0	0	0	0	0	0	0
Dbxref=GeneID:100364062,RGD:2321795;Dbxref=GeneID:100364062,RGD:2321795;Name=LOC100364062	7106	6951	6208	3518	3664	3249	3395	7621	4156
Dbxref=GeneID:100364110,RGD:2321647;Dbxref=GeneID:100364110,RGD:2321647;Name=LOC100364110	0	0	0	0	0	0	0	0	0
Dbxref=GeneID:100364116,RGD:2321641;Dbxref=GeneID:100364116,RGD:2321641;Name=LOC100364116	994	959	1066	954	585	459	485	1041	702
Dbxref=GeneID:100364132,RGD:2321626;Dbxref=GeneID:100364132,RGD:2321626;Name=Zfp300	45	77	44	4	17	21	22	22	24
Dbxref=GeneID:100364155,RGD:2321603;Dbxref=GeneID:100364155,RGD:2321603;Name=LOC100364155	0	0	0	0	0	0	0	0	0
Dbxref=GeneID:100364157,RGD:2321601;Dbxref=GeneID:100364157,RGD:2321601;Name=LOC100364157	0	0	0	0	2	1	2	0	1
Dbxref=GeneID:100364159,RGD:2321599;Dbxref=GeneID:100364159,RGD:2321599;Name=LOC100364159	0	0	0	0	0	0	0	0	0
Dbxref=GeneID:100364162,RGD:2321596;Dbxref=GeneID:100364162,RGD:2321596;Name=Rnf11l1	969	1201	1115	264	531	547	499	587	620
Dbxref=GeneID:100364165,RGD:2321593;Dbxref=GeneID:100364165,RGD:2321593;Name=Nktr	1904	1836	2189	466	968	1056	1128	1684	1326
Dbxref=GeneID:100364191,RGD:2321567;Dbxref=GeneID:100364191,RGD:2321567;Name=LOC100364191	1071	1271	1299	1154	894	724	719	1271	886
Dbxref=GeneID:100364193,RGD:2321565;Dbxref=GeneID:100364193,RGD:2321565;Name=LOC100364193	0	0	0	0	0	0	0	0	0
Dbxref=GeneID:100364194,RGD:2321564;Dbxref=GeneID:100364194,RGD:2321564;Name=LOC100364194	0	0	0	0	0	0	0	0	0
Dbxref=GeneID:100364225,RGD:2321433;Dbxref=GeneID:100364225,RGD:2321433;Name=LOC100364225	0	0	0	0	0	0	0	0	0
Dbxref=GeneID:100364240,RGD:2321418;Dbxref=GeneID:100364240,RGD:2321418;Name=Btbd8	115	158	168	28	86	64	124	186	231
Dbxref=GeneID:100364265,RGD:2321393;Dbxref=GeneID:100364265,RGD:2321393;Name=LOC100364265	1	2	0	0	1	0	1	1	1
Dbxref=GeneID:100364335,RGD:2321223;Dbxref=GeneID:100364335,RGD:2321223;Name=LOC100364335	10419	11420	10308	3565	5299	4444	4521	7628	5512
Dbxref=GeneID:100364350,RGD:2321209;Dbxref=GeneID:100364350,RGD:2321209;Name=Nwd1	3	3	0	0	0	1	0	1	9
Dbxref=GeneID:100364378,RGD:2321181;Dbxref=GeneID:100364378,RGD:2321181;Name=LOC100364378	50	95	45	52	67	56	60	80	68
Dbxref=GeneID:100364381,RGD:2321178;Dbxref=GeneID:100364381,RGD:2321178;Name=LOC100364381	0	0	0	0	0	0	0	0	0
Dbxref=GeneID:100364382,RGD:2321177;Dbxref=GeneID:100364382,RGD:2321177;Name=LOC100364382	0	0	0	0	0	0	0	0	0
Dbxref=GeneID:100364395,RGD:2321164;Dbxref=GeneID:100364395,RGD:2321164;Name=LOC100364395	0	0	0	0	0	0	0	0	0
Dbxref=GeneID:100364406,RGD:2321054;Dbxref=GeneID:100364406,RGD:2321054;Name=LOC100364406	75	70	88	15	50	48	83	121	113
Dbxref=GeneID:100364423,RGD:2321037;Dbxref=GeneID:100364423,RGD:2321037;Name=LOC100364423	165	181	161	99	133	87	86	151	119
Dbxref=GeneID:100364427,RGD:2321033;Dbxref=GeneID:100364427,RGD:2321033;Name=LOC100364427	3376	3395	3429	2364	1474	1219	1441	2817	1831
Dbxref=GeneID:100364435,RGD:2321025;Dbxref=GeneID:100364435,RGD:2321025;Name=LOC100364435	251	202	212	667	445	325	371	821	425
Dbxref=GeneID:100364450,RGD:2321010;Dbxref=GeneID:100364450,RGD:2321010;Name=LOC100364450	40	32	33	11	23	10	22	18	28
Dbxref=GeneID:100364453,RGD:2321007;Dbxref=GeneID:100364453,RGD:2321007;Name=LOC100364453	0	0	0	0	0	0	0	0	0
Dbxref=GeneID:100364457,RGD:2321003;Dbxref=GeneID:100364457,RGD:2321003;Name=LOC100364457	5774	5751	6012	4080	2780	2496	2719	5077	3778
Dbxref=GeneID:100364480,RGD:2320980;Dbxref=GeneID:100364480,RGD:2320980;Name=LOC100364480	0	0	0	0	0	0	0	0	0
Dbxref=GeneID:100364500,RGD:2320860;Dbxref=GeneID:100364500,RGD:2320860;Name=LOC100364500	403	328	366	138	119	110	141	293	177
Dbxref=GeneID:100364505,RGD:2320855;Dbxref=GeneID:100364505,RGD:2320855;Name=LOC100364505	30	30	36	16	8	22	28	44	16
Dbxref=GeneID:100364509,RGD:2320851;Dbxref=GeneID:100364509,RGD:2320851;Name=LOC100364509	3441	4137	3611	2580	1834	1709	1857	3501	2419
Dbxref=GeneID:100364523,RGD:2320837;Dbxref=GeneID:100364523,RGD:2320837;Name=LOC100364523	0	0	0	0	0	0	0	0	0
Dbxref=GeneID:100364548,RGD:2320812;Dbxref=GeneID:100364548,RGD:2320812;Name=LOC100364548	8	10	5	3	2	1	8	4	5
Dbxref=GeneID:100364550,RGD:2320810;Dbxref=GeneID:100364550,RGD:2320810;Name=Krtap24-1	0	0	0	0	0	0	0	0	0
Dbxref=GeneID:100364561,RGD:2320799;Dbxref=GeneID:100364561,RGD:2320799;Name=LOC100364561	3	4	4	5	0	1	0	3	2
Dbxref=GeneID:100364568,RGD:2320792;Dbxref=GeneID:100364568,RGD:2320792;Name=Rprd2	1299	1456	1195	381	689	715	826	1255	1099
Dbxref=GeneID:100364613,RGD:2320648;Dbxref=GeneID:100364613,RGD:2320648;Name=Krtap27-1	0	0	0	0	0	0	0	0	0
Dbxref=GeneID:100364636,RGD:2320625;Dbxref=GeneID:100364636,RGD:2320625;Name=LOC100364636	0	0	0	0	0	0	0	0	0
Dbxref=GeneID:100364673,RGD:2324581;Dbxref=GeneID:100364673,RGD:2324581;Name=LOC100364673	175	176	241	36	116	114	33	77	59
Dbxref=GeneID:100364744,RGD:2320419;Dbxref=GeneID:100364744,RGD:2320419;Name=LOC100364744	0	0	0	0	0	0	0	0	0
Dbxref=GeneID:100364769,RGD:2324580;Dbxref=GeneID:100364769,RGD:2324580;Name=LOC100364769	91	99	98	25	74	56	34	86	64
Dbxref=GeneID:100364773,RGD:2320392;Dbxref=GeneID:100364773,RGD:2320392;Name=LOC100364773	0	1	0	0	0	0	0	2	0
Dbxref=GeneID:100364835,RGD:2320230;Dbxref=GeneID:100364835,RGD:2320230;Name=LOC100364835	0	0	0	0	0	1	0	1	0
Dbxref=GeneID:100364836,RGD:2320229;Dbxref=GeneID:100364836,RGD:2320229;Name=LOC100364836	0	0	0	0	0	0	0	0	0
Dbxref=GeneID:100364857,RGD:2320208;Dbxref=GeneID:100364857,RGD:2320208;Name=LOC100364857	0	0	0	0	0	0	0	0	0
Dbxref=GeneID:100364862,RGD:2320203;Dbxref=GeneID:100364862,RGD:2320203;Name=LOC100364862	0	0	0	0	0	0	0	0	0
Dbxref=GeneID:100364870,RGD:2320195;Dbxref=GeneID:100364870,RGD:2320195;Name=LOC100364870	1	1	0	0	0	1	0	2	0
Dbxref=GeneID:100364877,RGD:2320188;Dbxref=GeneID:100364877,RGD:2320188;Name=LOC100364877	0	0	0	0	0	0	0	0	0
Dbxref=GeneID:100364893,RGD:2320172;Dbxref=GeneID:100364893,RGD:2320172;Name=LOC100364893	3	4	0	12	17	13	19	25	12
Dbxref=GeneID:100364934,RGD:2320031;Dbxref=GeneID:100364934,RGD:2320031;Name=LOC100364934	27	36	26	25	24	21	7	35	36
Dbxref=GeneID:100364958,RGD:2320008;Dbxref=GeneID:100364958,RGD:2320008;Name=LOC100364958	6	3	11	1	8	5	20	21	12
Dbxref=GeneID:100364974,RGD:2319992;Dbxref=GeneID:100364974,RGD:2319992;Name=LOC100364974	0	0	0	0	0	0	0	0	0
Dbxref=GeneID:100364984,RGD:2319982;Dbxref=GeneID:100364984,RGD:2319982;Name=Rab37	4	1	0	0	2	1	0	0	0
Dbxref=GeneID:100364990,RGD:2319976;Dbxref=GeneID:100364990,RGD:2319976;Name=Pdss1	174	167	120	108	145	113	120	218	140
Dbxref=GeneID:100365002,RGD:2319867;Dbxref=GeneID:100365002,RGD:2319867;Name=LOC100365002	6	8	11	7	12	3	3	7	3
Dbxref=GeneID:100365008,RGD:2324574;Dbxref=GeneID:100365008,RGD:2324574;Name=LOC100365008	347	384	348	93	275	225	228	404	297
Dbxref=GeneID:100365043,RGD:2319827;Dbxref=GeneID:100365043,RGD:2319827;Name=LOC100365043	94	114	59	43	66	37	50	61	43
Dbxref=GeneID:100365062,RGD:2319808;Dbxref=GeneID:100365062,RGD:2319808;Name=LOC100365062	3217	3171	3622	1612	1546	1430	1654	2757	2210
Dbxref=GeneID:100365065,RGD:2319805;Dbxref=GeneID:100365065,RGD:2319805;Name=LOC100365065	2	2	0	0	0	0	2	0	0
Dbxref=GeneID:100365076,RGD:2319794;Dbxref=GeneID:100365076,RGD:2319794;Name=LOC100365076	0	0	0	0	0	0	0	0	0
Dbxref=GeneID:100365153,RGD:2319621;Dbxref=GeneID:100365153,RGD:2319621;Name=LOC100365153	0	0	0	0	0	0	0	0	0
Dbxref=GeneID:100365184,RGD:2319590;Dbxref=GeneID:100365184,RGD:2319590;Name=Prdm14	0	0	0	0	0	0	0	0	0
Dbxref=GeneID:100365188,RGD:2319586;Dbxref=GeneID:100365188,RGD:2319586;Name=LOC100365188	0	0	0	0	0	0	0	0	0
Dbxref=GeneID:100365199,RGD:2319575;Dbxref=GeneID:100365199,RGD:2319575;Name=Wfdc13	0	0	0	0	0	0	0	0	0
Dbxref=GeneID:100365210,RGD:2319464;Dbxref=GeneID:100365210,RGD:2319464;Name=LOC100365210	211	254	192	283	234	203	174	306	210
Dbxref=GeneID:100365218,RGD:2319456;Dbxref=GeneID:100365218,RGD:2319456;Name=LOC100365218	0	0	0	0	0	0	0	0	0
Dbxref=GeneID:100365226,RGD:2319448;Dbxref=GeneID:100365226,RGD:2319448;Name=LOC100365226	3	4	1	2	2	3	2	2	3
Dbxref=GeneID:100365227,RGD:2319447;Dbxref=GeneID:100365227,RGD:2319447;Name=LOC100365227	99	123	67	73	59	38	51	67	78
Dbxref=GeneID:100365259,RGD:2319415;Dbxref=GeneID:100365259,RGD:2319415;Name=LOC100365259	615	568	573	67	253	211	464	705	637
Dbxref=GeneID:100365265,RGD:2319409;Dbxref=GeneID:100365265,RGD:2319409;Name=LOC100365265	0	0	0	0	0	0	0	0	0
Dbxref=GeneID:100365289,RGD:2319385;Dbxref=GeneID:100365289,RGD:2319385;Name=LOC100365289	268	289	234	170	197	166	260	339	331
Dbxref=GeneID:100365316,RGD:2319262;Dbxref=GeneID:100365316,RGD:2319262;Name=LOC100365316	0	0	0	0	0	0	0	0	0
Dbxref=GeneID:100365363,RGD:2319215;Dbxref=GeneID:100365363,RGD:2319215;Name=LOC100365363	375	374	348	120	221	195	259	520	317
Dbxref=GeneID:100365370,RGD:2319209;Dbxref=GeneID:100365370,RGD:2319209;Name=Ctdsp2	5281	5130	5156	1895	3041	2891	2939	4164	3243
Dbxref=GeneID:100365382,RGD:2319197;Dbxref=GeneID:100365382,RGD:2319197;Name=LOC100365382	5	5	3	0	0	0	2	3	1
Dbxref=GeneID:100365386,RGD:2319193;Dbxref=GeneID:100365386,RGD:2319193;Name=LOC100365386	14	16	26	3	4	7	12	20	5
Dbxref=GeneID:100365438,RGD:2319042;Dbxref=GeneID:100365438,RGD:2319042;Name=LOC100365438	0	0	0	0	0	0	0	0	0
Dbxref=GeneID:100365450,RGD:2319030;Dbxref=GeneID:100365450,RGD:2319030;Name=LOC100365450	4	2	2	0	1	0	2	0	0
Dbxref=GeneID:100365464,RGD:2319016;Dbxref=GeneID:100365464,RGD:2319016;Name=LOC100365464	0	0	0	0	0	0	0	0	0
Dbxref=GeneID:100365467,RGD:2319013;Dbxref=GeneID:100365467,RGD:2319013;Name=LOC100365467	59	108	65	64	37	56	32	82	48
Dbxref=GeneID:100365469,RGD:2319011;Dbxref=GeneID:100365469,RGD:2319011;Name=LOC100365469	0	4	2	6	0	2	3	4	12
Dbxref=GeneID:100365482,RGD:2318998;Dbxref=GeneID:100365482,RGD:2318998;Name=LOC100365482	89	97	90	23	42	41	51	86	68
Dbxref=GeneID:100365483,RGD:2318997;Dbxref=GeneID:100365483,RGD:2318997;Name=LOC100365483	1	4	2	1	1	2	3	1	2
Dbxref=GeneID:100365492,RGD:2318988;Dbxref=GeneID:100365492,RGD:2318988;Name=LOC100365492	128	128	121	16	46	48	60	85	96
Dbxref=GeneID:100365500,RGD:2318882;Dbxref=GeneID:100365500,RGD:2318882;Name=LOC100365500	0	0	0	0	0	0	0	0	0
Dbxref=GeneID:100365504,RGD:2318878;Dbxref=GeneID:100365504,RGD:2318878;Name=Sf3b6	630	723	627	413	423	305	382	568	465
Dbxref=GeneID:100365524,RGD:2318858;Dbxref=GeneID:100365524,RGD:2318858;Name=LOC100365524	11	12	3	4	12	8	4	8	2
Dbxref=GeneID:100365541,RGD:2318841;Dbxref=GeneID:100365541,RGD:2318841;Name=LOC100365541	0	0	0	0	0	0	0	0	0
Dbxref=GeneID:100365542,RGD:2318840;Dbxref=GeneID:100365542,RGD:2318840;Name=LOC100365542	0	0	0	0	0	0	0	0	0
Dbxref=GeneID:100365564,RGD:2318818;Dbxref=GeneID:100365564,RGD:2318818;Name=LOC100365564	12	11	8	11	5	3	12	4	14
Dbxref=GeneID:100365574,RGD:2318808;Dbxref=GeneID:100365574,RGD:2318808;Name=LOC100365574	2	1	0	0	0	0	1	2	2
Dbxref=GeneID:100365588,RGD:2318794;Dbxref=GeneID:100365588,RGD:2318794;Name=LOC100365588	0	0	0	0	0	0	0	0	0
Dbxref=GeneID:100365599,RGD:2318783;Dbxref=GeneID:100365599,RGD:2318783;Name=LOC100365599	0	0	0	0	0	0	0	0	0
Dbxref=GeneID:100365646,RGD:2318639;Dbxref=GeneID:100365646,RGD:2318639;Name=LOC100365646	0	0	0	0	0	0	0	0	0
Dbxref=GeneID:100365649,RGD:2318636;Dbxref=GeneID:100365649,RGD:2318636;Name=LOC100365649	0	0	0	0	0	0	0	0	0
Dbxref=GeneID:100365679,RGD:2318606;Dbxref=GeneID:100365679,RGD:2318606;Name=Dennd5b	394	369	471	52	123	116	135	257	230
Dbxref=GeneID:100365683,RGD:2318602;Dbxref=GeneID:100365683,RGD:2318602;Name=Nr2e3	0	0	0	0	0	0	0	0	0
Dbxref=GeneID:100365684,RGD:2318601;Dbxref=GeneID:100365684,RGD:2318601;Name=LOC100365684	0	0	0	0	0	0	0	0	0
Dbxref=GeneID:100365733,RGD:2318452;Dbxref=GeneID:100365733,RGD:2318452;Name=Tmem262	85	103	90	90	67	47	62	69	89
Dbxref=GeneID:100365744,RGD:2318441;Dbxref=GeneID:100365744,RGD:2318441;Name=Lrrc75b	66	39	63	46	116	111	15	82	23
Dbxref=GeneID:100365755,RGD:2318430;Dbxref=GeneID:100365755,RGD:2318430;Name=LOC100365755	43	81	57	39	43	42	36	58	52
Dbxref=GeneID:100365773,RGD:2318412;Dbxref=GeneID:100365773,RGD:2318412;Name=LOC100365773	71	89	73	23	54	65	71	70	68
Dbxref=GeneID:100365779,RGD:2318406;Dbxref=GeneID:100365779,RGD:2318406;Name=Zfp605	135	135	89	62	58	45	55	83	90
Dbxref=GeneID:100365810,RGD:2318277;Dbxref=GeneID:100365810,RGD:2318277;Name=LOC100365810	6299	6730	6940	3951	2889	2571	2641	4773	3430
Dbxref=GeneID:100365812,RGD:2318275;Dbxref=GeneID:100365812,RGD:2318275;Name=LOC100365812	0	0	0	0	0	0	0	0	0
Dbxref=GeneID:100365824,RGD:2318263;Dbxref=GeneID:100365824,RGD:2318263;Name=LOC100365824	0	0	1	0	0	0	0	0	0
Dbxref=GeneID:100365839,RGD:2318248;Dbxref=GeneID:100365839,RGD:2318248;Name=LOC100365839	18196	17706	18072	10757	8626	7111	8268	14552	10515
Dbxref=GeneID:100365872,RGD:2324556;Dbxref=GeneID:100365872,RGD:2324556;Name=Eif4ebp3	117	116	127	58	43	42	52	83	77
Dbxref=GeneID:100365887,RGD:2318201;Dbxref=GeneID:100365887,RGD:2318201;Name=LOC100365887	0	0	0	0	0	0	0	1	0
Dbxref=GeneID:100365921,RGD:2318067;Dbxref=GeneID:100365921,RGD:2318067;Name=LOC100365921	508	369	332	270	255	213	156	252	161
Dbxref=GeneID:100365928,RGD:2318060;Dbxref=GeneID:100365928,RGD:2318060;Name=Fam166b	35	35	24	46	30	22	12	14	22
Dbxref=GeneID:100365935,RGD:2319745;Dbxref=GeneID:100365935,RGD:2319745;Name=Cep85l	1086	339	654	975	802	910	278	787	262
Dbxref=GeneID:100365995,RGD:2317994;Dbxref=GeneID:100365995,RGD:2317994;Name=LOC100365995	0	0	0	0	0	0	0	0	0
Dbxref=GeneID:100366017,RGD:2324438;Dbxref=GeneID:100366017,RGD:2324438;Name=Ube2e1	1147	982	1019	528	621	648	609	936	766
Dbxref=GeneID:100366024,RGD:2324431;Dbxref=GeneID:100366024,RGD:2324431;Name=Prdm16	136	45	56	25	41	42	47	184	170
Dbxref=GeneID:100366026,RGD:2324429;Dbxref=GeneID:100366026,RGD:2324429;Name=LOC100366026	5	2	4	3	1	2	3	6	3
Dbxref=GeneID:100366030,RGD:2324613;Dbxref=GeneID:100366030,RGD:2324613;Name=LOC100366030	62	67	101	9	29	28	45	74	72
Dbxref=GeneID:100366044,RGD:2324412;Dbxref=GeneID:100366044,RGD:2324412;Name=LOC100366044	3290	4168	3530	1456	2015	1617	1798	2581	2463
Dbxref=GeneID:100366054,RGD:2324612;Dbxref=GeneID:100366054,RGD:2324612;Name=LOC100366054	259	519	420	370	787	606	532	725	450
Dbxref=GeneID:100366057,RGD:2324400;Dbxref=GeneID:100366057,RGD:2324400;Name=LOC100366057	0	0	0	0	0	0	0	0	0
Dbxref=GeneID:100366073,RGD:2324385;Dbxref=GeneID:100366073,RGD:2324385;Name=LOC100366073	0	0	0	0	0	0	0	0	0
Dbxref=GeneID:100366080,RGD:2324378;Dbxref=GeneID:100366080,RGD:2324378;Name=LOC100366080	0	0	0	0	1	0	0	0	4
Dbxref=GeneID:100366121,RGD:2324237;Dbxref=GeneID:100366121,RGD:2324237;Name=Smim24	34	18	36	9	3	11	15	8	23
Dbxref=GeneID:100366184,RGD:2324174;Dbxref=GeneID:100366184,RGD:2324174;Name=LOC100366184	0	0	0	0	0	0	0	0	0
Dbxref=GeneID:100366216,RGD:2324042;Dbxref=GeneID:100366216,RGD:2324042;Name=LOC100366216	33	19	33	10	2	8	19	33	9
Dbxref=GeneID:100366231,RGD:2324027;Dbxref=GeneID:100366231,RGD:2324027;Name=LOC100366231	2	2	1	0	0	2	0	0	0
Dbxref=GeneID:100366237,RGD:2324021;Dbxref=GeneID:100366237,RGD:2324021;Name=Pfdn4	635	700	684	413	351	342	326	542	385
Dbxref=GeneID:100498801,miRBase:MI0015968,RGD:4108497;Dbxref=GeneID:100498801,miRBase:MI0015968,RGD:4108497;Name=Mir295-2	0	0	0	0	0	0	0	0	0
Dbxref=GeneID:100526563,miRBase:MI0015397,RGD:4888615;Dbxref=GeneID:100526563,miRBase:MI0015397,RGD:4888615;Name=Mir3543	0	0	0	0	0	0	0	0	0
Dbxref=GeneID:100526564,miRBase:MI0015399,RGD:4888612;Dbxref=GeneID:100526564,miRBase:MI0015399,RGD:4888612;Name=Mir3545	0	0	0	0	0	0	0	0	0
Dbxref=GeneID:100526565,miRBase:MI0015400,RGD:4888611;Dbxref=GeneID:100526565,miRBase:MI0015400,RGD:4888611;Name=Mir3546	0	0	0	0	0	0	0	0	0
Dbxref=GeneID:100526566,miRBase:MI0015403,RGD:4888610;Dbxref=GeneID:100526566,miRBase:MI0015403,RGD:4888610;Name=Mir3085	0	0	0	0	0	0	0	0	0
Dbxref=GeneID:100526567,miRBase:MI0015404,RGD:4888608;Dbxref=GeneID:100526567,miRBase:MI0015404,RGD:4888608;Name=Mir3548	0	0	0	0	0	0	0	0	0
Dbxref=GeneID:100526569,miRBase:MI0015409,RGD:4888609;Dbxref=GeneID:100526569,miRBase:MI0015409,RGD:4888609;Name=Mir3552	0	0	0	0	0	0	0	0	0
Dbxref=GeneID:100526570,miRBase:MI0015410,RGD:4888613;Dbxref=GeneID:100526570,miRBase:MI0015410,RGD:4888613;Name=Mir3553	0	0	0	0	0	0	0	0	0
Dbxref=GeneID:100526571,miRBase:MI0015412,RGD:4888605;Dbxref=GeneID:100526571,miRBase:MI0015412,RGD:4888605;Name=Mir3554	7	7	8	1	2	1	7	7	6
Dbxref=GeneID:100526572,miRBase:MI0015414,RGD:4888606;Dbxref=GeneID:100526572,miRBase:MI0015414,RGD:4888606;Name=Mir3556b	2	1	1	0	0	1	0	0	0
Dbxref=GeneID:100526573,miRBase:MI0015416,RGD:4888604;Dbxref=GeneID:100526573,miRBase:MI0015416,RGD:4888604;Name=Mir3556a	0	0	0	0	0	0	0	0	0
Dbxref=GeneID:100526574,miRBase:MI0015418,RGD:4888607;Dbxref=GeneID:100526574,miRBase:MI0015418,RGD:4888607;Name=Mirlet7f1	7	2	2	0	1	1	0	3	0
Dbxref=GeneID:100526575,miRBase:MI0015420,RGD:4888601;Dbxref=GeneID:100526575,miRBase:MI0015420,RGD:4888601;Name=Mir3558	0	0	0	0	0	0	0	1	0
Dbxref=GeneID:100526576,miRBase:MI0015421,RGD:4888600;Dbxref=GeneID:100526576,miRBase:MI0015421,RGD:4888600;Name=Mir3559	0	0	0	0	0	0	0	0	0
Dbxref=GeneID:100526577,miRBase:MI0015424,RGD:4888602;Dbxref=GeneID:100526577,miRBase:MI0015424,RGD:4888602;Name=Mir3562	3	6	1	1	1	0	3	1	4
Dbxref=GeneID:100526578,miRBase:MI0015425,RGD:4888603;Dbxref=GeneID:100526578,miRBase:MI0015425,RGD:4888603;Name=Mir299b	0	0	0	0	0	0	0	0	0
Dbxref=GeneID:100526579,miRBase:MI0015427,RGD:4888596;Dbxref=GeneID:100526579,miRBase:MI0015427,RGD:4888596;Name=Mir3564	0	0	0	0	0	0	0	0	0
Dbxref=GeneID:100526580,miRBase:MI0015429,RGD:4888597;Dbxref=GeneID:100526580,miRBase:MI0015429,RGD:4888597;Name=Mir3065	0	0	0	0	0	0	0	0	0
Dbxref=GeneID:100526581,miRBase:MI0015430,RGD:4888599;Dbxref=GeneID:100526581,miRBase:MI0015430,RGD:4888599;Name=Mir3597-1	0	0	0	0	0	0	0	0	0
Dbxref=GeneID:100526582,miRBase:MI0015433,RGD:4888595;Dbxref=GeneID:100526582,miRBase:MI0015433,RGD:4888595;Name=Mir126a	0	0	0	0	0	0	0	0	0
Dbxref=GeneID:100526583,miRBase:MI0015435,RGD:4888592;Dbxref=GeneID:100526583,miRBase:MI0015435,RGD:4888592;Name=Mir216b	0	0	0	0	0	0	0	0	0
Dbxref=GeneID:100526584,miRBase:MI0015436,RGD:4888594;Dbxref=GeneID:100526584,miRBase:MI0015436,RGD:4888594;Name=Mir3568	0	0	1	0	0	0	0	0	0
Dbxref=GeneID:100526585,miRBase:MI0015437,RGD:4888591;Dbxref=GeneID:100526585,miRBase:MI0015437,RGD:4888591;Name=Mir3569	0	0	0	0	0	0	0	0	0
Dbxref=GeneID:100526586,miRBase:MI0015441,RGD:4888598;Dbxref=GeneID:100526586,miRBase:MI0015441,RGD:4888598;Name=Mir1949	1	1	0	0	0	0	0	0	0
Dbxref=GeneID:100526587,miRBase:MI0015442,RGD:4888589;Dbxref=GeneID:100526587,miRBase:MI0015442,RGD:4888589;Name=Mir3572	21	25	17	5	9	14	17	24	23
Dbxref=GeneID:100526588,miRBase:MI0015443,RGD:4888588;Dbxref=GeneID:100526588,miRBase:MI0015443,RGD:4888588;Name=Mir1188	0	0	0	0	0	0	0	0	0
Dbxref=GeneID:100526589,miRBase:MI0015446,RGD:4888587;Dbxref=GeneID:100526589,miRBase:MI0015446,RGD:4888587;Name=Mir3574	0	0	0	0	0	0	0	0	0
Dbxref=GeneID:100526590,miRBase:MI0015447,RGD:4888590;Dbxref=GeneID:100526590,miRBase:MI0015447,RGD:4888590;Name=Mir3575	0	0	0	0	0	0	0	0	0
Dbxref=GeneID:100526591,miRBase:MI0015448,RGD:4888585;Dbxref=GeneID:100526591,miRBase:MI0015448,RGD:4888585;Name=Mir3576	0	0	0	0	0	0	0	0	0
Dbxref=GeneID:100526592,miRBase:MI0015450,RGD:4888584;Dbxref=GeneID:100526592,miRBase:MI0015450,RGD:4888584;Name=Mir1912	0	0	0	0	0	0	0	0	0
Dbxref=GeneID:100526593,miRBase:MI0015451,RGD:4888586;Dbxref=GeneID:100526593,miRBase:MI0015451,RGD:4888586;Name=Mir3578	0	0	0	0	0	0	0	0	0
Dbxref=GeneID:100526594,miRBase:MI0015452,RGD:4888583;Dbxref=GeneID:100526594,miRBase:MI0015452,RGD:4888583;Name=Mir3579	0	0	0	0	0	0	0	0	0
Dbxref=GeneID:100526595,miRBase:MI0015454,RGD:4888593;Dbxref=GeneID:100526595,miRBase:MI0015454,RGD:4888593;Name=Mir3581	0	0	0	0	0	0	0	0	0
Dbxref=GeneID:100526596,miRBase:MI0015455,RGD:4888582;Dbxref=GeneID:100526596,miRBase:MI0015455,RGD:4888582;Name=Mir3596b	5	7	13	5	4	8	7	7	6
Dbxref=GeneID:100526597,miRBase:MI0015456,RGD:4888581;Dbxref=GeneID:100526597,miRBase:MI0015456,RGD:4888581;Name=Mir3582	0	0	0	0	0	0	0	0	0
Dbxref=GeneID:100526598,miRBase:MI0015458,RGD:4888614;Dbxref=GeneID:100526598,miRBase:MI0015458,RGD:4888614;Name=Mir3584	6	7	5	0	2	3	0	3	10
Dbxref=GeneID:100526599,miRBase:MI0015459,RGD:4888580;Dbxref=GeneID:100526599,miRBase:MI0015459,RGD:4888580;Name=Mir3596c	0	1	0	0	0	0	0	1	0
Dbxref=GeneID:100526600,miRBase:MI0015460,RGD:4888578;Dbxref=GeneID:100526600,miRBase:MI0015460,RGD:4888578;Name=Mir3585	0	0	0	0	0	0	0	0	0
Dbxref=GeneID:100526601,miRBase:MI0015462,RGD:4888575;Dbxref=GeneID:100526601,miRBase:MI0015462,RGD:4888575;Name=Mir2964	0	0	0	0	0	0	0	4	0
Dbxref=GeneID:100526602,miRBase:MI0015463,RGD:4888577;Dbxref=GeneID:100526602,miRBase:MI0015463,RGD:4888577;Name=Mir3587	0	0	0	0	0	0	0	1	0
Dbxref=GeneID:100526603,miRBase:MI0015464,RGD:4888576;Dbxref=GeneID:100526603,miRBase:MI0015464,RGD:4888576;Name=Mir702	60	71	69	38	43	38	35	47	22
Dbxref=GeneID:100526604,miRBase:MI0015466,RGD:4888572;Dbxref=GeneID:100526604,miRBase:MI0015466,RGD:4888572;Name=Mir3588	3	0	0	0	1	0	0	1	0
Dbxref=GeneID:100526605,miRBase:MI0015467,RGD:4888571;Dbxref=GeneID:100526605,miRBase:MI0015467,RGD:4888571;Name=Mir3589	0	0	0	0	0	0	0	0	0
Dbxref=GeneID:100526606,miRBase:MI0015468,RGD:4888574;Dbxref=GeneID:100526606,miRBase:MI0015468,RGD:4888574;Name=Mir3590	0	0	0	0	0	0	0	0	0
Dbxref=GeneID:100526607,miRBase:MI0015470,RGD:4888573;Dbxref=GeneID:100526607,miRBase:MI0015470,RGD:4888573;Name=Mir1249	0	1	0	0	0	2	0	0	4
Dbxref=GeneID:100526608,miRBase:MI0015471,RGD:4888568;Dbxref=GeneID:100526608,miRBase:MI0015471,RGD:4888568;Name=Mir3591	0	0	0	0	0	0	0	0	0
Dbxref=GeneID:100526609,miRBase:MI0015473,RGD:4888569;Dbxref=GeneID:100526609,miRBase:MI0015473,RGD:4888569;Name=Mir3592	0	0	0	0	0	0	0	0	0
Dbxref=GeneID:100526610,miRBase:MI0015475,RGD:4888570;Dbxref=GeneID:100526610,miRBase:MI0015475,RGD:4888570;Name=Mir3594	0	5	2	1	0	0	1	4	1
Dbxref=GeneID:100526611,miRBase:MI0015476,RGD:4888566;Dbxref=GeneID:100526611,miRBase:MI0015476,RGD:4888566;Name=Mir3120	10	13	5	14	2	3	6	11	5
Dbxref=GeneID:100526612,miRBase:MI0015477,RGD:4888567;Dbxref=GeneID:100526612,miRBase:MI0015477,RGD:4888567;Name=Mir741	0	0	0	0	0	0	0	0	0
Dbxref=GeneID:100526613,miRBase:MI0015395,RGD:4888563;Dbxref=GeneID:100526613,miRBase:MI0015395,RGD:4888563;Name=Mir3541	2	3	3	5	9	3	4	5	2
Dbxref=GeneID:100526614,miRBase:MI0015401,RGD:4888561;Dbxref=GeneID:100526614,miRBase:MI0015401,RGD:4888561;Name=Mir3547	0	0	4	0	0	0	0	0	0
Dbxref=GeneID:100526615,miRBase:MI0015407,RGD:4888564;Dbxref=GeneID:100526615,miRBase:MI0015407,RGD:4888564;Name=Mir3551	0	0	0	0	0	0	0	0	0
Dbxref=GeneID:100526617,miRBase:MI0015426,RGD:4888559;Dbxref=GeneID:100526617,miRBase:MI0015426,RGD:4888559;Name=Mir3597-3	0	0	0	0	0	0	0	0	0
Dbxref=GeneID:100526618,miRBase:MI0015438,RGD:4888558;Dbxref=GeneID:100526618,miRBase:MI0015438,RGD:4888558;Name=Mir3570	0	0	0	0	0	0	0	0	0
Dbxref=GeneID:100526619,miRBase:MI0015398,RGD:4888562;Dbxref=GeneID:100526619,miRBase:MI0015398,RGD:4888562;Name=Mir3544	0	0	0	0	0	0	0	0	0
Dbxref=GeneID:100526620,miRBase:MI0015406,RGD:4888555;Dbxref=GeneID:100526620,miRBase:MI0015406,RGD:4888555;Name=Mir3550	0	0	0	0	0	0	0	0	0
Dbxref=GeneID:100526621,miRBase:MI0015415,RGD:4888557;Dbxref=GeneID:100526621,miRBase:MI0015415,RGD:4888557;Name=Mir3557	0	0	0	0	0	0	0	0	0
Dbxref=GeneID:100526622,miRBase:MI0015423,RGD:4888556;Dbxref=GeneID:100526622,miRBase:MI0015423,RGD:4888556;Name=Mir3561	0	2	2	0	0	0	2	1	0
Dbxref=GeneID:100526623,miRBase:MI0015431,RGD:4888554;Dbxref=GeneID:100526623,miRBase:MI0015431,RGD:4888554;Name=Mir3566	0	0	0	0	0	0	0	0	0
Dbxref=GeneID:100526624,miRBase:MI0015440,RGD:4888552;Dbxref=GeneID:100526624,miRBase:MI0015440,RGD:4888552;Name=Mir3571	0	0	0	0	0	0	0	0	0
Dbxref=GeneID:100526625,miRBase:MI0015472,RGD:4888550;Dbxref=GeneID:100526625,miRBase:MI0015472,RGD:4888550;Name=Mir344b-1	0	0	0	0	0	0	0	0	0
Dbxref=GeneID:100526626,miRBase:MI0015479,RGD:4888551;Dbxref=GeneID:100526626,miRBase:MI0015479,RGD:4888551;Name=Mir328b	0	0	0	0	0	0	0	0	0
Dbxref=GeneID:100526627,miRBase:MI0015432,RGD:4888565;Dbxref=GeneID:100526627,miRBase:MI0015432,RGD:4888565;Name=Mir344a-2	0	0	0	0	0	0	0	0	0
Dbxref=GeneID:100526628,miRBase:MI0015396,RGD:4888548;Dbxref=GeneID:100526628,miRBase:MI0015396,RGD:4888548;Name=Mir3542	9	11	8	5	2	3	5	6	6
Dbxref=GeneID:100526629,miRBase:MI0015402,RGD:4888547;Dbxref=GeneID:100526629,miRBase:MI0015402,RGD:4888547;Name=Mir449c	0	0	0	0	0	0	0	0	0
Dbxref=GeneID:100526630,miRBase:MI0015405,RGD:4888546;Dbxref=GeneID:100526630,miRBase:MI0015405,RGD:4888546;Name=Mir193a	0	0	0	0	0	0	0	1	0
Dbxref=GeneID:100526631,miRBase:MI0015411,RGD:4888553;Dbxref=GeneID:100526631,miRBase:MI0015411,RGD:4888553;Name=Mir3074	15	11	11	11	8	17	21	6	24
Dbxref=GeneID:100526632,miRBase:MI0015417,RGD:4888545;Dbxref=GeneID:100526632,miRBase:MI0015417,RGD:4888545;Name=Mir291b	0	0	0	0	0	0	0	0	0
Dbxref=GeneID:100526633,miRBase:MI0015422,RGD:4888544;Dbxref=GeneID:100526633,miRBase:MI0015422,RGD:4888544;Name=Mir3560	0	0	0	0	0	0	0	0	0
Dbxref=GeneID:100526634,miRBase:MI0015428,RGD:4888549;Dbxref=GeneID:100526634,miRBase:MI0015428,RGD:4888549;Name=Mir3565	3	3	3	0	0	0	0	0	1
Dbxref=GeneID:100526635,miRBase:MI0015434,RGD:4888543;Dbxref=GeneID:100526635,miRBase:MI0015434,RGD:4888543;Name=Mir208b	0	0	0	0	0	0	0	0	0
Dbxref=GeneID:100526636,miRBase:MI0015439,RGD:4888542;Dbxref=GeneID:100526636,miRBase:MI0015439,RGD:4888542;Name=Mir3597-2	0	0	0	0	0	0	2	1	1
Dbxref=GeneID:100526637,miRBase:MI0015445,RGD:4888541;Dbxref=GeneID:100526637,miRBase:MI0015445,RGD:4888541;Name=Mir1193	0	0	0	0	0	0	0	0	0
Dbxref=GeneID:100526638,miRBase:MI0015449,RGD:4888579;Dbxref=GeneID:100526638,miRBase:MI0015449,RGD:4888579;Name=Mir3577	1	3	2	0	1	1	4	2	1
Dbxref=GeneID:100526639,miRBase:MI0015453,RGD:4888539;Dbxref=GeneID:100526639,miRBase:MI0015453,RGD:4888539;Name=Mir3580	0	0	0	0	0	0	0	0	0
Dbxref=GeneID:100526640,miRBase:MI0015457,RGD:4888537;Dbxref=GeneID:100526640,miRBase:MI0015457,RGD:4888537;Name=Mir3583	29	29	41	13	24	30	14	32	14
Dbxref=GeneID:100526641,miRBase:MI0015461,RGD:4888536;Dbxref=GeneID:100526641,miRBase:MI0015461,RGD:4888536;Name=Mir151b	0	0	0	0	0	0	0	0	0
Dbxref=GeneID:100526642,miRBase:MI0015465,RGD:4888538;Dbxref=GeneID:100526642,miRBase:MI0015465,RGD:4888538;Name=Mir3596a	0	0	0	0	0	0	0	0	0
Dbxref=GeneID:100526643,miRBase:MI0015469,RGD:4888540;Dbxref=GeneID:100526643,miRBase:MI0015469,RGD:4888540;Name=Mir2985	0	0	0	0	0	0	0	0	0
Dbxref=GeneID:100526644,miRBase:MI0015474,RGD:4888535;Dbxref=GeneID:100526644,miRBase:MI0015474,RGD:4888535;Name=Mir3593	7	8	0	3	5	2	4	3	5
Dbxref=GeneID:100526645,miRBase:MI0015478,RGD:4888533;Dbxref=GeneID:100526645,miRBase:MI0015478,RGD:4888533;Name=Mir3595	0	0	0	0	0	0	0	0	0
Dbxref=GeneID:100526646,miRBase:MI0015413,RGD:4888532;Dbxref=GeneID:100526646,miRBase:MI0015413,RGD:4888532;Name=Mir3555	0	1	0	0	0	0	0	0	0
Dbxref=GeneID:100526647,miRBase:MI0015444,RGD:4888534;Dbxref=GeneID:100526647,miRBase:MI0015444,RGD:4888534;Name=Mir3573	0	1	0	0	0	0	0	0	0
Dbxref=GeneID:100529260,RGD:4892133;Dbxref=GeneID:100529260,RGD:4892133;Name=Ankhd1	1084	1215	1257	278	779	751	746	1149	1017
Dbxref=GeneID:100534597,RGD:5128728;Dbxref=GeneID:100534597,RGD:5128728;Name=Apitd1	49	78	64	159	115	80	105	182	124
Dbxref=GeneID:100568448,RGD:5130376;Dbxref=GeneID:100568448,RGD:5130376;Name=Snhg4	15	21	10	2	5	3	6	13	5
Dbxref=GeneID:100861533,RGD:5687330;Dbxref=GeneID:100861533,RGD:5687330;Name=Rn18s	7327	6681	9058	78167	105481	59159	19068	29221	23038
Dbxref=GeneID:100861534,RGD:5687331;Dbxref=GeneID:100861534,RGD:5687331;Name=Rn5-8s	15	16	31	1334	1192	498	80	134	89
Dbxref=GeneID:100861535,RGD:5687329;Dbxref=GeneID:100861535,RGD:5687329;Name=Rn28s	16471	14105	18214	127062	159495	89309	23196	30664	27782
Dbxref=GeneID:100909392,RGD:6504231;Dbxref=GeneID:100909392,RGD:6504231;Name=LOC100909392	113	139	135	71	65	50	64	114	101
Dbxref=GeneID:100909394,RGD:6504212;Dbxref=GeneID:100909394,RGD:6504212;Name=LOC100909394	0	0	0	0	0	0	0	0	0
Dbxref=GeneID:100909396,RGD:6504200;Dbxref=GeneID:100909396,RGD:6504200;Name=LOC100909396	0	1	0	0	0	0	0	0	0
Dbxref=GeneID:100909397,RGD:6504224;Dbxref=GeneID:100909397,RGD:6504224;Name=LOC100909397	0	0	0	0	0	0	0	0	0
Dbxref=GeneID:100909401,RGD:6504274;Dbxref=GeneID:100909401,RGD:6504274;Name=Fam181a	0	0	0	0	0	0	0	2	0
Dbxref=GeneID:100909402,RGD:6504242;Dbxref=GeneID:100909402,RGD:6504242;Name=LOC100909402	0	0	0	0	0	0	0	0	0
Dbxref=GeneID:100909405,RGD:6504246;Dbxref=GeneID:100909405,RGD:6504246;Name=LOC100909405	57	102	68	73	47	47	62	60	53
Dbxref=GeneID:100909408,RGD:6504280;Dbxref=GeneID:100909408,RGD:6504280;Name=Zfp397	198	208	185	51	117	125	80	157	160
Dbxref=GeneID:100909409,RGD:6504293;Dbxref=GeneID:100909409,RGD:6504293;Name=LOC100909409	1	0	0	1	4	5	4	0	0
Dbxref=GeneID:100909410,RGD:6504298;Dbxref=GeneID:100909410,RGD:6504298;Name=LOC100909410	0	1	0	1	0	0	0	0	0
Dbxref=GeneID:100909411,RGD:6504292;Dbxref=GeneID:100909411,RGD:6504292;Name=LOC100909411	2	0	0	0	0	0	0	2	2
Dbxref=GeneID:100909414,RGD:6503469;Dbxref=GeneID:100909414,RGD:6503469;Name=LOC100909414	0	0	0	0	0	0	0	0	0
Dbxref=GeneID:100909416,RGD:6503470;Dbxref=GeneID:100909416,RGD:6503470;Name=LOC100909416	9	14	3	0	0	0	2	4	1
Dbxref=GeneID:100909418,RGD:6503480;Dbxref=GeneID:100909418,RGD:6503480;Name=LOC100909418	1	1	0	5	2	0	2	1	1
Dbxref=GeneID:100909420,RGD:1565661;Dbxref=GeneID:100909420,RGD:1565661;Name=RGD1565661	72	61	37	17	38	19	26	47	32
Dbxref=GeneID:100909421,RGD:6503504;Dbxref=GeneID:100909421,RGD:6503504;Name=LOC100909421	0	0	0	0	0	0	0	0	0
Dbxref=GeneID:100909423,RGD:6503544;Dbxref=GeneID:100909423,RGD:6503544;Name=LOC100909423	0	1	0	0	0	0	0	0	0
Dbxref=GeneID:100909425,RGD:6503514;Dbxref=GeneID:100909425,RGD:6503514;Name=LOC100909425	0	0	2	0	0	0	0	3	4
Dbxref=GeneID:100909426,RGD:6503506;Dbxref=GeneID:100909426,RGD:6503506;Name=LOC100909426	0	1	0	0	0	0	0	0	0
Dbxref=GeneID:100909427,RGD:6503547;Dbxref=GeneID:100909427,RGD:6503547;Name=LOC100909427	57	50	53	25	20	15	20	43	30
Dbxref=GeneID:100909431,RGD:6503573;Dbxref=GeneID:100909431,RGD:6503573;Name=LOC100909431	85	135	88	32	84	88	107	145	91
Dbxref=GeneID:100909433,RGD:6503572;Dbxref=GeneID:100909433,RGD:6503572;Name=LOC100909433	218	236	256	161	115	88	102	241	122
Dbxref=GeneID:100909434,RGD:6503563;Dbxref=GeneID:100909434,RGD:6503563;Name=LOC100909434	3	2	0	0	0	0	0	0	0
Dbxref=GeneID:100909435,RGD:6503580;Dbxref=GeneID:100909435,RGD:6503580;Name=LOC100909435	0	0	0	0	0	0	0	0	0
Dbxref=GeneID:100909438,RGD:6503579;Dbxref=GeneID:100909438,RGD:6503579;Name=LOC100909438	0	0	0	0	0	0	0	0	0
Dbxref=GeneID:100909439,RGD:6503583;Dbxref=GeneID:100909439,RGD:6503583;Name=LOC100909439	6	6	7	11	9	1	2	6	3
Dbxref=GeneID:100909441,RGD:6503589;Dbxref=GeneID:100909441,RGD:6503589;Name=LOC100909441	4302	4443	3328	5526	4653	3906	3630	6259	4625
Dbxref=GeneID:100909442,RGD:6503613;Dbxref=GeneID:100909442,RGD:6503613;Name=LOC100909442	7	12	7	2	9	6	5	7	11
Dbxref=GeneID:100909443,RGD:6503602;Dbxref=GeneID:100909443,RGD:6503602;Name=LOC100909443	0	0	0	0	0	0	0	0	0
Dbxref=GeneID:100909444,RGD:6503614;Dbxref=GeneID:100909444,RGD:6503614;Name=LOC100909444	2	0	0	2	0	2	0	0	2
[truncated: 36,304 more rows]
