# Supplementary material for: Palmitate‐Induced Primary Rat Senescent Astrocytes Exhibit Higher Inflammatory Activity and a Distinct Transcriptomic Profile Compared to Reactive Astrocytes
Source: J Neurochem. 2025 Jul 28;169(7):e70164. doi: 10.1111/jnc.70164 (PMC12302067; doi:10.1111/jnc.70164)
Supplement: Supplementary file 1 — Appendix S1. [file JNC-169-0-s001.zip › jnc70164-sup-0002-Supinfo2.xlsx]

## Sheet: Hoja1
			G-CSF			GM-CSF			GRO KC			IFN-g			IL-1a			IL-1b			MCP-1			IL-18			M-CSF			MIP.1a			MIP-3a			RANTES			TNF-a			VEGF			IL-2			IL-4
SAMPLE	DATE	#CELL	FI	CONCENTRATION	PG/ML	FI	CONCENTRATION	PG/ML	FI	CONCENTRATION	PG/ML	FI	CONCENTRATION	PG/ML	FI	CONCENTRATION	PG/ML	FI	CONCENTRATION	PG/ML	FI	CONCENTRATION	PG/ML	FI	CONCENTRATION	PG/ML	FI	CONCENTRATION	PG/ML	FI	CONCENTRATION	PG/ML	FI	CONCENTRATION	PG/ML	FI	CONCENTRATION	PG/ML	FI	CONCENTRATION	PG/ML	FI	CONCENTRATION	PG/ML	FI	CONCENTRATION	PG/ML	FI	CONCENTRATION
Ast.S.2d.2	04.05.2024	387	14	160.418	0.414518	33	593.316	1.53312	1358	7727.14	19.9668	12.5	934	3.6629	24.5	308.317	0.796685	13.5	518.223	1.33908	396	36926.3	95.4169	21.5	5614.74	14.5084	22	432.099	1.11653	28.5	663.921	1.71556	1647	3177.32	8.21013	62.5	262.617	0.678596	15	464.676	1.20071	161.5	948.043	2.44972	15	15358.1	39.685	21.5	1126.84
Ast.S.2d.3	04.05.2024	387	9	158.452	0.409437	37	660.998	1.70801	1235.5	7035.44	18.1794	17	1570.69	5.73245	21.5	259.773	0.671249	15.5	541.002	1.39794	388	36110	93.3075	29	5684.24	14.688	26	530.864	1.37174	79	1528.65	3.94999	2190	4204.76	10.865	1247	5105.22	13.1918	19.5	496.75	1.28359	524.5	2492.07	6.43945	21.5	15502.2	40.0574	28	1538.23
Ast.S.2d.4	04.05.2024	387	11.5	159.435	0.411978	26	474.873	1.22706	1361	7744.08	20.0105	15	1323.35		20.5	243.592	0.629437	18.5	575.171	1.48623	411	38456.9	99.3719	14.5	5549.86		24	481.481	1.24414	21	535.497	1.38371	1729	3332.48	8.61105	266	1094.59	2.82839	17	478.931	1.23755	250	1324.48	3.42243	16	15380.3	39.7423	16	778.734
Ast.S.2d.5	04.05.2024	387	9.5	158.649	0.409945	19.5	364.89	0.942868	701.5	4020.2	10.3881	13	1022.89	5.38363	20.5	243.592	0.629437	14	523.918	1.35379	259	22946.7	59.2939	12.5	5531.33		12.5	197.531	0.510416	18	484.127	1.25097	1190	2312.61	5.97573	52	219.689	0.567673	21.5	511.005	1.32043	127	801.297	2.07054	11.5	15280.5		19	968.608
Ast.S.2d.6	04.05.2024	387	16.5	161.401	0.417058	58	1016.33	2.62617	1453	8263.56	21.3529	10.5	440.15	3.07153	26.5	340.68	0.880309	15	535.308	1.38322	466.5	44120.2	114.006	24.5	5642.54	14.5802	16.5	296.296	0.765624	54	1100.57	2.84384	1766	3402.49	8.79195	152.5	630.564	1.62936	15.5	468.239	1.20992	168	975.691	2.52117	19.5	15457.9	39.9428	17	842.025
Ast.S.2d.8	04.05.2024	387	8	158.059	0.408421	9	187.225	0.483786	804.5	4601.79	11.8909	8			20	235.502	0.608531	14.5	529.613	1.36851	303	27436.5	70.8954	20	5600.83	14.4724	17	308.642	0.797524	85	1631.39	4.21547	1461.5	2826.33	7.30317	2452	10031.6	25.9215	14	457.548		281	1456.34	3.76315	***			18.5	936.962
Ast.S.2d.1	05.05.2024	387	14.5	160.615	0.415026	43.5	770.981	1.9922	1625	9234.77	23.8624	7			30.5	405.405	1.04756	17	558.087	1.44208	467	44171.2	114.138	30.5	5698.15	14.7239	15	259.259	0.669921	***			2508	4806.46	12.4198	176.5	728.684	1.8829	15	464.676	1.20071	378	1868.93	4.82927	15	15358.1	39.685	35	1981.27
Ast.S.2d.2	05.05.2024	387	12.5	159.829	0.412994	42	745.601	1.92662	1909.5	10841.2	28.0134	15	1323.35		20	235.502	0.608531	13.5	518.223	1.33908	485	46008	118.884	17.5	5577.66	14.4126	25	506.173	1.30794	40	860.839	2.22439	1852	3565.21	9.21243	20.5	90.9076	0.234903	14.5	461.112		591	2774.93	7.17035	16	15380.3	39.7423	22	1158.48
Ast.S.2d.6	05.05.2024	387	12.5	159.829	0.412994	10.5	212.606	0.549369	871.5	4980.11	12.8685	10.5	440.15	1.72608	22	267.864	0.692155	14	523.918	1.35379	252	22232.4	57.4482	15.5	5559.13	14.3647	13	209.877	0.542317	28.5	663.921	1.71556	1481	2863.22	7.39851	90	375.045	0.969108	12.5	446.857		215	1175.61	3.03774	13	15313.7		16.5	810.38
Ast.S.4d.1	09.05.2024	703	9	158.452	0.225394	138	2369.97	3.37122	1294	7365.77	10.4776	14	1182	1.68137	35	478.22	0.680256	15	535.308	0.761462	365	33763.1	48.0271	21.5	5614.74	7.98682	24	481.481	0.684895	43	912.209	1.29759	1757	3385.46	4.81573	323	1327.62	1.88851	21	507.441	0.721822	425.5	2070.97	2.9459	36	15823.7	22.5089	23	1221.77
Ast.S.4d.2	09.05.2024	347	13	160.025	0.461168	59	1033.25	2.97766	958.5	5471.36	15.7676	12	836.55	2.41081	14	138.414	0.398888	12	501.139	1.4442	372	34477.3	99.3583	21	5610.1	16.1674	16	283.951	0.818301	14	415.634	1.19779	1673	3226.52	9.29832	386	1585.18	4.56825	7	407.655		421.5	2053.96	5.91918	1	15047.7		19	968.608
Ast.S.4d.3	09.05.2024	335	15	160.812	0.480035	127	2183.84	6.51893	1407	8003.82	23.892	12	836.55	2.49716	24	300.227	0.896199	12	501.139	1.49594	391.5	36467.1	108.857	22	5619.37	16.7742	19.5	370.37	1.10558	47	980.702	2.92747	2065	3968.24	11.8455	257	1057.79	3.15759	8	414.783		473	2273.01	6.78511	14	15335.9		22	1158.48
Ast.S.4d.4	09.10.2024	238	12.5	159.829	0.671549	132	2268.44	9.53127	1210.5	6894.28	28.9676	12	836.55	3.51492	41.5	583.398	2.45125	18	569.476	2.39276	586	56314.1	236.614	15	5554.49	23.3382	24	481.481	2.02303	130	2401.93	10.0922	2890	5529.26	23.2322	591.5	2425.33	10.1905	18	486.058	2.04226	821	3753.23	15.7699	17	15402.4	64.7161	31	1728.1
Ast.S.4d.3	10.05.2024	363	8	158.059	0.435424	132	2268.44	6.24916	1154	6575.25	18.1136	17.5	1627.06	4.48226	16	170.777	0.470459	21	603.645	1.66293	428	40191.6	110.721	26	5656.44	15.5825	28	580.247	1.59848	223.5	4002.96	11.0274	2576	4935.13	13.5954	414	1699.66	4.68225	26	543.079	1.49609	942	4267.91	11.7573	20.5	15480	42.6448	36	2044.56
Ast.S.6d.4	14.02.2024	323	12	159.632	0.494217	15	288.748	0.893956	1014	5784.74	17.9094	12	836.55	2.58994	15	154.595	0.478624	11	489.749	1.51625	258	22844.7	70.7266	15	5554.49	17.1966	20	382.716	1.18488	25	603.99	1.86994	922	1805.51	5.58983	394	1617.89	5.00895	17	478.931	1.48276	115	750.255	2.32277	12	15291.6		17	842.025
Ast.S.4d.2	18.02.2024	660	14	160.418	0.243058	378	6430.88	9.74376	820	4689.31	7.10502	22	2070.57	3.13723	333	5300.23	8.03065	47.5	905.467	1.37192	462	43661	66.1531	34	5730.58	8.6827	36.5	790.123	1.19716	***			2198.5	4220.84	6.39521	1498	6131.38	9.28997	27	550.207	0.833647	329	1660.51	2.51592	12.5	15302.7		45.5	2645.82
Ast.S.4d.4	18.02.2024	488	9	158.452	0.324697	115	1980.8	4.05901	1605	9121.84	18.6923	15	1323.35	2.71178	18	203.139	0.416269	17	558.087	1.14362	457	43150.8	88.4238	23	5628.64	11.5341	24	481.481	0.986642	83	1597.14	3.27283	2906	5559.53	11.3925	1339	5481.34	11.2323	16	471.803	0.96681	1028.5	4635.84	9.49966	5	15136.4		19.5	1000.25
Ast.S.4d.8	18.02.2024	658	13	160.025	0.243199	98	1693.15	2.57317	1379	7845.72	11.9236	11	599.81		28	364.951	0.554637	12	501.139	0.761609	411	38456.9	58.4452	23	5628.64	8.55416	22	432.099	0.656685	60	1203.3	1.82873	2546	4878.36	7.41392	190	783.876	1.1913	11	436.165		377	1864.67	2.83385	***			22.5	1190.13
Ast.S.6d.1	14.02.2024	895	12.5	159.829	0.178579	46	813.283	2.04342	1095	6242.11	6.97442	11	599.81		16	170.777	0.190812	12	501.139	0.559932	340.5	31263.1	34.9308	14	5545.23		28	580.247	0.648321	53	1083.44	1.21055	2008	3860.39	4.31328	1510.5	6182.49	6.90781	23	521.696	0.582901	243	1294.7	1.4466	20.5	15480	17.2961	23.5	1253.42
Ast.S.6d.1	11.05.2024	361	7.5	157.862	0.437292	12	237.986	0.659242	839.5	4799.42	13.2948	13	1022.89	2.83349	21	251.683	0.697182	12	501.139	1.3882	305.5	27691.6	76.7081	25.5	5651.81	15.656	18	333.333	0.923361	56	1134.81	3.14352	1936	3724.15	10.3162	1173	4802.68	13.3038	10	429.038		363	1805.13	5.00035	9.5	15236.1		17.5	873.671
Ast.S.6d.5	14.02.2024	861.5	16	161.205	0.187121	15	288.748	0.725497	1586	9014.55	10.4638	18.5	1734.7	2.01358	15.5	162.686	0.18884	17.5	563.781	0.654418	440	41416.1	48.0744	30	5693.51	6.60884	21	407.407	0.472905	28	655.36	0.760719	1340.5	2597.38	3.01495	774	3171.45	3.68131	18	486.058	0.5642	281	1456.34	1.69047	7	15180.7		25	1348.35
Ast.S.6d.5	14.02.2024	412	11	159.239	0.386502	16	305.668	0.741913	1454	8269.21	20.0709	11.5	727.17	1.76498	15	154.595	0.375232	14.5	529.613	1.28547	283	25395.7	61.6401	18	5582.3	13.5493	18	333.333	0.809061	66	1306.04	3.17001	981	1917.15	4.65328	534	2190.25	5.31615	8	414.783		243	1294.7	3.14249	6	15158.5		10	398.987
Ast.S.6d.4	27.04.2024	364	8.5	158.256	0.434768	33.5	601.777	1.65323	1069	6095.3	16.7453	8			19	219.32	0.602529	12	501.139	1.37676	402.5	37589.6	103.268	17	5573.03	15.3105	18	333.333	0.915751	48	997.825	2.74128	1668.5	3218	8.84066	859	3518.95	9.66745	19	493.186	1.35491	306	1562.68	4.29306	14	15335.9		20	1031.9
Ast.S.6d.3	27.04.2024	390.5	12	159.632	0.408789	49	864.044	2.21266	1854	10527.8	26.9598	16	1451.91	3.71808	14	138.414	0.354454	15	535.308	1.37083	443	41722.2	106.843	22	5619.37	14.3902	14	234.568	0.600686	27	638.236	1.63441	1733	3340.05	8.55325	1559	6380.77	16.34	14	457.548		273	1422.31	3.64228	18	15424.6	39.4996	15	715.443
Ast.S.6d.1	23.04.2024	390	7	157.666	1.48043	28.5	517.174	4.8561	1859	10556.1	99.1179	15	1323.35	12.4258	19	219.32	2.05935	12	501.139	4.70553	453	42742.7	109.597	18	5582.3	14.3136	25.5	518.519	1.23457	184	3326.59	8.52972	1982.5	3812.14	9.77471	1461	5980.11	15.3336	13.5	453.984		201	1116.06	2.86168	17	15402.4	39.4934	14	652.152
Ast.S.6d.2	11.04.2024	390	16.5	161.401	2.45291	44	779.442	11.8456	1561	8873.39	134.854	11	599.81	9.11565	18	203.139	3.08722	17	558.087	8.48156	453.5	42793.7	109.727	21	5610.1	14.3849	27	555.556	1.32275	63.5	1263.24	3.23907	2297	4407.22	11.3006	3006	12296.5	31.5296	17	478.931	1.22803	271.5	1415.93	3.63059	11	15269.4		19	968.608
Ast.S.6d.2	11.05.2024	390	9.5	158.649	1.22038	26.5	483.333	3.71795	2040.5	11580.9	89.0838	13.5	1105.1	8.50077	27.5	356.861	2.74508	16.5	552.392	4.24917	551.5	52793.7	135.368	22	5619.37	14.4086	23.5	469.136	1.11699	73	1425.91	3.65617	2510	4810.24	12.334	104	432.281	3.32524	***			785	3600.11	9.23104	***			22	1158.48
Ast.G.2D.4	23.02.2025	439.5	12	159.632	0.363213	14	271.827	0.618492	1166	6643.01	15.1149	20	1885.44	4.28997	5	-7.21683		13	512.528	1.16616	349	32130.4	73.1067	21.5	5614.74	12.7753	19.5	370.37	0.842708	20.5	526.935	1.19894	983	1920.93	4.37073	925	3788.78	8.62066	17	478.931	1.08972	334	1681.77	3.82656	17	15402.4	35.0454	19	968.608
Ast.G.2d.2	08.03.2024	1645	5.5	157.076	0.0954869	11	221.066	0.134387	317.5	1851.93	1.12579	19.5	1836.47	1.1164	16	170.777	0.103816	17	558.087	0.339262	198	16722.2	10.1655	14	5545.23		23.5	469.136	0.285189	17	467.003	0.283893	400	817.813	0.497151	489.5	2008.32	1.22087	9	421.91		149	894.875	0.543997	14.5	15347	9.32949	23	1221.77
Ast.G.2D.3	08.03.2024	1013	12	159.632	0.157583	20	373.35	0.368559	737	4220.65	4.16649	12	836.55	0.825814	9	57.5081	0.0567701	15	535.308	0.528438	272	24273.3	23.9618	27.5	5670.34	5.59757	21	407.407	0.402179	19.5	509.812	0.503269	682	1351.4	1.33406	1092	4471.53	4.41415	12.5	446.857		298	1528.65	1.50903	18.5	15435.7	15.2376	18.5	936.962
Ast.G.2d.4	08.03.2024	1234.5	8	158.059	0.128035	12	237.986	0.19278	553	3181.69	2.57731	11			19.5	227.411	0.184213	17.5	563.781	0.456688	254	22436.5	18.1746	25	5647.17	4.57446	25.5	518.519	0.420023	23	569.743	0.461517	416.5	849.033	0.687755	634	2599.08	2.10537	21	507.441	0.41105	336	1690.28	1.3692	8	15202.9		28	1538.23
Ast.2d.1	08.03.2025	493.5	13.5	160.222	0.324664	22	407.191	0.825109	723	4141.6	8.3923	6.5			9.5	65.5987	0.132925	17	558.087	1.13087	280.5	25140.6	50.9435	36	5749.12	11.6497	19	358.025	0.725481	***			645	1281.39	2.59653	1249.5	5115.44	10.3656	***			373	1847.66	3.74399	15	15358.1	31.1208	14	652.152
Ast.2d.1	23.02.2024	420	6	157.273	1.37958	16	305.668	2.6813	1305	7427.88	16.8815	12.5	934.04	8.19333	14.5	146.505	0.227492	18	569.476	0.88428	318	28967.1	68.9694	22	5619.37	13.3795	18	333.333	0.517598	44	929.332	2.2127	787	1550.07	3.69065	912	3735.63	32.7687	15.5	468.239	1.11486	270	1409.55	3.35607	12	15291.6		15.5	747.089
Ast.G.6d.2	06.03.2024	457.5	13	160.025	0.349782	19	356.43	0.779081	809	4627.2	10.1141	13	1022.89	2.23583	20	235.502	0.514758	14	523.918	1.14518	285	25599.8	55.9558	16	5563.76	12.1612	18	333.333	0.728597	37	809.469	1.76933	558	1116.77	2.44103	585	2398.76	5.24319	14.5	461.112		314	1596.7	3.49006	16	15380.3	33.6181	22	1158.48
Ast.G.2d.5	08.05.2024	420	13.5	160.222	0.46107	17	322.589	0.928313	1828.5	10383.8	23.5996	14	1182	3.40144	21	251.683	0.390812	13.5	518.223	0.804694	355	32742.7	77.9587	19.5	5596.2	13.3243	13	209.877	0.603961	19	501.25	1.19345	1034	2017.43	4.80341	686	2811.68	8.09115	19	493.186	1.17425	203	1124.56	2.67753	18	15424.6	36.7253	20.5	1063.54
Ast.G.2d.3	23.02.2024	640	10	158.846	3.0784	16.5	314.129	6.08776	1703	9675.19	21.9891	9			20.5	243.592	0.378249	15	535.308	0.831223	354.5	32691.6	51.0807	17.5	5577.66	8.7151	18	333.333	0.517598	19.5	509.812	0.796581	1275	2473.44	3.86475	723	2962.94	7.40736	8.5	418.346		419	2043.32	3.19269	13.5	15324.8		13	588.861
Ast.G.2	10.03.2024	2165	13	160.025	0.0739146	90	1557.78	0.71953	1767	10036.6	4.63583	13	1022.89	0.472467	28.5	373.042	0.172306	27.5	677.677	0.313015	559	53559	24.7386	25	5647.17	2.60839	35	753.086	0.347846	43	912.209	0.421344	3989	7608.73	3.51443	3435.5	14052.5	6.49075	14	457.548		977.5	4418.91	2.04107	20	15469	7.14502	21	1095.19
Ast.G.4d.M.2	18.02.2024	1039.5	22	163.564	0.157349	63	1100.93	1.0591	1775	10081.7	9.69865	21.5	2025.76	1.94878	23	284.045	0.273252	18	569.476	0.547837	563.5	54018.2	51.9655	25.5	5651.81	5.43704	36	777.778	0.748223	48	997.825	0.959909	1317.5	2553.86	2.45681	680	2787.15	2.68124	17	478.931	0.460732	956.5	4329.58	4.16506	11	15269.4		21	1095.19
Ast.G.1	10.03.2024	1820	9.5	158.649	0.0871697	75	1303.98	0.716471	791.5	4528.39	2.48812	13	1022.89	0.562027	16.5	178.867	0.0982787	12	501.139	0.275351	292.5	26365.1	14.4863	24	5637.91	3.09775	20	382.716	0.210284	64	1271.8	0.69879	1709	3294.63	1.81024	1402	5738.9	3.15324	14.5	461.112		152.5	909.762	0.499869	15.5	15369.2	8.4446	20.5	1063.54
Ast.G.4d.A.2	07.03.2024	1470	10.5	159.042	0.108192	88.5	1532.4	1.04245	1553	8828.22	6.00559	12	836.55	0.569082	16	170.777	0.116175	16	546.697	0.371903	456	43048.8	29.2849	19.5	5596.2	3.80694	29	604.938	0.411523	41	877.962	0.597253	2519.5	4828.22	3.2845	1760	7202.52	4.89967	8.5	418.346		760	3493.77	2.37671	18	15424.6	10.4929	19	968.608
Ast.G.4d.M.6	07.03.2024	1625	11	159.239	0.0979931	23.5	432.572	0.266198	1159.5	6606.31	4.06542	20	1885.44	1.16027	4	-23.3981		11.5	495.444	0.304889	384	35701.8	21.9704	15	5554.49	3.41815	40	876.543	0.539411	32	723.853	0.445448	1838	3538.72	2.17767	1418	5804.32	3.57189	19	493.186	0.303499	321.5	1628.6	1.00222	13	15313.7		21	1095.19
Ast.G.4d.F.1	07.03.2024	2275	12	159.632	0.0701679	67.5	1177.07	0.517395	1531	8703.99	3.82593	16	1451.91	0.638202	27	348.77	0.153306	14.5	529.613	0.232797	507	48252.9	21.21	21.5	5614.74	2.46802	34	728.395	0.320174	50	1032.07	0.453658	2806	5370.32	2.36058	1739	7116.66	3.1282	14	457.548		844	3851.06	1.69278	18	15424.6	6.78005	25	1348.35
Ast.G.4d.P	07.03.2026	1505	13.5	160.222	0.10646	40	711.76	0.47293	1509	8579.77	5.70084	17.5	1627.06	1.0811	22	267.864	0.177983	19	580.866	0.385957	508	48354.9	32.1295	14	5545.23		28	580.247	0.385546	24	586.866	0.389944	2242	4303.15	2.85923	2272.5	9297.78	6.17792	19.5	496.75	0.330066	416.5	2032.69	1.35062	15.5	15369.2	10.2121	19.5	1000.25
Ast.G.4d.F.8	07.03.2025	2165	12	159.632	0.073733	71.5	1244.75	0.574944	2070	11747.5	5.42608	12	836.55	0.386397	19	219.32	0.101303	9	466.97	0.215691	620	59783.5	27.6136	21.5	5614.74	2.59341	57.5	1308.64	0.604454	54	1100.57	0.508344	3153	6026.89	2.78379	4213.5	17233.2	7.9599	5.5	396.964		873.5	3976.54	1.83674	17	15402.4	7.11429	18	905.316
Ast.G.4d.P	07.03.2027	1590	12.5	159.829	0.100521	25	457.953	0.288021	1702	9669.55	6.08148	11.5	727.17	0.45734	13	122.233	0.0768761	16	546.697	0.343835	490	46518.2	29.2567	***			22	432.099	0.27176	104	1956.73	1.23065	2222	4265.31	2.68258	1411	5775.7	3.63252	13	450.421		390	1919.97	1.20753	13	15313.7		23	1221.77
Ast.G..6d.2	23.02.2024	1170	12.5	159.829	0.136606	20	373.35	0.319103	1237	7043.91	6.02044	16.5	1512.38	1.29263	***			9	466.97	0.39912	381.5	35446.7	30.2964	20	5600.83	4.78704	25.5	518.519	0.443178	35.5	783.784	0.669901	1991	3828.22	3.27198	936.5	3835.8	3.27846	11	436.165		387	1907.21	1.63009	25	15579.8	13.3161	20	1031.9
Ast.G.6d.3	23.02.2025	963.5	7	157.666	0.163639	14.5	280.288	0.290906	610	3503.54	3.63626	14	1182	1.22678	15	154.595	0.160452	16	546.697	0.567407	276	24681.4	25.6164	14.5	5549.86		32	679.012	0.704735	81.5	1571.46	1.63099	648	1287.07	1.33582	589	2415.11	2.5066	15.5	468.239	0.485978	249	1320.23	1.37024	18	15424.6	16.0089	17	842.025
Ast.G.6d.7	23.02.2024	839.5	8	158.059	0.188278	13	254.907	0.303641	773	4423.92	5.26971	12	836.55	0.996486	7	25.1456	0.0299531	21	603.645	0.719053	262	23252.9	27.6985	22	5619.37	6.69371	30	629.63	0.750006	21	535.497	0.637876	706	1396.81	1.66386	397.5	1632.2	1.94425	15	464.676	0.553515	290	1494.62	1.78037	11	15269.4		25	1348.35
Ast.G.6d.1	06.03.2025	476.5	17	161.598	0.339135	20	373.35	0.783526	432	2498.46	5.24335	16.5	1512.38	3.17393	18.5	211.23	0.443294	15.5	541.002	1.13537	224	19375.3	40.6617	9	5498.89		20	382.716	0.803182	88	1682.76	3.53149	658	1305.99	2.74079	511	2096.22	4.39921	9	421.91		277	1439.32	3.02062	***			19.5	1000.25
Ast.G.6d.1	23.02.2024	423	11	159.239	0.376451	14	271.827	0.642618	821	4694.96	11.0992	11	599.81	1.41799	14	138.414	0.32722	9	466.97	1.10395	223	19273.3	45.5633	21	5610.1	13.2627	25	506.173	1.19663	26	621.113	1.46835	431.5	877.415	2.07427	401	1646.51	3.89246	14	457.548		***			14	15335.9		14.5	683.797
Ast.G.6d.6	23.02.2024	654	8.5	158.256	0.241981	4	102.623	0.156915	848	4847.41	7.41195	11	599.81	0.917141	9	57.5081	0.0879329	13	512.528	0.783683	269	23967.1	36.647	19.5	5596.2	8.55688	20	382.716	0.585193	59.5	1194.74	1.82682	783	1542.51	2.35857	73.5	307.588	0.470318	9	421.91		448	2166.67	3.31296	***			16	778.734
Ast.G.6d.5	06.03.2024	387.5	12	159.632	0.411953	25	457.953	1.18181	754	4316.64	11.1397	15	1323.35	3.4151	16	170.777	0.440714	17	558.087	1.44022	368	34069.2	87.9205	17	5573.03	14.382	17	308.642	0.796495	15	432.757	1.11679	505	1016.49	2.6232	358	1470.71	3.79538	13.5	453.984		324	1639.24	4.23029	15	15358.1	39.6338	18.5	936.962
Ast.G.6d.1	07.03.2024	1086.5	21	163.171	0.15018	11.5	229.526	0.211253	499.5	2879.6	2.65034	16	1451.91	1.33632	12	106.052	0.0976086	14	523.918	0.482207	198.5	16773.3	15.4379	9.5	5503.52		21.5	419.753	0.386335	10	347.14	0	349.5	722.259	0.664758	757	3101.95	2.85499	11	436.165		243.5	1296.83	1.19359	***			24	1285.06
Ast.G.6d.1	07.03.2024	1510	10	158.846	0.105196	17	322.589	0.213635	1006	5739.57	3.80104	14	1182	0.782781	13	122.233	0.080949	7	444.191	0.294166	277.5	24834.5	16.4467	14	5545.23		17	308.642	0.204399	31	706.729	0.468033	369	759.156	0.502752	648.5	2658.36	1.76051	9	421.91		186.5	1054.38	0.698266	9.5	15236.1		18.5	936.962
Ast.Ctrl.11A.MP6	23.02.2024	440	5	156.879	0.241353	16.5	314.129	0.654435	473.5	2732.79	6.21088	20	1885.44		15	154.595	1.04456	10	478.36	1.08718	536	51212	116.391	12	5526.69		24	481.481	1.09428	22	552.62	1.25595	1423	2753.48	6.25791	104	432.281	0.982457	7.5	411.219		261	1371.27	3.11652	22	15513.3	35.2575	10	398.987
Ast.Ctrl.15B.AP7	23.02.2024	757.5	17	161.598	0.213331	25	457.953	0.604558	486	2803.37	3.70082	13.5	1105.1	1.45888	18	203.139	0.268171	16.5	552.392	0.72923	436	41008	54.1359	19	5591.57	7.38161	20	382.716	0.505236	81	1562.89	2.06323	628	1249.22	1.64914	98	407.751	0.538286	12	443.293		185.5	1050.13	1.38631	22	15513.3	20.4796	19	968.608
Ast.Ctrl.6B.MP5	23.02.2024	842	13.5	160.222	0.190287	17	322.589	0.383122	233	1374.8	1.63278	17	1570.69	1.86543	13	122.233	0.14517	16	546.697	0.649284	338.5	31059	36.8871	30	5693.51	6.76189	24	481.481	0.571831	119	2213.58	2.62895	225	486.687	0.578013	36	154.276	0.183226	16.5	475.367	0.564569	203.5	1126.69	1.33811	13.5	15324.8		16	778.734
Ast.Ctrl.19C.MP5	23.02.2024	723	7	157.666	0.218072	28	508.714	0.703616	624	3582.59	4.95518	18.5	1734.7		19.5	227.411	0.314538	12.5	506.834	0.701015	600	57742.7	79.8654	26.5	5661.08	7.82998	22.5	444.444	0.614723	31.5	715.291	0.989338	461	933.234	1.29078	86	358.692	0.496116	18	486.058	0.67228	249	1320.23	1.82604	10	15247.2		16	778.734
Ast.Ctrl.14B.MP7	23.02.2024	440	19	162.384	0.249822	24	441.032	0.918817	1144	6518.79	14.8154	15.5	1389.01		16	170.777	0.388129	10	478.36	1.08718	625	60293.7	137.031	20	5600.83	12.7292	26	530.864	2.54002	33.5	749.538	1.70349	653	1296.53	2.94665	3221	13175.5	63.0408	14	457.548		467	2247.49	5.10793	24	15557.6	35.3583	17	842.025
Ast.Ctrl.6B.AP5	23.02.2024	376	20	162.778	0.250427	16.5	314.129	0.654435	783	4480.39	11.9159	13	1022.89		13	122.233	0.277802	13	512.528	1.16484	511.5	48712	129.553	20	5600.83	14.8958	21.5	419.753	1.11636	25	603.99	1.60636	109	267.198	0.710632	229	943.32	2.14391	13	450.421		670	3110.95	8.27381	12.5	15302.7		18	905.316
Ast.Ctrl.5B.AP5	23.02.2024	821.5	11	159.239	0.193839	17	322.589	0.392683	614	3526.13	4.2923	16	1451.91	1.76739	13	122.233	0.148792	13.5	518.223	0.630826	492	46722.2	56.8743	18	5582.3	6.79525	20	382.716	0.465875	93	1768.37	2.15262	85.5	222.732	0.271129	152.5	630.564	0.767577	18.5	489.622	0.59601	272.5	1420.18	1.72877	***			11	462.278
Ast.Ctrl.4A.MP8	23.02.2024	440	10	158.846	0.244378	14	271.827	0.566307	275	1611.95	3.66353	12	836.55		13	122.233	0.277802	10.5	484.055	1.10012	420.5	39426.3	89.6053	16	5563.76	12.6449	31	654.321	1.48709	31	706.729	1.6062	78.5	209.487	0.476107	115	477.253	1.08467	17	478.931	1.08848	197	1099.04	2.49782	20.5	15480	35.1819	13	588.861
Ast. Ctrl. 7B.AP6	23.02.2024	515	***			16	305.668	0.593531	225	1329.63	2.5818	8			10	73.6893	0.143086	13	512.528	0.995201	455	42946.7	83.3917	7	5480.35		15	259.259	0.503416	25	603.99	1.1728	28	113.934	0.221231	33.5	144.056	0.27972	13	450.421		195	1090.54	2.11755	15	15358.1	29.8215	17	842.025
Ast.Ctrl.12A.MP7	23.02.2024	440	12.5	159.829	0.24589	15	288.748	1.64061	264	1549.84	3.52237	19.5	1836.47		11	89.8706	0.204251	11	489.749	1.11307	396.5	36977.3	84.0394	15	5554.49	12.6239	26	530.864	1.20651	161	2932.76	6.66536	72	197.188	0.448155	34	146.1	0.332045	18	486.058	1.10468	243	1294.7	2.94251	21	15491.1	35.2071	19	968.608
Ast.Ctrl.1A.MP7	23.02.2024	682	10.5	159.042	0.2332	19	356.43	0.522624	152	917.431	1.34521	18	1681.68	2.46581	10	73.6893	0.108049	19	580.866	0.851709	379.5	35242.7	51.6754	16	5563.76	8.15801	25	506.173	0.742189	24	586.866	0.860508	34	125.287	0.183705	28	121.57	0.178255	3	379.145		240	1281.94	1.87968	14	15335.9		14.5	683.797
Ast.Ctrl.17B.MP4	23.02.2024	481	15	160.812	0.334328	12	237.986	0.494774	111	685.923	1.42604	13	1022.89	2.12659	14.5	146.505	0.304584	14.5	529.613	1.10107	335	30701.8	63.8292	25	5647.17	11.7405	21	407.407	0.847001	35	775.223	1.61169	30	117.718	0.244736	29.5	127.702	0.265493	16.5	475.367	0.988289	***			24	15557.6	32.3444	17	842.025
Ast.Ctrl.8B8.AP6	24.02.2024	596	10	158.846	0.266519	19	356.43	0.598037	302.5	1767.23	2.96516	13.5	1105.1	1.85419	11	89.8706	0.15079	9	466.97	0.783507	520	49579.4	83.1869	20	5600.83	9.39737	19.5	370.37	0.621427	71	1391.66	2.335	86.5	224.624	0.376887	56	236.043	0.396044	17	478.931	0.803575	288	1486.11	2.49348	18	15424.6	25.8802	15	715.443
Ast.Ctrl.13A.MP7	23.02.2024	596	15	160.812	0.269818	31	559.475	0.938717	808	4621.55	7.75428	15	1323.35	2.22039	16.5	178.867	0.300113	20	592.255	0.993717	530.5	50650.8	84.9846	27.5	5670.34	9.514	22.5	444.444	0.745712	263.5	4687.89	7.86559	227	490.471	0.822938	234.5	965.805	1.62048	18	486.058	0.815534	263.5	1381.9	2.31863	12.5	15302.7		22	1158.48
Ast.Ctrl.9C.MP6	23.02.2024	540.5	10	158.846	0.293886	19	356.43	0.659445	91	572.993	1.06012	15.5	1389.01	2.56986	13	122.233	0.226148	18	569.476	1.05361	485	46008	85.1211	14	5545.23		15	259.259	0.479666	23	569.743	1.0541	69	191.512	0.354323	28	121.57	0.224921	21	507.441	0.938837	226	1222.39	2.2616	18	15424.6	28.5377	21	1095.19
Ast.Ctrl.15B.AP7	23.02.2024	440	10.5	159.042	0.24468	22	407.191	0.848315	426	2464.58	8.64765	12	836.55	2.93526	19	219.32	0.498455	16	546.697	1.24249	498	47334.5	107.578	18	5582.3	12.687	21.5	419.753	0.953984	30.5	698.168	1.58675	107	263.413	0.598667	134	554.93	1.26121	17	478.931	1.08848	346	1732.82	3.93822	20	15469	35.1567	16	778.734
Ast.Ctrl.2D.M.1	18.02.2024	440	13.5	160.222	0.246495	16	305.668	0.636809	770	4406.98	10.0159	15	1323.35		11	89.8706	0.204251	17	558.087	1.26838	560	53661	121.957	18	5582.3	12.687	22	432.099	0.982043	123.5	2290.63	5.20599	302	632.382	1.43723	118.5	491.562	1.11719	11.5	439.729		227	1226.65	2.78784	12	15291.6		19	968.608
[truncated: 22 more columns]
