# Supplementary material for: Palmitate‐Induced Primary Rat Senescent Astrocytes Exhibit Higher Inflammatory Activity and a Distinct Transcriptomic Profile Compared to Reactive Astrocytes
Source: J Neurochem. 2025 Jul 28;169(7):e70164. doi: 10.1111/jnc.70164 (PMC12302067; doi:10.1111/jnc.70164)
Supplement: Supplementary file 1 — Appendix S1. [file JNC-169-0-s001.zip › jnc70164-sup-0004-Supinfo4.xlsx]

## Sheet: ANOVA
Figure	Panel	Statistical Test	Comparison/Group	SS	DF	MS	F (DFn, DFd)	P value
1	C	One-way ANOVA	Treatment (between groups)	14265	8	1783	F (8, 60) = 5.673	P<0.0001
1	C	One-way ANOVA	Residual (within columns)	18860	60	314.3
1	C	One-way ANOVA	Total	33125	68
1	D	Two-way ANOVA	Interaction	762476	16	47655	F (16, 351) = 21.00	P<0.0001
1	D	Two-way ANOVA	Row Factor	280600	2	140300	F (2, 351) = 61.83	P<0.0001
1	D	Two-way ANOVA	Column Factor	1352875	8	169109	F (8, 351) = 74.52	P<0.0001
1	D	Two-way ANOVA	Residual	796518	351	2269
1	E	Two-way ANOVA	Interaction	4570	16	285.7	F (16, 58) = 21.54	P<0.0001
1	E	Two-way ANOVA	Row Factor	1948	2	973.9	F (2, 58) = 73.44	P<0.0001
1	E	Two-way ANOVA	Column Factor	35001	8	4375	F (8, 58) = 329.9	P<0.0001
1	E	Two-way ANOVA	Residual	769.2	58	13.26
1	G	Two-way ANOVA	Interaction	526299	4	131575	F (4, 116) = 45.09	P<0.0001
1	G	Two-way ANOVA	Row Factor	340833	2	170416	F (2, 116) = 58.40	P<0.0001
1	G	Two-way ANOVA	Column Factor	759424	2	379712	F (2, 116) = 130.1	P<0.0001
1	G	Two-way ANOVA	Residual	338473	116	2918
1	H	Two-way ANOVA	Interaction	2227	4	556.8	F (4, 18) = 18.74	P<0.0001
1	H	Two-way ANOVA	Row Factor	1292	2	646.1	F (2, 18) = 21.75	P<0.0001
1	H	Two-way ANOVA	Column Factor	11866	2	5933	F (2, 18) = 199.7	P<0.0001
1	H	Two-way ANOVA	Residual	534.8	18	29.71
1	K	One-way ANOVA	Treatment (between columns)	61491769129	2	30745884565	F (2, 63) = 124.1	P<0.0001
1	K	One-way ANOVA	Residual (within columns)	15605617837	63	247708220
1	K	One-way ANOVA	Total	77097386966	65
1	L	One-way ANOVA	Treatment (between columns)	184594686324	2	92297343162	F (2, 27) = 60.97	P<0.0001
1	L	One-way ANOVA	Residual (within columns)	40872311817	27	1513789327
1	L	One-way ANOVA	Total	225466998140	29
1	M	One-way ANOVA	Treatment (between columns)	4844932440748	2	2422466220374	F (2, 90) = 1114	P<0.0001
1	M	One-way ANOVA	Residual (within columns)	195734722664	90	2174830252
1	M	One-way ANOVA	Total	5040667163413	92
1	N	One-way ANOVA	Treatment (between columns)	251384841226	2	125692420613	F (2, 31) = 274.3	P<0.0001
1	N	One-way ANOVA	Residual (within columns)	14204662881	31	458214932
1	N	One-way ANOVA	Total	265589504108	33
1	O	One-way ANOVA	Treatment (between columns)	2062921322327	2	1031460661163	F (2, 158) = 100.4	P<0.0001
1	O	One-way ANOVA	Residual (within columns)	1623931463845	158	10278047240
1	O	One-way ANOVA	Total	3686852786172	160
1	P	One-way ANOVA	Treatment (between columns)	1767481075440	2	883740537720	F (2, 126) = 79.87	P<0.0001
1	P	One-way ANOVA	Residual (within columns)	1394214486297	126	11065194336
1	P	One-way ANOVA	Total	3161695561737	128
4	C	Two-way ANOVA	Interaction	4111	4	1028	F (4, 51) = 1.957	P=0.1151
4	C	Two-way ANOVA	Row Factor	964.7	2	482.4	F (2, 51) = 0.9188	P=0.4055
4	C	Two-way ANOVA	Column Factor	73045	2	36523	F (2, 51) = 69.57	P<0.0001
4	C	Two-way ANOVA	Residual	26774	51	525
4	D	Two-way ANOVA	Interaction	66761	4	16690	F (4, 62) = 54.81	P<0.0001
4	D	Two-way ANOVA	Row Factor	11499	2	5750	F (2, 62) = 18.88	P<0.0001
4	D	Two-way ANOVA	Column Factor	328907	2	164454	F (2, 62) = 540.1	P<0.0001
4	D	Two-way ANOVA	Residual	18879	62	304.5
4	E	Two-way ANOVA	Interaction	184737	4	46184	F (4, 62) = 4.688	P=0.0023
4	E	Two-way ANOVA	Row Factor	38275	2	19137	F (2, 62) = 1.943	P=0.1519
4	E	Two-way ANOVA	Column Factor	1596535	2	798267	F (2, 62) = 81.04	P<0.0001
4	E	Two-way ANOVA	Residual	610754	62	9851
4	F	Two-way ANOVA	Interaction	7513579	4	1878395	F (4, 60) = 1802	P<0.0001
4	F	Two-way ANOVA	Row Factor	1396686	2	698343	F (2, 60) = 669.9	P<0.0001
4	F	Two-way ANOVA	Column Factor	33404770	2	16702385	F (2, 60) = 16022	P<0.0001
4	F	Two-way ANOVA	Residual	62547	60	1042
4	G	Two-way ANOVA	Interaction	17496672	4	4374168	F (4, 59) = 4.328	P=0.0039
4	G	Two-way ANOVA	Row Factor	22906271	2	11453135	F (2, 59) = 11.33	P<0.0001
4	G	Two-way ANOVA	Column Factor	77720463	2	38860231	F (2, 59) = 38.45	P<0.0001
4	G	Two-way ANOVA	Residual	59625964	59	1010610
4	H	Two-way ANOVA	Interaction	305896	4	76474	F (4, 58) = 60.29	P<0.0001
4	H	Two-way ANOVA	Row Factor	55629	2	27814	F (2, 58) = 21.93	P<0.0001
4	H	Two-way ANOVA	Column Factor	837026	2	418513	F (2, 58) = 329.9	P<0.0001
4	H	Two-way ANOVA	Residual	73573	58	1269
4	I	Two-way ANOVA	Interaction	49879	4	12470	F (4, 61) = 138.7	P<0.0001
4	I	Two-way ANOVA	Row Factor	10086	2	5043	F (2, 61) = 56.10	P<0.0001
4	I	Two-way ANOVA	Column Factor	242410	2	121205	F (2, 61) = 1348	P<0.0001
4	I	Two-way ANOVA	Residual	5483	61	89.89
4	J	Two-way ANOVA	Interaction	171038	4	42759	F (4, 59) = 826.5	P<0.0001
4	J	Two-way ANOVA	Row Factor	31643	2	15822	F (2, 59) = 305.8	P<0.0001
4	J	Two-way ANOVA	Column Factor	834720	2	417360	F (2, 59) = 8067	P<0.0001
4	J	Two-way ANOVA	Residual	3052	59	51.73
5	B	Two-way ANOVA	Interaction	2782267	4	695567	F (4, 56) = 21.04	P<0.0001
5	B	Two-way ANOVA	Row Factor	1137920	2	568960	F (2, 56) = 17.21	P<0.0001
5	B	Two-way ANOVA	Column Factor	24270193	2	12135096	F (2, 56) = 367.2	P<0.0001
5	B	Two-way ANOVA	Residual	1850918	56	33052
5	C	Two-way ANOVA	Interaction	58331	4	14583	F (4, 58) = 20.48	P<0.0001
5	C	Two-way ANOVA	Row Factor	15394	2	7697	F (2, 58) = 10.81	P=0.0001
5	C	Two-way ANOVA	Column Factor	167283	2	83642	F (2, 58) = 117.5	P<0.0001
5	C	Two-way ANOVA	Residual	41301	58	712.1
5	D	Two-way ANOVA	Interaction	6249	4	1562	F (4, 61) = 1989	P<0.0001
5	D	Two-way ANOVA	Row Factor	1127	2	563.6	F (2, 61) = 717.6	P<0.0001
5	D	Two-way ANOVA	Column Factor	27595	2	13797	F (2, 61) = 17566	P<0.0001
5	D	Two-way ANOVA	Residual	47.91	61	0.7855
5	E	Two-way ANOVA	Interaction	124201	4	31050	F (4, 58) = 63.17	P<0.0001
5	E	Two-way ANOVA	Row Factor	24486	2	12243	F (2, 58) = 24.91	P<0.0001
5	E	Two-way ANOVA	Column Factor	455915	2	227957	F (2, 58) = 463.8	P<0.0001
5	E	Two-way ANOVA	Residual	28510	58	491.5
5	F	Two-way ANOVA	Interaction	354880988	4	88720247	F (4, 60) = 18.72	P<0.0001
5	F	Two-way ANOVA	Row Factor	99754532	2	49877266	F (2, 60) = 10.53	P=0.0001
5	F	Two-way ANOVA	Column Factor	1426465032	2	713232516	F (2, 60) = 150.5	P<0.0001
5	F	Two-way ANOVA	Residual	284310820	60	4738514
5	G	Two-way ANOVA	Interaction	17332265	4	4333066	F (4, 53) = 31.53	P<0.0001
5	G	Two-way ANOVA	Row Factor	3466833	2	1733416	F (2, 53) = 12.61	P<0.0001
5	G	Two-way ANOVA	Column Factor	7326722	2	3663361	F (2, 53) = 26.66	P<0.0001
5	G	Two-way ANOVA	Residual	7282814	53	137412
5	H	Two-way ANOVA	Interaction	22778331	4	5694583	F (4, 50) = 17.66	P<0.0001
5	H	Two-way ANOVA	Row Factor	3161524	2	1580762	F (2, 50) = 4.901	P=0.0114
5	H	Two-way ANOVA	Column Factor	75009295	2	37504647	F (2, 50) = 116.3	P<0.0001
5	H	Two-way ANOVA	Residual	16125713	50	322514
5	I	Two-way ANOVA	Interaction	855753	4	213938	F (4, 52) = 63.42	P<0.0001
5	I	Two-way ANOVA	Row Factor	287753	2	143876	F (2, 52) = 42.65	P<0.0001
5	I	Two-way ANOVA	Column Factor	1472751	2	736375	F (2, 52) = 218.3	P<0.0001
5	I	Two-way ANOVA	Residual	175407	52	3373
S1	A	Two-way ANOVA	Interaction	430963	4	107741	F (4, 46) = 13.72	P<0.0001
S1	A	Two-way ANOVA	Row Factor	157342	2	78671	F (2, 46) = 10.02	P=0.0002
S1	A	Two-way ANOVA	Column Factor	1716684	2	858342	F (2, 46) = 109.3	P<0.0001
S1	A	Two-way ANOVA	Residual	361104	46	7850
S1	B	Two-way ANOVA	Interaction	49711345	4	12427836	F (4, 54) = 9211	P<0.0001
S1	B	Two-way ANOVA	Row Factor	9591339	2	4795670	F (2, 54) = 3554	P<0.0001
S1	B	Two-way ANOVA	Column Factor	229188415	2	114594208	F (2, 54) = 84929	P<0.0001
S1	B	Two-way ANOVA	Residual	72862	54	1349
S1	C	Two-way ANOVA	Interaction	948728	4	237182	F (4, 61) = 40900	P<0.0001
S1	C	Two-way ANOVA	Row Factor	183845	2	91922	F (2, 61) = 15851	P<0.0001
S1	C	Two-way ANOVA	Column Factor	4180678	2	2090339	F (2, 61) = 360463	P<0.0001
S1	C	Two-way ANOVA	Residual	353.7	61	5.799
S1	D	Two-way ANOVA	Interaction	98549	4	24637	F (4, 61) = 2629	P<0.0001
S1	D	Two-way ANOVA	Row Factor	18035	2	9017	F (2, 61) = 962.4	P<0.0001
S1	D	Two-way ANOVA	Column Factor	427906	2	213953	F (2, 61) = 22834	P<0.0001
S1	D	Two-way ANOVA	Residual	571.6	61	9.37
S1	E	Two-way ANOVA	Interaction	3667696	4	916924	F (4, 61) = 4226	P<0.0001
S1	E	Two-way ANOVA	Row Factor	702681	2	351340	F (2, 61) = 1619	P<0.0001
S1	E	Two-way ANOVA	Column Factor	16465798	2	8232899	F (2, 61) = 37943	P<0.0001
S1	E	Two-way ANOVA	Residual	13236	61	217
S1	F	Two-way ANOVA	Interaction	630312	4	157578	F (4, 60) = 4707	P<0.0001
S1	F	Two-way ANOVA	Row Factor	115293	2	57646	F (2, 60) = 1722	P<0.0001
S1	F	Two-way ANOVA	Column Factor	2811581	2	1405791	F (2, 60) = 41994	P<0.0001
S1	F	Two-way ANOVA	Residual	2009	60	33.48

## Sheet: POST-HOC
Figure	Panel	Statistical Test	Comparison	Mean 1	Mean 2	Mean Diff	95% CI of Diff	Significant?	Summary	Adjusted P Value	DF	q
1	C	Tukey´s	Ctrl vs. 20	98.75	88.53	10.22	-19.30 to 39.74	No	ns	0.9699	60	1.575
1	C	Tukey´s	Ctrl vs. 40	98.75	98.07	0.6775	-27.85 to 29.20	No	ns	>0.9999	60	0.1081
1	C	Tukey´s	Ctrl vs. 60	98.75	83.36	15.39	-14.13 to 44.92	No	ns	0.7573	60	2.373
1	C	Tukey´s	Ctrl vs. 80	98.75	89.39	9.361	-20.16 to 38.89	No	ns	0.9824	60	1.443
1	C	Tukey´s	Ctrl vs. 100	98.75	79.32	19.43	-9.091 to 47.96	No	ns	0.4239	60	3.1
1	C	Tukey´s	Ctrl vs. 200	98.75	79.74	19.01	-9.517 to 47.53	No	ns	0.4545	60	3.032
1	C	Tukey´s	Ctrl vs. 300	98.75	79.74	19.01	-9.517 to 47.53	No	ns	0.4545	60	3.032
1	C	Tukey´s	Ctrl vs. 400	98.75	48.19	50.56	22.04 to 79.09	Yes	****	<0.0001	60	8.066
1	C	Tukey´s	20 vs. 40	88.53	98.07	-9.542	-39.07 to 19.98	No	ns	0.9802	60	1.471
1	C	Tukey´s	20 vs. 60	88.53	83.36	5.174	-25.32 to 35.67	No	ns	0.9998	60	0.7721
1	C	Tukey´s	20 vs. 80	88.53	89.39	-0.8592	-31.35 to 29.63	No	ns	>0.9999	60	0.1282
1	C	Tukey´s	20 vs. 100	88.53	79.32	9.212	-20.31 to 38.74	No	ns	0.9841	60	1.42
1	C	Tukey´s	20 vs. 200	88.53	79.74	8.786	-20.74 to 38.31	No	ns	0.9882	60	1.354
1	C	Tukey´s	20 vs. 300	88.53	79.74	8.786	-20.74 to 38.31	No	ns	0.9882	60	1.354
1	C	Tukey´s	20 vs. 400	88.53	48.19	40.34	10.82 to 69.87	Yes	**	0.0014	60	6.218
1	C	Tukey´s	40 vs. 60	98.07	83.36	14.72	-14.81 to 44.24	No	ns	0.799	60	2.268
1	C	Tukey´s	40 vs. 80	98.07	89.39	8.683	-20.84 to 38.21	No	ns	0.9891	60	1.338
1	C	Tukey´s	40 vs. 100	98.07	79.32	18.75	-9.769 to 47.28	No	ns	0.4728	60	2.992
1	C	Tukey´s	40 vs. 200	98.07	79.74	18.33	-10.20 to 46.85	No	ns	0.5044	60	2.924
1	C	Tukey´s	40 vs. 300	98.07	79.74	18.33	-10.20 to 46.85	No	ns	0.5044	60	2.924
1	C	Tukey´s	40 vs. 400	98.07	48.19	49.88	21.36 to 78.41	Yes	****	<0.0001	60	7.958
1	C	Tukey´s	60 vs. 80	83.36	89.39	-6.033	-36.53 to 24.46	No	ns	0.9993	60	0.9003
1	C	Tukey´s	60 vs. 100	83.36	79.32	4.038	-25.49 to 33.56	No	ns	>0.9999	60	0.6224
1	C	Tukey´s	60 vs. 200	83.36	79.74	3.612	-25.91 to 33.14	No	ns	>0.9999	60	0.5567
1	C	Tukey´s	60 vs. 300	83.36	79.74	3.612	-25.91 to 33.14	No	ns	>0.9999	60	0.5567
1	C	Tukey´s	60 vs. 400	83.36	48.19	35.17	5.644 to 64.69	Yes	**	0.0087	60	5.42
1	C	Tukey´s	80 vs. 100	89.39	79.32	10.07	-19.45 to 39.60	No	ns	0.9724	60	1.552
1	C	Tukey´s	80 vs. 200	89.39	79.74	9.645	-19.88 to 39.17	No	ns	0.9788	60	1.487
1	C	Tukey´s	80 vs. 300	89.39	79.74	9.645	-19.88 to 39.17	No	ns	0.9788	60	1.487
1	C	Tukey´s	80 vs. 400	89.39	48.19	41.2	11.68 to 70.73	Yes	**	0.001	60	6.35
1	C	Tukey´s	100 vs. 200	79.32	79.74	-0.4264	-28.95 to 28.10	No	ns	>0.9999	60	0.06803
1	C	Tukey´s	100 vs. 300	79.32	79.74	-0.4264	-28.95 to 28.10	No	ns	>0.9999	60	0.06803
1	C	Tukey´s	100 vs. 400	79.32	48.19	31.13	2.607 to 59.65	Yes	*	0.0224	60	4.966
1	C	Tukey´s	200 vs. 300	79.74	79.74	0	-28.52 to 28.52	No	ns	>0.9999	60	0
1	C	Tukey´s	200 vs. 400	79.74	48.19	31.56	3.033 to 60.08	Yes	*	0.0196	60	5.034
1	C	Tukey´s	300 vs. 400	79.74	48.19	31.56	3.033 to 60.08	Yes	*	0.0196	60	5.034
1	D	Tukey´s	Day 2 :Control vs. Day 2 :20 µM PA	145.6	100.6	45	-22.80 to 112.8	No	ns	0.7498	351	3.498
1	D	Tukey´s	Day 2 :Control vs. Day 2 :40 µM PA	145.6	168.8	-23.21	-91.01 to 44.60	No	ns	>0.9999	351	1.804
1	D	Tukey´s	Day 2 :Control vs. Day 2 :60 μM PA	145.6	84.96	60.62	-7.182 to 128.4	No	ns	0.16	351	4.713
1	D	Tukey´s	Day 2 :Control vs. Day 2 :80 μM PA	145.6	134	11.56	-51.21 to 74.34	No	ns	>0.9999	351	0.9711
1	D	Tukey´s	Day 2 :Control vs. Day 2 :100 µM PA	145.6	159.2	-13.61	-76.38 to 49.17	No	ns	>0.9999	351	1.142
1	D	Tukey´s	Day 2 :Control vs. Day 2 :200 µM PA	145.6	96.6	48.98	-13.79 to 111.8	No	ns	0.4124	351	4.113
1	D	Tukey´s	Day 2 :Control vs. Day 2 :300 µM PA	145.6	101.4	44.22	-18.56 to 107.0	No	ns	0.6359	351	3.713
1	D	Tukey´s	Day 2 :Control vs. Day 2 :400 µM PA	145.6	56.46	89.12	26.34 to 151.9	Yes	****	<0.0001	351	7.483
1	D	Tukey´s	Day 2 :Control vs. Day 4:Control	145.6	166.9	-21.32	-85.13 to 42.50	No	ns	>0.9999	351	1.761
1	D	Tukey´s	Day 2 :Control vs. Day 4:20 µM PA	145.6	120.2	25.35	-42.46 to 93.15	No	ns	0.9998	351	1.97
1	D	Tukey´s	Day 2 :Control vs. Day 4:40 µM PA	145.6	199.3	-53.69	-123.2 to 15.86	No	ns	0.4358	351	4.069
1	D	Tukey´s	Day 2 :Control vs. Day 4:60 μM PA	145.6	115.6	29.97	-37.83 to 97.78	No	ns	0.9973	351	2.33
1	D	Tukey´s	Day 2 :Control vs. Day 4:80 μM PA	145.6	146.9	-1.361	-78.24 to 75.52	No	ns	>0.9999	351	0.09328
1	D	Tukey´s	Day 2 :Control vs. Day 4:100 µM PA	145.6	129.4	16.18	-57.80 to 90.16	No	ns	>0.9999	351	1.152
1	D	Tukey´s	Day 2 :Control vs. Day 4:200 µM PA	145.6	89.98	55.6	-8.211 to 119.4	No	ns	0.1986	351	4.593
1	D	Tukey´s	Day 2 :Control vs. Day 4:300 µM PA	145.6	68.71	76.87	14.10 to 139.6	Yes	**	0.0021	351	6.455
1	D	Tukey´s	Day 2 :Control vs. Day 4:400 µM PA	145.6	53.74	91.84	29.06 to 154.6	Yes	****	<0.0001	351	7.711
1	D	Tukey´s	Day 2 :Control vs. Day 6 :Control	145.6	182.3	-36.73	-99.51 to 26.04	No	ns	0.9115	351	3.085
1	D	Tukey´s	Day 2 :Control vs. Day 6 :20 µM PA	145.6	146.2	-0.6645	-68.47 to 67.14	No	ns	>0.9999	351	0.05166
1	D	Tukey´s	Day 2 :Control vs. Day 6 :40 µM PA	145.6	496.3	-350.7	-418.5 to -282.9	Yes	****	<0.0001	351	27.26
1	D	Tukey´s	Day 2 :Control vs. Day 6 :60 μM PA	145.6	227.7	-82.17	-150.0 to -14.36	Yes	**	0.0026	351	6.388
1	D	Tukey´s	Day 2 :Control vs. Day 6 :80 μM PA	145.6	166.7	-21.09	-83.86 to 41.69	No	ns	>0.9999	351	1.771
1	D	Tukey´s	Day 2 :Control vs. Day 6 :100 µM PA	145.6	124.5	21.09	-41.69 to 83.86	No	ns	>0.9999	351	1.771
1	D	Tukey´s	Day 2 :Control vs. Day 6 :200 µM PA	145.6	87.07	58.5	-4.271 to 121.3	No	ns	0.1086	351	4.912
1	D	Tukey´s	Day 2 :Control vs. Day 6 :300 µM PA	145.6	85.71	59.86	-2.910 to 122.6	No	ns	0.0858	351	5.027
1	D	Tukey´s	Day 2 :Control vs. Day 6 :400 µM PA	145.6	70.07	75.51	12.74 to 138.3	Yes	**	0.0029	351	6.34
1	D	Tukey´s	Day 2 :20 µM PA vs. Day 2 :40 µM PA	100.6	168.8	-68.21	-140.7 to 4.277	No	ns	0.0986	351	4.96
1	D	Tukey´s	Day 2 :20 µM PA vs. Day 2 :60 μM PA	100.6	84.96	15.62	-56.86 to 88.11	No	ns	>0.9999	351	1.136
1	D	Tukey´s	Day 2 :20 µM PA vs. Day 2 :80 μM PA	100.6	134	-33.44	-101.2 to 34.37	No	ns	0.9873	351	2.599
1	D	Tukey´s	Day 2 :20 µM PA vs. Day 2 :100 µM PA	100.6	159.2	-58.61	-126.4 to 9.198	No	ns	0.2116	351	4.556
1	D	Tukey´s	Day 2 :20 µM PA vs. Day 2 :200 µM PA	100.6	96.6	3.979	-63.82 to 71.78	No	ns	>0.9999	351	0.3094
1	D	Tukey´s	Day 2 :20 µM PA vs. Day 2 :300 µM PA	100.6	101.4	-0.7825	-68.59 to 67.02	No	ns	>0.9999	351	0.06083
1	D	Tukey´s	Day 2 :20 µM PA vs. Day 2 :400 µM PA	100.6	56.46	44.12	-23.69 to 111.9	No	ns	0.7828	351	3.43
1	D	Tukey´s	Day 2 :20 µM PA vs. Day 4:Control	100.6	166.9	-66.32	-135.1 to 2.450	No	ns	0.076	351	5.083
1	D	Tukey´s	Day 2 :20 µM PA vs. Day 4:20 µM PA	100.6	120.2	-19.65	-92.14 to 52.83	No	ns	>0.9999	351	1.429
1	D	Tukey´s	Day 2 :20 µM PA vs. Day 4:40 µM PA	100.6	199.3	-98.69	-172.8 to -24.57	Yes	***	0.0003	351	7.019
1	D	Tukey´s	Day 2 :20 µM PA vs. Day 4:60 μM PA	100.6	115.6	-15.03	-87.51 to 57.46	No	ns	>0.9999	351	1.093
1	D	Tukey´s	Day 2 :20 µM PA vs. Day 4:80 μM PA	100.6	146.9	-46.36	-127.4 to 34.68	No	ns	0.9292	351	3.015
1	D	Tukey´s	Day 2 :20 µM PA vs. Day 4:100 µM PA	100.6	129.4	-28.82	-107.1 to 49.47	No	ns	0.9999	351	1.941
1	D	Tukey´s	Day 2 :20 µM PA vs. Day 4:200 µM PA	100.6	89.98	10.6	-58.17 to 79.37	No	ns	>0.9999	351	0.8126
1	D	Tukey´s	Day 2 :20 µM PA vs. Day 4:300 µM PA	100.6	68.71	31.87	-35.93 to 99.67	No	ns	0.9934	351	2.478
1	D	Tukey´s	Day 2 :20 µM PA vs. Day 4:400 µM PA	100.6	53.74	46.84	-20.97 to 114.6	No	ns	0.6755	351	3.641
1	D	Tukey´s	Day 2 :20 µM PA vs. Day 6 :Control	100.6	182.3	-81.73	-149.5 to -13.93	Yes	**	0.0028	351	6.354
1	D	Tukey´s	Day 2 :20 µM PA vs. Day 6 :20 µM PA	100.6	146.2	-45.66	-118.2 to 26.82	No	ns	0.8305	351	3.321
1	D	Tukey´s	Day 2 :20 µM PA vs. Day 6 :40 µM PA	100.6	496.3	-395.7	-468.2 to -323.2	Yes	****	<0.0001	351	28.78
1	D	Tukey´s	Day 2 :20 µM PA vs. Day 6 :60 μM PA	100.6	227.7	-127.2	-199.7 to -54.68	Yes	****	<0.0001	351	9.247
1	D	Tukey´s	Day 2 :20 µM PA vs. Day 6 :80 μM PA	100.6	166.7	-66.09	-133.9 to 1.715	No	ns	0.0675	351	5.138
1	D	Tukey´s	Day 2 :20 µM PA vs. Day 6 :100 µM PA	100.6	124.5	-23.91	-91.72 to 43.89	No	ns	>0.9999	351	1.859
1	D	Tukey´s	Day 2 :20 µM PA vs. Day 6 :200 µM PA	100.6	87.07	13.5	-54.30 to 81.31	No	ns	>0.9999	351	1.05
1	D	Tukey´s	Day 2 :20 µM PA vs. Day 6 :300 µM PA	100.6	85.71	14.86	-52.94 to 82.67	No	ns	>0.9999	351	1.156
1	D	Tukey´s	Day 2 :20 µM PA vs. Day 6 :400 µM PA	100.6	70.07	30.51	-37.29 to 98.31	No	ns	0.9965	351	2.372
1	D	Tukey´s	Day 2 :40 µM PA vs. Day 2 :60 μM PA	168.8	84.96	83.83	11.34 to 156.3	Yes	**	0.006	351	6.096
1	D	Tukey´s	Day 2 :40 µM PA vs. Day 2 :80 μM PA	168.8	134	34.77	-33.03 to 102.6	No	ns	0.9792	351	2.703
1	D	Tukey´s	Day 2 :40 µM PA vs. Day 2 :100 µM PA	168.8	159.2	9.602	-58.20 to 77.41	No	ns	>0.9999	351	0.7465
1	D	Tukey´s	Day 2 :40 µM PA vs. Day 2 :200 µM PA	168.8	96.6	72.19	4.383 to 140.0	Yes	*	0.0219	351	5.612
1	D	Tukey´s	Day 2 :40 µM PA vs. Day 2 :300 µM PA	168.8	101.4	67.43	-0.3784 to 135.2	No	ns	0.0535	351	5.242
1	D	Tukey´s	Day 2 :40 µM PA vs. Day 2 :400 µM PA	168.8	56.46	112.3	44.52 to 180.1	Yes	****	<0.0001	351	8.732
1	D	Tukey´s	Day 2 :40 µM PA vs. Day 4:Control	168.8	166.9	1.893	-66.87 to 70.66	No	ns	>0.9999	351	0.1451
1	D	Tukey´s	Day 2 :40 µM PA vs. Day 4:20 µM PA	168.8	120.2	48.55	-23.93 to 121.0	No	ns	0.7334	351	3.531
1	D	Tukey´s	Day 2 :40 µM PA vs. Day 4:40 µM PA	168.8	199.3	-30.48	-104.6 to 43.64	No	ns	0.9991	351	2.168
1	D	Tukey´s	Day 2 :40 µM PA vs. Day 4:60 μM PA	168.8	115.6	53.18	-19.31 to 125.7	No	ns	0.5487	351	3.867
1	D	Tukey´s	Day 2 :40 µM PA vs. Day 4:80 μM PA	168.8	146.9	21.85	-59.19 to 102.9	No	ns	>0.9999	351	1.421
1	D	Tukey´s	Day 2 :40 µM PA vs. Day 4:100 µM PA	168.8	129.4	39.38	-38.91 to 117.7	No	ns	0.9837	351	2.651
1	D	Tukey´s	Day 2 :40 µM PA vs. Day 4:200 µM PA	168.8	89.98	78.81	10.04 to 147.6	Yes	**	0.007	351	6.041
1	D	Tukey´s	Day 2 :40 µM PA vs. Day 4:300 µM PA	168.8	68.71	100.1	32.27 to 167.9	Yes	****	<0.0001	351	7.78
1	D	Tukey´s	Day 2 :40 µM PA vs. Day 4:400 µM PA	168.8	53.74	115	47.24 to 182.8	Yes	****	<0.0001	351	8.944
1	D	Tukey´s	Day 2 :40 µM PA vs. Day 6 :Control	168.8	182.3	-13.53	-81.33 to 54.28	No	ns	>0.9999	351	1.052
1	D	Tukey´s	Day 2 :40 µM PA vs. Day 6 :20 µM PA	168.8	146.2	22.54	-49.94 to 95.03	No	ns	>0.9999	351	1.639
1	D	Tukey´s	Day 2 :40 µM PA vs. Day 6 :40 µM PA	168.8	496.3	-327.5	-400.0 to -255.0	Yes	****	<0.0001	351	23.82
1	D	Tukey´s	Day 2 :40 µM PA vs. Day 6 :60 μM PA	168.8	227.7	-58.96	-131.4 to 13.53	No	ns	0.3243	351	4.287
1	D	Tukey´s	Day 2 :40 µM PA vs. Day 6 :80 μM PA	168.8	166.7	2.119	-65.68 to 69.92	No	ns	>0.9999	351	0.1648
1	D	Tukey´s	Day 2 :40 µM PA vs. Day 6 :100 µM PA	168.8	124.5	44.3	-23.51 to 112.1	No	ns	0.7762	351	3.444
1	D	Tukey´s	Day 2 :40 µM PA vs. Day 6 :200 µM PA	168.8	87.07	81.71	13.91 to 149.5	Yes	**	0.0028	351	6.352
1	D	Tukey´s	Day 2 :40 µM PA vs. Day 6 :300 µM PA	168.8	85.71	83.07	15.27 to 150.9	Yes	**	0.0021	351	6.458
1	D	Tukey´s	Day 2 :40 µM PA vs. Day 6 :400 µM PA	168.8	70.07	98.72	30.91 to 166.5	Yes	****	<0.0001	351	7.674
1	D	Tukey´s	Day 2 :60 μM PA vs. Day 2 :80 μM PA	84.96	134	-49.06	-116.9 to 18.75	No	ns	0.5791	351	3.814
1	D	Tukey´s	Day 2 :60 μM PA vs. Day 2 :100 µM PA	84.96	159.2	-74.23	-142.0 to -6.423	Yes	*	0.0146	351	5.77
1	D	Tukey´s	Day 2 :60 μM PA vs. Day 2 :200 µM PA	84.96	96.6	-11.64	-79.45 to 56.16	No	ns	>0.9999	351	0.905
1	D	Tukey´s	Day 2 :60 μM PA vs. Day 2 :300 µM PA	84.96	101.4	-16.4	-84.21 to 51.40	No	ns	>0.9999	351	1.275
1	D	Tukey´s	Day 2 :60 μM PA vs. Day 2 :400 µM PA	84.96	56.46	28.49	-39.31 to 96.30	No	ns	0.9988	351	2.215
1	D	Tukey´s	Day 2 :60 μM PA vs. Day 4:Control	84.96	166.9	-81.94	-150.7 to -13.17	Yes	**	0.0035	351	6.281
1	D	Tukey´s	Day 2 :60 μM PA vs. Day 4:20 µM PA	84.96	120.2	-35.27	-107.8 to 37.21	No	ns	0.9894	351	2.565
1	D	Tukey´s	Day 2 :60 μM PA vs. Day 4:40 µM PA	84.96	199.3	-114.3	-188.4 to -40.19	Yes	****	<0.0001	351	8.13
1	D	Tukey´s	Day 2 :60 μM PA vs. Day 4:60 μM PA	84.96	115.6	-30.65	-103.1 to 41.84	No	ns	0.9986	351	2.229
1	D	Tukey´s	Day 2 :60 μM PA vs. Day 4:80 μM PA	84.96	146.9	-61.98	-143.0 to 19.06	No	ns	0.4565	351	4.031
1	D	Tukey´s	Day 2 :60 μM PA vs. Day 4:100 µM PA	84.96	129.4	-44.45	-122.7 to 33.85	No	ns	0.9345	351	2.992
1	D	Tukey´s	Day 2 :60 μM PA vs. Day 4:200 µM PA	84.96	89.98	-5.021	-73.79 to 63.75	No	ns	>0.9999	351	0.3848
1	D	Tukey´s	Day 2 :60 μM PA vs. Day 4:300 µM PA	84.96	68.71	16.25	-51.55 to 84.05	No	ns	>0.9999	351	1.263
1	D	Tukey´s	Day 2 :60 μM PA vs. Day 4:400 µM PA	84.96	53.74	31.22	-36.59 to 99.02	No	ns	0.9951	351	2.427
1	D	Tukey´s	Day 2 :60 μM PA vs. Day 6 :Control	84.96	182.3	-97.36	-165.2 to -29.55	Yes	****	<0.0001	351	7.568
1	D	Tukey´s	Day 2 :60 μM PA vs. Day 6 :20 µM PA	84.96	146.2	-61.29	-133.8 to 11.20	No	ns	0.2498	351	4.457
1	D	Tukey´s	Day 2 :60 μM PA vs. Day 6 :40 µM PA	84.96	496.3	-411.3	-483.8 to -338.8	Yes	****	<0.0001	351	29.91
1	D	Tukey´s	Day 2 :60 μM PA vs. Day 6 :60 μM PA	84.96	227.7	-142.8	-215.3 to -70.30	Yes	****	<0.0001	351	10.38
1	D	Tukey´s	Day 2 :60 μM PA vs. Day 6 :80 μM PA	84.96	166.7	-81.71	-149.5 to -13.91	Yes	**	0.0028	351	6.352
1	D	Tukey´s	Day 2 :60 μM PA vs. Day 6 :100 µM PA	84.96	124.5	-39.53	-107.3 to 28.27	No	ns	0.9146	351	3.073
1	D	Tukey´s	Day 2 :60 μM PA vs. Day 6 :200 µM PA	84.96	87.07	-2.118	-69.92 to 65.69	No	ns	>0.9999	351	0.1647
1	D	Tukey´s	Day 2 :60 μM PA vs. Day 6 :300 µM PA	84.96	85.71	-0.7576	-68.56 to 67.05	No	ns	>0.9999	351	0.0589
1	D	Tukey´s	Day 2 :60 μM PA vs. Day 6 :400 µM PA	84.96	70.07	14.89	-52.92 to 82.69	No	ns	>0.9999	351	1.157
1	D	Tukey´s	Day 2 :80 μM PA vs. Day 2 :100 µM PA	134	159.2	-25.17	-87.94 to 37.60	No	ns	0.9994	351	2.113
1	D	Tukey´s	Day 2 :80 μM PA vs. Day 2 :200 µM PA	134	96.6	37.41	-25.36 to 100.2	No	ns	0.8948	351	3.142
1	D	Tukey´s	Day 2 :80 μM PA vs. Day 2 :300 µM PA	134	101.4	32.65	-30.12 to 95.43	No	ns	0.9753	351	2.742
1	D	Tukey´s	Day 2 :80 μM PA vs. Day 2 :400 µM PA	134	56.46	77.55	14.78 to 140.3	Yes	**	0.0018	351	6.512
1	D	Tukey´s	Day 2 :80 μM PA vs. Day 4:Control	134	166.9	-32.88	-96.69 to 30.93	No	ns	0.978	351	2.716
1	D	Tukey´s	Day 2 :80 μM PA vs. Day 4:20 µM PA	134	120.2	13.78	-54.02 to 81.59	No	ns	>0.9999	351	1.071
1	D	Tukey´s	Day 2 :80 μM PA vs. Day 4:40 µM PA	134	199.3	-65.25	-134.8 to 4.292	No	ns	0.1015	351	4.946
1	D	Tukey´s	Day 2 :80 μM PA vs. Day 4:60 μM PA	134	115.6	18.41	-49.40 to 86.21	No	ns	>0.9999	351	1.431
1	D	Tukey´s	Day 2 :80 μM PA vs. Day 4:80 μM PA	134	146.9	-12.93	-89.81 to 63.96	No	ns	>0.9999	351	0.8861
1	D	Tukey´s	Day 2 :80 μM PA vs. Day 4:100 µM PA	134	129.4	4.611	-69.37 to 78.59	No	ns	>0.9999	351	0.3285
1	D	Tukey´s	Day 2 :80 μM PA vs. Day 4:200 µM PA	134	89.98	44.04	-19.78 to 107.8	No	ns	0.6774	351	3.638
1	D	Tukey´s	Day 2 :80 μM PA vs. Day 4:300 µM PA	134	68.71	65.31	2.532 to 128.1	Yes	*	0.0302	351	5.484
1	D	Tukey´s	Day 2 :80 μM PA vs. Day 4:400 µM PA	134	53.74	80.27	17.50 to 143.0	Yes	***	0.0009	351	6.74
1	D	Tukey´s	Day 2 :80 μM PA vs. Day 6 :Control	134	182.3	-48.3	-111.1 to 14.47	No	ns	0.4432	351	4.056
1	D	Tukey´s	Day 2 :80 μM PA vs. Day 6 :20 µM PA	134	146.2	-12.23	-80.03 to 55.57	No	ns	>0.9999	351	0.9507
1	D	Tukey´s	Day 2 :80 μM PA vs. Day 6 :40 µM PA	134	496.3	-362.3	-430.1 to -294.5	Yes	****	<0.0001	351	28.16
1	D	Tukey´s	Day 2 :80 μM PA vs. Day 6 :60 μM PA	134	227.7	-93.73	-161.5 to -25.93	Yes	***	0.0001	351	7.287
1	D	Tukey´s	Day 2 :80 μM PA vs. Day 6 :80 μM PA	134	166.7	-32.65	-95.43 to 30.12	No	ns	0.9753	351	2.742
1	D	Tukey´s	Day 2 :80 μM PA vs. Day 6 :100 µM PA	134	124.5	9.524	-53.25 to 72.30	No	ns	>0.9999	351	0.7997
1	D	Tukey´s	Day 2 :80 μM PA vs. Day 6 :200 µM PA	134	87.07	46.94	-15.84 to 109.7	No	ns	0.5067	351	3.941
1	D	Tukey´s	Day 2 :80 μM PA vs. Day 6 :300 µM PA	134	85.71	48.3	-14.47 to 111.1	No	ns	0.4432	351	4.056
1	D	Tukey´s	Day 2 :80 μM PA vs. Day 6 :400 µM PA	134	70.07	63.95	1.171 to 126.7	Yes	*	0.0397	351	5.369
1	D	Tukey´s	Day 2 :100 µM PA vs. Day 2 :200 µM PA	159.2	96.6	62.59	-0.1893 to 125.4	No	ns	0.0519	351	5.255
1	D	Tukey´s	Day 2 :100 µM PA vs. Day 2 :300 µM PA	159.2	101.4	57.82	-4.951 to 120.6	No	ns	0.1217	351	4.855
1	D	Tukey´s	Day 2 :100 µM PA vs. Day 2 :400 µM PA	159.2	56.46	102.7	39.95 to 165.5	Yes	****	<0.0001	351	8.625
1	D	Tukey´s	Day 2 :100 µM PA vs. Day 4:Control	159.2	166.9	-7.71	-71.52 to 56.10	No	ns	>0.9999	351	0.6368
1	D	Tukey´s	Day 2 :100 µM PA vs. Day 4:20 µM PA	159.2	120.2	38.95	-28.85 to 106.8	No	ns	0.9261	351	3.028
1	D	Tukey´s	Day 2 :100 µM PA vs. Day 4:40 µM PA	159.2	199.3	-40.08	-109.6 to 29.46	No	ns	0.9237	351	3.038
1	D	Tukey´s	Day 2 :100 µM PA vs. Day 4:60 μM PA	159.2	115.6	43.58	-24.23 to 111.4	No	ns	0.8018	351	3.388
1	D	Tukey´s	Day 2 :100 µM PA vs. Day 4:80 μM PA	159.2	146.9	12.24	-64.64 to 89.13	No	ns	>0.9999	351	0.8395
1	D	Tukey´s	Day 2 :100 µM PA vs. Day 4:100 µM PA	159.2	129.4	29.78	-44.20 to 103.8	No	ns	0.9994	351	2.122
1	D	Tukey´s	Day 2 :100 µM PA vs. Day 4:200 µM PA	159.2	89.98	69.21	5.394 to 133.0	Yes	*	0.0168	351	5.717
1	D	Tukey´s	Day 2 :100 µM PA vs. Day 4:300 µM PA	159.2	68.71	90.48	27.70 to 153.3	Yes	****	<0.0001	351	7.597
1	D	Tukey´s	Day 2 :100 µM PA vs. Day 4:400 µM PA	159.2	53.74	105.4	42.67 to 168.2	Yes	****	<0.0001	351	8.854
1	D	Tukey´s	Day 2 :100 µM PA vs. Day 6 :Control	159.2	182.3	-23.13	-85.90 to 39.65	No	ns	0.9999	351	1.942
1	D	Tukey´s	Day 2 :100 µM PA vs. Day 6 :20 µM PA	159.2	146.2	12.94	-54.86 to 80.74	No	ns	>0.9999	351	1.006
1	D	Tukey´s	Day 2 :100 µM PA vs. Day 6 :40 µM PA	159.2	496.3	-337.1	-404.9 to -269.3	Yes	****	<0.0001	351	26.21
1	D	Tukey´s	Day 2 :100 µM PA vs. Day 6 :60 μM PA	159.2	227.7	-68.56	-136.4 to -0.7580	Yes	*	0.0436	351	5.33
1	D	Tukey´s	Day 2 :100 µM PA vs. Day 6 :80 μM PA	159.2	166.7	-7.483	-70.26 to 55.29	No	ns	>0.9999	351	0.6283
1	D	Tukey´s	Day 2 :100 µM PA vs. Day 6 :100 µM PA	159.2	124.5	34.69	-28.08 to 97.47	No	ns	0.9506	351	2.913
1	D	Tukey´s	Day 2 :100 µM PA vs. Day 6 :200 µM PA	159.2	87.07	72.11	9.335 to 134.9	Yes	**	0.0067	351	6.055
1	D	Tukey´s	Day 2 :100 µM PA vs. Day 6 :300 µM PA	159.2	85.71	73.47	10.70 to 136.2	Yes	**	0.0048	351	6.169
1	D	Tukey´s	Day 2 :100 µM PA vs. Day 6 :400 µM PA	159.2	70.07	89.12	26.34 to 151.9	Yes	****	<0.0001	351	7.483
1	D	Tukey´s	Day 2 :200 µM PA vs. Day 2 :300 µM PA	96.6	101.4	-4.762	-67.54 to 58.01	No	ns	>0.9999	351	0.3998
1	D	Tukey´s	Day 2 :200 µM PA vs. Day 2 :400 µM PA	96.6	56.46	40.14	-22.64 to 102.9	No	ns	0.8095	351	3.37
1	D	Tukey´s	Day 2 :200 µM PA vs. Day 4:Control	96.6	166.9	-70.29	-134.1 to -6.483	Yes	*	0.0132	351	5.807
1	D	Tukey´s	Day 2 :200 µM PA vs. Day 4:20 µM PA	96.6	120.2	-23.63	-91.44 to 44.17	No	ns	>0.9999	351	1.837
1	D	Tukey´s	Day 2 :200 µM PA vs. Day 4:40 µM PA	96.6	199.3	-102.7	-172.2 to -33.12	Yes	****	<0.0001	351	7.782
1	D	Tukey´s	Day 2 :200 µM PA vs. Day 4:60 μM PA	96.6	115.6	-19.01	-86.81 to 48.80	No	ns	>0.9999	351	1.478
1	D	Tukey´s	Day 2 :200 µM PA vs. Day 4:80 μM PA	96.6	146.9	-50.34	-127.2 to 26.54	No	ns	0.7725	351	3.451
1	D	Tukey´s	Day 2 :200 µM PA vs. Day 4:100 µM PA	96.6	129.4	-32.8	-106.8 to 41.18	No	ns	0.9972	351	2.337
1	D	Tukey´s	Day 2 :200 µM PA vs. Day 4:200 µM PA	96.6	89.98	6.621	-57.19 to 70.43	No	ns	>0.9999	351	0.5469
1	D	Tukey´s	Day 2 :200 µM PA vs. Day 4:300 µM PA	96.6	68.71	27.89	-34.88 to 90.67	No	ns	0.9971	351	2.342
1	D	Tukey´s	Day 2 :200 µM PA vs. Day 4:400 µM PA	96.6	53.74	42.86	-19.92 to 105.6	No	ns	0.6982	351	3.599
1	D	Tukey´s	Day 2 :200 µM PA vs. Day 6 :Control	96.6	182.3	-85.71	-148.5 to -22.94	Yes	***	0.0002	351	7.197
1	D	Tukey´s	Day 2 :200 µM PA vs. Day 6 :20 µM PA	96.6	146.2	-49.64	-117.4 to 18.16	No	ns	0.5532	351	3.859
1	D	Tukey´s	Day 2 :200 µM PA vs. Day 6 :40 µM PA	96.6	496.3	-399.7	-467.5 to -331.9	Yes	****	<0.0001	351	31.07
1	D	Tukey´s	Day 2 :200 µM PA vs. Day 6 :60 μM PA	96.6	227.7	-131.1	-199.0 to -63.34	Yes	****	<0.0001	351	10.2
1	D	Tukey´s	Day 2 :200 µM PA vs. Day 6 :80 μM PA	96.6	166.7	-70.07	-132.8 to -7.294	Yes	*	0.0108	351	5.883
1	D	Tukey´s	Day 2 :200 µM PA vs. Day 6 :100 µM PA	96.6	124.5	-27.89	-90.67 to 34.88	No	ns	0.9971	351	2.342
1	D	Tukey´s	Day 2 :200 µM PA vs. Day 6 :200 µM PA	96.6	87.07	9.524	-53.25 to 72.30	No	ns	>0.9999	351	0.7997
1	D	Tukey´s	Day 2 :200 µM PA vs. Day 6 :300 µM PA	96.6	85.71	10.88	-51.89 to 73.66	No	ns	>0.9999	351	0.9139
1	D	Tukey´s	Day 2 :200 µM PA vs. Day 6 :400 µM PA	96.6	70.07	26.53	-36.24 to 89.30	No	ns	0.9986	351	2.228
1	D	Tukey´s	Day 2 :300 µM PA vs. Day 2 :400 µM PA	101.4	56.46	44.9	-17.88 to 107.7	No	ns	0.6039	351	3.77
1	D	Tukey´s	Day 2 :300 µM PA vs. Day 4:Control	101.4	166.9	-65.53	-129.3 to -1.721	Yes	*	0.0358	351	5.413
1	D	Tukey´s	Day 2 :300 µM PA vs. Day 4:20 µM PA	101.4	120.2	-18.87	-86.67 to 48.93	No	ns	>0.9999	351	1.467
1	D	Tukey´s	Day 2 :300 µM PA vs. Day 4:40 µM PA	101.4	199.3	-97.9	-167.4 to -28.36	Yes	****	<0.0001	351	7.421
1	D	Tukey´s	Day 2 :300 µM PA vs. Day 4:60 μM PA	101.4	115.6	-14.25	-82.05 to 53.56	No	ns	>0.9999	351	1.108
1	D	Tukey´s	Day 2 :300 µM PA vs. Day 4:80 μM PA	101.4	146.9	-45.58	-122.5 to 31.30	No	ns	0.8999	351	3.125
1	D	Tukey´s	Day 2 :300 µM PA vs. Day 4:100 µM PA	101.4	129.4	-28.04	-102.0 to 45.94	No	ns	0.9998	351	1.998
1	D	Tukey´s	Day 2 :300 µM PA vs. Day 4:200 µM PA	101.4	89.98	11.38	-52.43 to 75.20	No	ns	>0.9999	351	0.9403
1	D	Tukey´s	Day 2 :300 µM PA vs. Day 4:300 µM PA	101.4	68.71	32.65	-30.12 to 95.43	No	ns	0.9753	351	2.742
1	D	Tukey´s	Day 2 :300 µM PA vs. Day 4:400 µM PA	101.4	53.74	47.62	-15.16 to 110.4	No	ns	0.4747	351	3.998
1	D	Tukey´s	Day 2 :300 µM PA vs. Day 6 :Control	101.4	182.3	-80.95	-143.7 to -18.18	Yes	***	0.0007	351	6.797
1	D	Tukey´s	Day 2 :300 µM PA vs. Day 6 :20 µM PA	101.4	146.2	-44.88	-112.7 to 22.92	No	ns	0.7543	351	3.489
1	D	Tukey´s	Day 2 :300 µM PA vs. Day 6 :40 µM PA	101.4	496.3	-394.9	-462.7 to -327.1	Yes	****	<0.0001	351	30.7
1	D	Tukey´s	Day 2 :300 µM PA vs. Day 6 :60 μM PA	101.4	227.7	-126.4	-194.2 to -58.58	Yes	****	<0.0001	351	9.825
1	D	Tukey´s	Day 2 :300 µM PA vs. Day 6 :80 μM PA	101.4	166.7	-65.31	-128.1 to -2.532	Yes	*	0.0302	351	5.484
1	D	Tukey´s	Day 2 :300 µM PA vs. Day 6 :100 µM PA	101.4	124.5	-23.13	-85.90 to 39.65	No	ns	0.9999	351	1.942
1	D	Tukey´s	Day 2 :300 µM PA vs. Day 6 :200 µM PA	101.4	87.07	14.29	-48.49 to 77.06	No	ns	>0.9999	351	1.2
1	D	Tukey´s	Day 2 :300 µM PA vs. Day 6 :300 µM PA	101.4	85.71	15.65	-47.13 to 78.42	No	ns	>0.9999	351	1.314
1	D	Tukey´s	Day 2 :300 µM PA vs. Day 6 :400 µM PA	101.4	70.07	31.29	-31.48 to 94.07	No	ns	0.9854	351	2.628
1	D	Tukey´s	Day 2 :400 µM PA vs. Day 4:Control	56.46	166.9	-110.4	-174.2 to -46.62	Yes	****	<0.0001	351	9.122
1	D	Tukey´s	Day 2 :400 µM PA vs. Day 4:20 µM PA	56.46	120.2	-63.77	-131.6 to 4.035	No	ns	0.0991	351	4.957
1	D	Tukey´s	Day 2 :400 µM PA vs. Day 4:40 µM PA	56.46	199.3	-142.8	-212.3 to -73.26	Yes	****	<0.0001	351	10.82
1	D	Tukey´s	Day 2 :400 µM PA vs. Day 4:60 μM PA	56.46	115.6	-59.14	-126.9 to 8.660	No	ns	0.1968	351	4.598
1	D	Tukey´s	Day 2 :400 µM PA vs. Day 4:80 μM PA	56.46	146.9	-90.48	-167.4 to -13.59	Yes	**	0.0044	351	6.203
1	D	Tukey´s	Day 2 :400 µM PA vs. Day 4:100 µM PA	56.46	129.4	-72.94	-146.9 to 1.040	No	ns	0.0592	351	5.197
1	D	Tukey´s	Day 2 :400 µM PA vs. Day 4:200 µM PA	56.46	89.98	-33.51	-97.33 to 30.30	No	ns	0.9722	351	2.768
1	D	Tukey´s	Day 2 :400 µM PA vs. Day 4:300 µM PA	56.46	68.71	-12.24	-75.02 to 50.53	No	ns	>0.9999	351	1.028
1	D	Tukey´s	Day 2 :400 µM PA vs. Day 4:400 µM PA	56.46	53.74	2.721	-60.05 to 65.50	No	ns	>0.9999	351	0.2285
1	D	Tukey´s	Day 2 :400 µM PA vs. Day 6 :Control	56.46	182.3	-125.9	-188.6 to -63.08	Yes	****	<0.0001	351	10.57
1	D	Tukey´s	Day 2 :400 µM PA vs. Day 6 :20 µM PA	56.46	146.2	-89.78	-157.6 to -21.98	Yes	***	0.0004	351	6.979
1	D	Tukey´s	Day 2 :400 µM PA vs. Day 6 :40 µM PA	56.46	496.3	-439.8	-507.6 to -372.0	Yes	****	<0.0001	351	34.19
1	D	Tukey´s	Day 2 :400 µM PA vs. Day 6 :60 μM PA	56.46	227.7	-171.3	-239.1 to -103.5	Yes	****	<0.0001	351	13.32
1	D	Tukey´s	Day 2 :400 µM PA vs. Day 6 :80 μM PA	56.46	166.7	-110.2	-173.0 to -47.43	Yes	****	<0.0001	351	9.254
1	D	Tukey´s	Day 2 :400 µM PA vs. Day 6 :100 µM PA	56.46	124.5	-68.03	-130.8 to -5.253	Yes	*	0.017	351	5.712
1	D	Tukey´s	Day 2 :400 µM PA vs. Day 6 :200 µM PA	56.46	87.07	-30.61	-93.39 to 32.16	No	ns	0.9891	351	2.57
1	D	Tukey´s	Day 2 :400 µM PA vs. Day 6 :300 µM PA	56.46	85.71	-29.25	-92.03 to 33.52	No	ns	0.9941	351	2.456
1	D	Tukey´s	Day 2 :400 µM PA vs. Day 6 :400 µM PA	56.46	70.07	-13.61	-76.38 to 49.17	No	ns	>0.9999	351	1.142
1	D	Tukey´s	Day 4:Control vs. Day 4:20 µM PA	166.9	120.2	46.66	-22.10 to 115.4	No	ns	0.7098	351	3.577
1	D	Tukey´s	Day 4:Control vs. Day 4:40 µM PA	166.9	199.3	-32.37	-102.9 to 38.11	No	ns	0.9952	351	2.421
1	D	Tukey´s	Day 4:Control vs. Day 4:60 μM PA	166.9	115.6	51.29	-17.48 to 120.1	No	ns	0.5124	351	3.931
1	D	Tukey´s	Day 4:Control vs. Day 4:80 μM PA	166.9	146.9	19.95	-57.78 to 97.69	No	ns	>0.9999	351	1.353
1	D	Tukey´s	Day 4:Control vs. Day 4:100 µM PA	166.9	129.4	37.49	-37.37 to 112.4	No	ns	0.9846	351	2.64
1	D	Tukey´s	Day 4:Control vs. Day 4:200 µM PA	166.9	89.98	76.92	12.08 to 141.7	Yes	**	0.0038	351	6.253
1	D	Tukey´s	Day 4:Control vs. Day 4:300 µM PA	166.9	68.71	98.19	34.37 to 162.0	Yes	****	<0.0001	351	8.11
1	D	Tukey´s	Day 4:Control vs. Day 4:400 µM PA	166.9	53.74	113.2	49.34 to 177.0	Yes	****	<0.0001	351	9.347
1	D	Tukey´s	Day 4:Control vs. Day 6 :Control	166.9	182.3	-15.42	-79.23 to 48.39	No	ns	>0.9999	351	1.274
1	D	Tukey´s	Day 4:Control vs. Day 6 :20 µM PA	166.9	146.2	20.65	-48.12 to 89.42	No	ns	>0.9999	351	1.583
1	D	Tukey´s	Day 4:Control vs. Day 6 :40 µM PA	166.9	496.3	-329.4	-398.2 to -260.6	Yes	****	<0.0001	351	25.25
1	D	Tukey´s	Day 4:Control vs. Day 6 :60 μM PA	166.9	227.7	-60.85	-129.6 to 7.914	No	ns	0.1748	351	4.664
1	D	Tukey´s	Day 4:Control vs. Day 6 :80 μM PA	166.9	166.7	0.2268	-63.59 to 64.04	No	ns	>0.9999	351	0.01873
1	D	Tukey´s	Day 4:Control vs. Day 6 :100 µM PA	166.9	124.5	42.4	-21.41 to 106.2	No	ns	0.7476	351	3.503
1	D	Tukey´s	Day 4:Control vs. Day 6 :200 µM PA	166.9	87.07	79.82	16.01 to 143.6	Yes	**	0.0014	351	6.593
1	D	Tukey´s	Day 4:Control vs. Day 6 :300 µM PA	166.9	85.71	81.18	17.37 to 145.0	Yes	***	0.001	351	6.706
1	D	Tukey´s	Day 4:Control vs. Day 6 :400 µM PA	166.9	70.07	96.83	33.01 to 160.6	Yes	****	<0.0001	351	7.998
1	D	Tukey´s	Day 4:20 µM PA vs. Day 4:40 µM PA	120.2	199.3	-79.03	-153.1 to -4.918	Yes	*	0.0214	351	5.621
1	D	Tukey´s	Day 4:20 µM PA vs. Day 4:60 μM PA	120.2	115.6	4.624	-67.86 to 77.11	No	ns	>0.9999	351	0.3363
1	D	Tukey´s	Day 4:20 µM PA vs. Day 4:80 μM PA	120.2	146.9	-26.71	-107.7 to 54.33	No	ns	>0.9999	351	1.737
1	D	Tukey´s	Day 4:20 µM PA vs. Day 4:100 µM PA	120.2	129.4	-9.172	-87.46 to 69.12	No	ns	>0.9999	351	0.6175
1	D	Tukey´s	Day 4:20 µM PA vs. Day 4:200 µM PA	120.2	89.98	30.25	-38.51 to 99.02	No	ns	0.9975	351	2.319
1	D	Tukey´s	Day 4:20 µM PA vs. Day 4:300 µM PA	120.2	68.71	51.52	-16.28 to 119.3	No	ns	0.4708	351	4.005
1	D	Tukey´s	Day 4:20 µM PA vs. Day 4:400 µM PA	120.2	53.74	66.49	-1.314 to 134.3	No	ns	0.063	351	5.169
1	D	Tukey´s	Day 4:20 µM PA vs. Day 6 :Control	120.2	182.3	-62.08	-129.9 to 5.722	No	ns	0.1289	351	4.826
1	D	Tukey´s	Day 4:20 µM PA vs. Day 6 :20 µM PA	120.2	146.2	-26.01	-98.50 to 46.47	No	ns	>0.9999	351	1.892
1	D	Tukey´s	Day 4:20 µM PA vs. Day 6 :40 µM PA	120.2	496.3	-376.1	-448.5 to -303.6	Yes	****	<0.0001	351	27.35
1	D	Tukey´s	Day 4:20 µM PA vs. Day 6 :60 μM PA	120.2	227.7	-107.5	-180.0 to -35.03	Yes	****	<0.0001	351	7.818
1	D	Tukey´s	Day 4:20 µM PA vs. Day 6 :80 μM PA	120.2	166.7	-46.44	-114.2 to 21.37	No	ns	0.6922	351	3.61
1	D	Tukey´s	Day 4:20 µM PA vs. Day 6 :100 µM PA	120.2	124.5	-4.259	-72.06 to 63.55	No	ns	>0.9999	351	0.3311
1	D	Tukey´s	Day 4:20 µM PA vs. Day 6 :200 µM PA	120.2	87.07	33.16	-34.65 to 101.0	No	ns	0.9887	351	2.578
1	D	Tukey´s	Day 4:20 µM PA vs. Day 6 :300 µM PA	120.2	85.71	34.52	-33.29 to 102.3	No	ns	0.981	351	2.683
1	D	Tukey´s	Day 4:20 µM PA vs. Day 6 :400 µM PA	120.2	70.07	50.16	-17.64 to 118.0	No	ns	0.5303	351	3.9
1	D	Tukey´s	Day 4:40 µM PA vs. Day 4:60 μM PA	199.3	115.6	83.66	9.543 to 157.8	Yes	**	0.009	351	5.95
1	D	Tukey´s	Day 4:40 µM PA vs. Day 4:80 μM PA	199.3	146.9	52.33	-30.18 to 134.8	No	ns	0.8211	351	3.343
1	D	Tukey´s	Day 4:40 µM PA vs. Day 4:100 µM PA	199.3	129.4	69.86	-9.942 to 149.7	No	ns	0.1912	351	4.614
1	D	Tukey´s	Day 4:40 µM PA vs. Day 4:200 µM PA	199.3	89.98	109.3	38.81 to 179.8	Yes	****	<0.0001	351	8.173
1	D	Tukey´s	Day 4:40 µM PA vs. Day 4:300 µM PA	199.3	68.71	130.6	61.01 to 200.1	Yes	****	<0.0001	351	9.896
1	D	Tukey´s	Day 4:40 µM PA vs. Day 4:400 µM PA	199.3	53.74	145.5	75.98 to 215.1	Yes	****	<0.0001	351	11.03
1	D	Tukey´s	Day 4:40 µM PA vs. Day 6 :Control	199.3	182.3	16.95	-52.59 to 86.49	No	ns	>0.9999	351	1.285
1	D	Tukey´s	Day 4:40 µM PA vs. Day 6 :20 µM PA	199.3	146.2	53.02	-21.09 to 127.1	No	ns	0.6033	351	3.771
1	D	Tukey´s	Day 4:40 µM PA vs. Day 6 :40 µM PA	199.3	496.3	-297	-371.1 to -222.9	Yes	****	<0.0001	351	21.12
1	D	Tukey´s	Day 4:40 µM PA vs. Day 6 :60 μM PA	199.3	227.7	-28.48	-102.6 to 45.63	No	ns	0.9997	351	2.026
1	D	Tukey´s	Day 4:40 µM PA vs. Day 6 :80 μM PA	199.3	166.7	32.6	-36.95 to 102.1	No	ns	0.9936	351	2.471
1	D	Tukey´s	Day 4:40 µM PA vs. Day 6 :100 µM PA	199.3	124.5	74.77	5.232 to 144.3	Yes	*	0.019	351	5.668
1	D	Tukey´s	Day 4:40 µM PA vs. Day 6 :200 µM PA	199.3	87.07	112.2	42.65 to 181.7	Yes	****	<0.0001	351	8.503
1	D	Tukey´s	Day 4:40 µM PA vs. Day 6 :300 µM PA	199.3	85.71	113.6	44.01 to 183.1	Yes	****	<0.0001	351	8.607
1	D	Tukey´s	Day 4:40 µM PA vs. Day 6 :400 µM PA	199.3	70.07	129.2	59.65 to 198.7	Yes	****	<0.0001	351	9.793
1	D	Tukey´s	Day 4:60 μM PA vs. Day 4:80 μM PA	115.6	146.9	-31.33	-112.4 to 49.71	No	ns	0.9997	351	2.038
1	D	Tukey´s	Day 4:60 μM PA vs. Day 4:100 µM PA	115.6	129.4	-13.8	-92.09 to 64.50	No	ns	>0.9999	351	0.9288
1	D	Tukey´s	Day 4:60 μM PA vs. Day 4:200 µM PA	115.6	89.98	25.63	-43.14 to 94.40	No	ns	0.9998	351	1.965
1	D	Tukey´s	Day 4:60 μM PA vs. Day 4:300 µM PA	115.6	68.71	46.9	-20.90 to 114.7	No	ns	0.6728	351	3.646
1	D	Tukey´s	Day 4:60 μM PA vs. Day 4:400 µM PA	115.6	53.74	61.87	-5.939 to 129.7	No	ns	0.1332	351	4.809
1	D	Tukey´s	Day 4:60 μM PA vs. Day 6 :Control	115.6	182.3	-66.71	-134.5 to 1.098	No	ns	0.0607	351	5.186
1	D	Tukey´s	Day 4:60 μM PA vs. Day 6 :20 µM PA	115.6	146.2	-30.64	-103.1 to 41.85	No	ns	0.9986	351	2.228
1	D	Tukey´s	Day 4:60 μM PA vs. Day 6 :40 µM PA	115.6	496.3	-380.7	-453.2 to -308.2	Yes	****	<0.0001	351	27.68
1	D	Tukey´s	Day 4:60 μM PA vs. Day 6 :60 μM PA	115.6	227.7	-112.1	-184.6 to -39.65	Yes	****	<0.0001	351	8.155
1	D	Tukey´s	Day 4:60 μM PA vs. Day 6 :80 μM PA	115.6	166.7	-51.06	-118.9 to 16.74	No	ns	0.4909	351	3.969
1	D	Tukey´s	Day 4:60 μM PA vs. Day 6 :100 µM PA	115.6	124.5	-8.883	-76.69 to 58.92	No	ns	>0.9999	351	0.6905
1	D	Tukey´s	Day 4:60 μM PA vs. Day 6 :200 µM PA	115.6	87.07	28.53	-39.27 to 96.34	No	ns	0.9987	351	2.218
1	D	Tukey´s	Day 4:60 μM PA vs. Day 6 :300 µM PA	115.6	85.71	29.89	-37.91 to 97.70	No	ns	0.9974	351	2.324
1	D	Tukey´s	Day 4:60 μM PA vs. Day 6 :400 µM PA	115.6	70.07	45.54	-22.27 to 113.3	No	ns	0.7287	351	3.54
1	D	Tukey´s	Day 4:80 μM PA vs. Day 4:100 µM PA	146.9	129.4	17.54	-68.74 to 103.8	No	ns	>0.9999	351	1.071
1	D	Tukey´s	Day 4:80 μM PA vs. Day 4:200 µM PA	146.9	89.98	56.96	-20.77 to 134.7	No	ns	0.5513	351	3.863
1	D	Tukey´s	Day 4:80 μM PA vs. Day 4:300 µM PA	146.9	68.71	78.23	1.349 to 155.1	Yes	*	0.0403	351	5.364
1	D	Tukey´s	Day 4:80 μM PA vs. Day 4:400 µM PA	146.9	53.74	93.2	16.31 to 170.1	Yes	**	0.0025	351	6.39
1	D	Tukey´s	Day 4:80 μM PA vs. Day 6 :Control	146.9	182.3	-35.37	-112.3 to 41.51	No	ns	0.9951	351	2.425
1	D	Tukey´s	Day 4:80 μM PA vs. Day 6 :20 µM PA	146.9	146.2	0.696	-80.35 to 81.74	No	ns	>0.9999	351	0.04527
1	D	Tukey´s	Day 4:80 μM PA vs. Day 6 :40 µM PA	146.9	496.3	-349.4	-430.4 to -268.3	Yes	****	<0.0001	351	22.72
1	D	Tukey´s	Day 4:80 μM PA vs. Day 6 :60 μM PA	146.9	227.7	-80.81	-161.8 to 0.2344	No	ns	0.0518	351	5.256
1	D	Tukey´s	Day 4:80 μM PA vs. Day 6 :80 μM PA	146.9	166.7	-19.73	-96.61 to 57.15	No	ns	>0.9999	351	1.353
1	D	Tukey´s	Day 4:80 μM PA vs. Day 6 :100 µM PA	146.9	124.5	22.45	-54.43 to 99.33	No	ns	>0.9999	351	1.539
1	D	Tukey´s	Day 4:80 μM PA vs. Day 6 :200 µM PA	146.9	87.07	59.86	-17.02 to 136.7	No	ns	0.417	351	4.104
1	D	Tukey´s	Day 4:80 μM PA vs. Day 6 :300 µM PA	146.9	85.71	61.22	-15.66 to 138.1	No	ns	0.3684	351	4.198
1	D	Tukey´s	Day 4:80 μM PA vs. Day 6 :400 µM PA	146.9	70.07	76.87	-0.01176 to 153.8	No	ns	0.0501	351	5.27
1	D	Tukey´s	Day 4:100 µM PA vs. Day 4:200 µM PA	129.4	89.98	39.43	-35.44 to 114.3	No	ns	0.9713	351	2.776
1	D	Tukey´s	Day 4:100 µM PA vs. Day 4:300 µM PA	129.4	68.71	60.7	-13.28 to 134.7	No	ns	0.307	351	4.325
1	D	Tukey´s	Day 4:100 µM PA vs. Day 4:400 µM PA	129.4	53.74	75.66	1.681 to 149.6	Yes	*	0.0378	351	5.391
1	D	Tukey´s	Day 4:100 µM PA vs. Day 6 :Control	129.4	182.3	-52.91	-126.9 to 21.07	No	ns	0.604	351	3.77
1	D	Tukey´s	Day 4:100 µM PA vs. Day 6 :20 µM PA	129.4	146.2	-16.84	-95.13 to 61.45	No	ns	>0.9999	351	1.134
1	D	Tukey´s	Day 4:100 µM PA vs. Day 6 :40 µM PA	129.4	496.3	-366.9	-445.2 to -288.6	Yes	****	<0.0001	351	24.7
1	D	Tukey´s	Day 4:100 µM PA vs. Day 6 :60 μM PA	129.4	227.7	-98.34	-176.6 to -20.05	Yes	**	0.0013	351	6.621
1	D	Tukey´s	Day 4:100 µM PA vs. Day 6 :80 μM PA	129.4	166.7	-37.26	-111.2 to 36.72	No	ns	0.9834	351	2.655
1	D	Tukey´s	Day 4:100 µM PA vs. Day 6 :100 µM PA	129.4	124.5	4.913	-69.07 to 78.89	No	ns	>0.9999	351	0.3501
1	D	Tukey´s	Day 4:100 µM PA vs. Day 6 :200 µM PA	129.4	87.07	42.33	-31.65 to 116.3	No	ns	0.9291	351	3.016
1	D	Tukey´s	Day 4:100 µM PA vs. Day 6 :300 µM PA	129.4	85.71	43.69	-30.29 to 117.7	No	ns	0.9035	351	3.113
1	D	Tukey´s	Day 4:100 µM PA vs. Day 6 :400 µM PA	129.4	70.07	59.33	-14.65 to 133.3	No	ns	0.3534	351	4.228
1	D	Tukey´s	Day 4:200 µM PA vs. Day 4:300 µM PA	89.98	68.71	21.27	-42.54 to 85.08	No	ns	>0.9999	351	1.757
1	D	Tukey´s	Day 4:200 µM PA vs. Day 4:400 µM PA	89.98	53.74	36.24	-27.58 to 100.0	No	ns	0.9343	351	2.993
1	D	Tukey´s	Day 4:200 µM PA vs. Day 6 :Control	89.98	182.3	-92.34	-156.1 to -28.52	Yes	****	<0.0001	351	7.627
1	D	Tukey´s	Day 4:200 µM PA vs. Day 6 :20 µM PA	89.98	146.2	-56.27	-125.0 to 12.50	No	ns	0.3124	351	4.313
1	D	Tukey´s	Day 4:200 µM PA vs. Day 6 :40 µM PA	89.98	496.3	-406.3	-475.1 to -337.5	Yes	****	<0.0001	351	31.14
1	D	Tukey´s	Day 4:200 µM PA vs. Day 6 :60 μM PA	89.98	227.7	-137.8	-206.5 to -69.00	Yes	****	<0.0001	351	10.56
1	D	Tukey´s	Day 4:200 µM PA vs. Day 6 :80 μM PA	89.98	166.7	-76.69	-140.5 to -12.88	Yes	**	0.003	351	6.335
1	D	Tukey´s	Day 4:200 µM PA vs. Day 6 :100 µM PA	89.98	124.5	-34.51	-98.32 to 29.30	No	ns	0.9611	351	2.851
1	D	Tukey´s	Day 4:200 µM PA vs. Day 6 :200 µM PA	89.98	87.07	2.902	-60.91 to 66.71	No	ns	>0.9999	351	0.2398
1	D	Tukey´s	Day 4:200 µM PA vs. Day 6 :300 µM PA	89.98	85.71	4.263	-59.55 to 68.08	No	ns	>0.9999	351	0.3521
1	D	Tukey´s	Day 4:200 µM PA vs. Day 6 :400 µM PA	89.98	70.07	19.91	-43.90 to 83.72	No	ns	>0.9999	351	1.645
1	D	Tukey´s	Day 4:300 µM PA vs. Day 4:400 µM PA	68.71	53.74	14.97	-47.81 to 77.74	No	ns	>0.9999	351	1.257
1	D	Tukey´s	Day 4:300 µM PA vs. Day 6 :Control	68.71	182.3	-113.6	-176.4 to -50.83	Yes	****	<0.0001	351	9.539
1	D	Tukey´s	Day 4:300 µM PA vs. Day 6 :20 µM PA	68.71	146.2	-77.54	-145.3 to -9.731	Yes	**	0.0072	351	6.028
1	D	Tukey´s	Day 4:300 µM PA vs. Day 6 :40 µM PA	68.71	496.3	-427.6	-495.4 to -359.8	Yes	****	<0.0001	351	33.24
1	D	Tukey´s	Day 4:300 µM PA vs. Day 6 :60 μM PA	68.71	227.7	-159	-226.8 to -91.23	Yes	****	<0.0001	351	12.36
1	D	Tukey´s	Day 4:300 µM PA vs. Day 6 :80 μM PA	68.71	166.7	-97.96	-160.7 to -35.18	Yes	****	<0.0001	351	8.225
1	D	Tukey´s	Day 4:300 µM PA vs. Day 6 :100 µM PA	68.71	124.5	-55.78	-118.6 to 6.992	No	ns	0.1687	351	4.684
1	D	Tukey´s	Day 4:300 µM PA vs. Day 6 :200 µM PA	68.71	87.07	-18.37	-81.14 to 44.41	No	ns	>0.9999	351	1.542
1	D	Tukey´s	Day 4:300 µM PA vs. Day 6 :300 µM PA	68.71	85.71	-17.01	-79.78 to 45.77	No	ns	>0.9999	351	1.428
1	D	Tukey´s	Day 4:300 µM PA vs. Day 6 :400 µM PA	68.71	70.07	-1.361	-64.13 to 61.41	No	ns	>0.9999	351	0.1142
1	D	Tukey´s	Day 4:400 µM PA vs. Day 6 :Control	53.74	182.3	-128.6	-191.3 to -65.80	Yes	****	<0.0001	351	10.8
1	D	Tukey´s	Day 4:400 µM PA vs. Day 6 :20 µM PA	53.74	146.2	-92.5	-160.3 to -24.70	Yes	***	0.0002	351	7.191
1	D	Tukey´s	Day 4:400 µM PA vs. Day 6 :40 µM PA	53.74	496.3	-442.5	-510.4 to -374.7	Yes	****	<0.0001	351	34.4
1	D	Tukey´s	Day 4:400 µM PA vs. Day 6 :60 μM PA	53.74	227.7	-174	-241.8 to -106.2	Yes	****	<0.0001	351	13.53
1	D	Tukey´s	Day 4:400 µM PA vs. Day 6 :80 μM PA	53.74	166.7	-112.9	-175.7 to -50.15	Yes	****	<0.0001	351	9.482
1	D	Tukey´s	Day 4:400 µM PA vs. Day 6 :100 µM PA	53.74	124.5	-70.75	-133.5 to -7.974	Yes	**	0.0092	351	5.941
1	D	Tukey´s	Day 4:400 µM PA vs. Day 6 :200 µM PA	53.74	87.07	-33.33	-96.11 to 29.44	No	ns	0.9684	351	2.799
1	D	Tukey´s	Day 4:400 µM PA vs. Day 6 :300 µM PA	53.74	85.71	-31.97	-94.75 to 30.80	No	ns	0.9809	351	2.685
1	D	Tukey´s	Day 4:400 µM PA vs. Day 6 :400 µM PA	53.74	70.07	-16.33	-79.10 to 46.45	No	ns	>0.9999	351	1.371
1	D	Tukey´s	Day 6 :Control vs. Day 6 :20 µM PA	182.3	146.2	36.07	-31.73 to 103.9	No	ns	0.9678	351	2.804
1	D	Tukey´s	Day 6 :Control vs. Day 6 :40 µM PA	182.3	496.3	-314	-381.8 to -246.2	Yes	****	<0.0001	351	24.41
1	D	Tukey´s	Day 6 :Control vs. Day 6 :60 μM PA	182.3	227.7	-45.43	-113.2 to 22.37	No	ns	0.7329	351	3.532
1	D	Tukey´s	Day 6 :Control vs. Day 6 :80 μM PA	182.3	166.7	15.65	-47.13 to 78.42	No	ns	>0.9999	351	1.314
1	D	Tukey´s	Day 6 :Control vs. Day 6 :100 µM PA	182.3	124.5	57.82	-4.951 to 120.6	No	ns	0.1217	351	4.855
1	D	Tukey´s	Day 6 :Control vs. Day 6 :200 µM PA	182.3	87.07	95.24	32.46 to 158.0	Yes	****	<0.0001	351	7.997
1	D	Tukey´s	Day 6 :Control vs. Day 6 :300 µM PA	182.3	85.71	96.6	33.82 to 159.4	Yes	****	<0.0001	351	8.111
1	D	Tukey´s	Day 6 :Control vs. Day 6 :400 µM PA	182.3	70.07	112.2	49.47 to 175.0	Yes	****	<0.0001	351	9.425
1	D	Tukey´s	Day 6 :20 µM PA vs. Day 6 :40 µM PA	146.2	496.3	-350	-422.5 to -277.6	Yes	****	<0.0001	351	25.46
1	D	Tukey´s	Day 6 :20 µM PA vs. Day 6 :60 μM PA	146.2	227.7	-81.5	-154.0 to -9.017	Yes	**	0.0096	351	5.927
1	D	Tukey´s	Day 6 :20 µM PA vs. Day 6 :80 μM PA	146.2	166.7	-20.42	-88.23 to 47.38	No	ns	>0.9999	351	1.588
1	D	Tukey´s	Day 6 :20 µM PA vs. Day 6 :100 µM PA	146.2	124.5	21.75	-46.05 to 89.56	No	ns	>0.9999	351	1.691
1	D	Tukey´s	Day 6 :20 µM PA vs. Day 6 :200 µM PA	146.2	87.07	59.17	-8.636 to 127.0	No	ns	0.1962	351	4.6
1	D	Tukey´s	Day 6 :20 µM PA vs. Day 6 :300 µM PA	146.2	85.71	60.53	-7.276 to 128.3	No	ns	0.1621	351	4.705
1	D	Tukey´s	Day 6 :20 µM PA vs. Day 6 :400 µM PA	146.2	70.07	76.17	8.371 to 144.0	Yes	**	0.0097	351	5.922
1	D	Tukey´s	Day 6 :40 µM PA vs. Day 6 :60 μM PA	496.3	227.7	268.5	196.1 to 341.0	Yes	****	<0.0001	351	19.53
1	D	Tukey´s	Day 6 :40 µM PA vs. Day 6 :80 μM PA	496.3	166.7	329.6	261.8 to 397.4	Yes	****	<0.0001	351	25.62
1	D	Tukey´s	Day 6 :40 µM PA vs. Day 6 :100 µM PA	496.3	124.5	371.8	304.0 to 439.6	Yes	****	<0.0001	351	28.9
1	D	Tukey´s	Day 6 :40 µM PA vs. Day 6 :200 µM PA	496.3	87.07	409.2	341.4 to 477.0	Yes	****	<0.0001	351	31.81
1	D	Tukey´s	Day 6 :40 µM PA vs. Day 6 :300 µM PA	496.3	85.71	410.6	342.8 to 478.4	Yes	****	<0.0001	351	31.92
1	D	Tukey´s	Day 6 :40 µM PA vs. Day 6 :400 µM PA	496.3	70.07	426.2	358.4 to 494.0	Yes	****	<0.0001	351	33.13
1	D	Tukey´s	Day 6 :60 μM PA vs. Day 6 :80 μM PA	227.7	166.7	61.08	-6.725 to 128.9	No	ns	0.1497	351	4.748
1	D	Tukey´s	Day 6 :60 μM PA vs. Day 6 :100 µM PA	227.7	124.5	103.3	35.45 to 171.1	Yes	****	<0.0001	351	8.027
1	D	Tukey´s	Day 6 :60 μM PA vs. Day 6 :200 µM PA	227.7	87.07	140.7	72.87 to 208.5	Yes	****	<0.0001	351	10.94
1	D	Tukey´s	Day 6 :60 μM PA vs. Day 6 :300 µM PA	227.7	85.71	142	74.23 to 209.8	Yes	****	<0.0001	351	11.04
1	D	Tukey´s	Day 6 :60 μM PA vs. Day 6 :400 µM PA	227.7	70.07	157.7	89.87 to 225.5	Yes	****	<0.0001	351	12.26
1	D	Tukey´s	Day 6 :80 μM PA vs. Day 6 :100 µM PA	166.7	124.5	42.18	-20.60 to 105.0	No	ns	0.728	351	3.542
1	D	Tukey´s	Day 6 :80 μM PA vs. Day 6 :200 µM PA	166.7	87.07	79.59	16.82 to 142.4	Yes	**	0.001	351	6.683
1	D	Tukey´s	Day 6 :80 μM PA vs. Day 6 :300 µM PA	166.7	85.71	80.95	18.18 to 143.7	Yes	***	0.0007	351	6.797
1	D	Tukey´s	Day 6 :80 μM PA vs. Day 6 :400 µM PA	166.7	70.07	96.6	33.82 to 159.4	Yes	****	<0.0001	351	8.111
1	D	Tukey´s	Day 6 :100 µM PA vs. Day 6 :200 µM PA	124.5	87.07	37.41	-25.36 to 100.2	No	ns	0.8948	351	3.142
1	D	Tukey´s	Day 6 :100 µM PA vs. Day 6 :300 µM PA	124.5	85.71	38.78	-24.00 to 101.5	No	ns	0.8558	351	3.256
1	D	Tukey´s	Day 6 :100 µM PA vs. Day 6 :400 µM PA	124.5	70.07	54.42	-8.353 to 117.2	No	ns	0.2067	351	4.57
1	D	Tukey´s	Day 6 :200 µM PA vs. Day 6 :300 µM PA	87.07	85.71	1.361	-61.41 to 64.13	No	ns	>0.9999	351	0.1142
1	D	Tukey´s	Day 6 :200 µM PA vs. Day 6 :400 µM PA	87.07	70.07	17.01	-45.77 to 79.78	No	ns	>0.9999	351	1.428
1	D	Tukey´s	Day 6 :300 µM PA				-47.13 to 78.42	No	ns	>0.9999		1.314
1	E	Tukey´s	Day 2 :Ctrl vs. Day 2 :20 µM PA	1.449	2	-0.5507	-11.35 to 10.25	No	ns	>0.9999	58	0.28
1	E	Tukey´s	Day 2 :Ctrl vs. Day 2 :40 µM PA	1.449	2	-0.5507	-11.35 to 10.25	No	ns	>0.9999	58	0.28
1	E	Tukey´s	Day 2 :Ctrl vs. Day 2 :60 µM PA	1.449	2.25	-0.8007	-11.60 to 10.00	No	ns	>0.9999	58	0.4071
1	E	Tukey´s	Day 2 :Ctrl vs. Day 2 :80 μM PA	1.449	3.75	-2.301	-13.10 to 8.501	No	ns	>0.9999	58	1.17
1	E	Tukey´s	Day 2 :Ctrl vs. Day 2 :100 μM PA	1.449	11	-9.55	-21.10 to 1.998	No	ns	0.2509	58	4.542
1	E	Tukey´s	Day 2 :Ctrl vs. Day 2 :200 μM PA	1.449	38.65	-37.2	-50.11 to -24.29	Yes	****	<0.0001	58	15.82
1	E	Tukey´s	Day 2 :Ctrl vs. Day 2 :300 µM PA	1.449	26.18	-24.73	-36.28 to -13.19	Yes	****	<0.0001	58	11.76
1	E	Tukey´s	Day 2 :Ctrl vs. Day 2 :400 µM PA	1.449	23.67	-22.22	-33.77 to -10.68	Yes	****	<0.0001	58	10.57
1	E	Tukey´s	Day 2 :Ctrl vs. Day 4:Ctrl	1.449	2.999	-1.55	-13.10 to 9.998	No	ns	>0.9999	58	0.737
1	E	Tukey´s	Day 2 :Ctrl vs. Day 4:20 µM PA	1.449	1.5	-0.05072	-10.85 to 10.75	No	ns	>0.9999	58	0.02579
1	E	Tukey´s	Day 2 :Ctrl vs. Day 4:40 µM PA	1.449	2	-0.5507	-11.35 to 10.25	No	ns	>0.9999	58	0.28
1	E	Tukey´s	Day 2 :Ctrl vs. Day 4:60 µM PA	1.449	2.5	-1.051	-11.85 to 9.751	No	ns	>0.9999	58	0.5342
1	E	Tukey´s	Day 2 :Ctrl vs. Day 4:80 μM PA	1.449	10.42	-8.966	-21.88 to 3.944	No	ns	0.5833	58	3.814
1	E	Tukey´s	Day 2 :Ctrl vs. Day 4:100 μM PA	1.449	15.17	-13.72	-26.63 to -0.8138	Yes	*	0.0249	58	5.838
1	E	Tukey´s	Day 2 :Ctrl vs. Day 4:200 μM PA	1.449	42.92	-41.47	-52.27 to -30.67	Yes	****	<0.0001	58	21.09
1	E	Tukey´s	Day 2 :Ctrl vs. Day 4:300 µM PA	1.449	56.67	-55.22	-68.13 to -42.31	Yes	****	<0.0001	58	23.49
1	E	Tukey´s	Day 2 :Ctrl vs. Day 4:400 µM PA	1.449	68.5	-67.05	-79.96 to -54.14	Yes	****	<0.0001	58	28.52
1	E	Tukey´s	Day 2 :Ctrl vs. Day 6:Ctrl	1.449	3.839	-2.389	-13.94 to 9.158	No	ns	>0.9999	58	1.136
1	E	Tukey´s	Day 2 :Ctrl vs. Day 6:20 µM PA	1.449	1	0.4493	-10.35 to 11.25	No	ns	>0.9999	58	0.2284
1	E	Tukey´s	Day 2 :Ctrl vs. Day 6:40 µM PA	1.449	1.75	-0.3007	-11.10 to 10.50	No	ns	>0.9999	58	0.1529
1	E	Tukey´s	Day 2 :Ctrl vs. Day 6:60 µM PA	1.449	2	-0.5507	-11.35 to 10.25	No	ns	>0.9999	58	0.28
1	E	Tukey´s	Day 2 :Ctrl vs. Day 6:80 μM PA	1.449	6.223	-4.774	-17.68 to 8.136	No	ns	0.9994	58	2.031
1	E	Tukey´s	Day 2 :Ctrl vs. Day 6:100 μM PA	1.449	7.693	-6.244	-19.15 to 6.666	No	ns	0.9764	58	2.656
1	E	Tukey´s	Day 2 :Ctrl vs. Day 6:200 μM PA	1.449	62.44	-60.99	-72.54 to -49.44	Yes	****	<0.0001	58	29.01
1	E	Tukey´s	Day 2 :Ctrl vs. Day 6:300 µM PA	1.449	60.26	-58.81	-70.35 to -47.26	Yes	****	<0.0001	58	27.97
1	E	Tukey´s	Day 2 :Ctrl vs. Day 6:400 µM PA	1.449	59.79	-58.34	-69.89 to -46.79	Yes	****	<0.0001	58	27.75
1	E	Tukey´s	Day 2 :20 µM PA vs. Day 2 :40 µM PA	2	2	3.553e-15	-10.00 to 10.00	No	ns	>0.9999	58	1.951e-15
1	E	Tukey´s	Day 2 :20 µM PA vs. Day 2 :60 µM PA	2	2.25	-0.25	-10.25 to 9.750	No	ns	>0.9999	58	0.1373
1	E	Tukey´s	Day 2 :20 µM PA vs. Day 2 :80 μM PA	2	3.75	-1.75	-11.75 to 8.250	No	ns	>0.9999	58	0.9611
1	E	Tukey´s	Day 2 :20 µM PA vs. Day 2 :100 μM PA	2	11	-8.999	-19.80 to 1.803	No	ns	0.2391	58	4.576
1	E	Tukey´s	Day 2 :20 µM PA vs. Day 2 :200 μM PA	2	38.65	-36.65	-48.90 to -24.40	Yes	****	<0.0001	58	16.43
1	E	Tukey´s	Day 2 :20 µM PA vs. Day 2 :300 µM PA	2	26.18	-24.18	-34.99 to -13.38	Yes	****	<0.0001	58	12.3
1	E	Tukey´s	Day 2 :20 µM PA vs. Day 2 :400 µM PA	2	23.67	-21.67	-32.47 to -10.87	Yes	****	<0.0001	58	11.02
1	E	Tukey´s	Day 2 :20 µM PA vs. Day 4:Ctrl	2	2.999	-0.999	-11.80 to 9.803	No	ns	>0.9999	58	0.5079
1	E	Tukey´s	Day 2 :20 µM PA vs. Day 4:20 µM PA	2	1.5	0.5	-9.500 to 10.50	No	ns	>0.9999	58	0.2746
1	E	Tukey´s	Day 2 :20 µM PA vs. Day 4:40 µM PA	2	2	3.553e-15	-10.00 to 10.00	No	ns	>0.9999	58	1.951e-15
1	E	Tukey´s	Day 2 :20 µM PA vs. Day 4:60 µM PA	2	2.5	-0.5	-10.50 to 9.500	No	ns	>0.9999	58	0.2746
1	E	Tukey´s	Day 2 :20 µM PA vs. Day 4:80 μM PA	2	10.42	-8.415	-20.66 to 3.833	No	ns	0.6041	58	3.774
1	E	Tukey´s	Day 2 :20 µM PA vs. Day 4:100 μM PA	2	15.17	-13.17	-25.42 to -0.9256	Yes	*	0.0216	58	5.907
1	E	Tukey´s	Day 2 :20 µM PA vs. Day 4:200 μM PA	2	42.92	-40.92	-50.92 to -30.92	Yes	****	<0.0001	58	22.47
1	E	Tukey´s	Day 2 :20 µM PA vs. Day 4:300 µM PA	2	56.67	-54.67	-66.91 to -42.42	Yes	****	<0.0001	58	24.51
1	E	Tukey´s	Day 2 :20 µM PA vs. Day 4:400 µM PA	2	68.5	-66.5	-78.75 to -54.25	Yes	****	<0.0001	58	29.82
1	E	Tukey´s	Day 2 :20 µM PA vs. Day 6:Ctrl	2	3.839	-1.839	-12.64 to 8.963	No	ns	>0.9999	58	0.9348
1	E	Tukey´s	Day 2 :20 µM PA vs. Day 6:20 µM PA	2	1	1	-9.000 to 11.00	No	ns	>0.9999	58	0.5492
1	E	Tukey´s	Day 2 :20 µM PA vs. Day 6:40 µM PA	2	1.75	0.25	-9.750 to 10.25	No	ns	>0.9999	58	0.1373
1	E	Tukey´s	Day 2 :20 µM PA vs. Day 6:60 µM PA	2	2	7.105e-15	-10.00 to 10.00	No	ns	>0.9999	58	3.902e-15
1	E	Tukey´s	Day 2 :20 µM PA vs. Day 6:80 μM PA	2	6.223	-4.223	-16.47 to 8.025	No	ns	0.9998	58	1.894
1	E	Tukey´s	Day 2 :20 µM PA vs. Day 6:100 μM PA	2	7.693	-5.693	-17.94 to 6.554	No	ns	0.9851	58	2.553
1	E	Tukey´s	Day 2 :20 µM PA vs. Day 6:200 μM PA	2	62.44	-60.44	-71.24 to -49.64	Yes	****	<0.0001	58	30.73
1	E	Tukey´s	Day 2 :20 µM PA vs. Day 6:300 µM PA	2	60.26	-58.26	-69.06 to -47.45	Yes	****	<0.0001	58	29.62
1	E	Tukey´s	Day 2 :20 µM PA vs. Day 6:400 µM PA	2	59.79	-57.79	-68.59 to -46.99	Yes	****	<0.0001	58	29.38
1	E	Tukey´s	Day 2 :40 µM PA vs. Day 2 :60 µM PA	2	2.25	-0.25	-10.25 to 9.750	No	ns	>0.9999	58	0.1373
1	E	Tukey´s	Day 2 :40 µM PA vs. Day 2 :80 μM PA	2	3.75	-1.75	-11.75 to 8.250	No	ns	>0.9999	58	0.9611
1	E	Tukey´s	Day 2 :40 µM PA vs. Day 2 :100 μM PA	2	11	-8.999	-19.80 to 1.803	No	ns	0.2391	58	4.576
1	E	Tukey´s	Day 2 :40 µM PA vs. Day 2 :200 μM PA	2	38.65	-36.65	-48.90 to -24.40	Yes	****	<0.0001	58	16.43
1	E	Tukey´s	Day 2 :40 µM PA vs. Day 2 :300 µM PA	2	26.18	-24.18	-34.99 to -13.38	Yes	****	<0.0001	58	12.3
1	E	Tukey´s	Day 2 :40 µM PA vs. Day 2 :400 µM PA	2	23.67	-21.67	-32.47 to -10.87	Yes	****	<0.0001	58	11.02
1	E	Tukey´s	Day 2 :40 µM PA vs. Day 4:Ctrl	2	2.999	-0.999	-11.80 to 9.803	No	ns	>0.9999	58	0.5079
1	E	Tukey´s	Day 2 :40 µM PA vs. Day 4:20 µM PA	2	1.5	0.5	-9.500 to 10.50	No	ns	>0.9999	58	0.2746
1	E	Tukey´s	Day 2 :40 µM PA vs. Day 4:40 µM PA	2	2	0	-10.00 to 10.00	No	ns	>0.9999	58	0
1	E	Tukey´s	Day 2 :40 µM PA vs. Day 4:60 µM PA	2	2.5	-0.5	-10.50 to 9.500	No	ns	>0.9999	58	0.2746
1	E	Tukey´s	Day 2 :40 µM PA vs. Day 4:80 μM PA	2	10.42	-8.415	-20.66 to 3.833	No	ns	0.6041	58	3.774
1	E	Tukey´s	Day 2 :40 µM PA vs. Day 4:100 μM PA	2	15.17	-13.17	-25.42 to -0.9256	Yes	*	0.0216	58	5.907
1	E	Tukey´s	Day 2 :40 µM PA vs. Day 4:200 μM PA	2	42.92	-40.92	-50.92 to -30.92	Yes	****	<0.0001	58	22.47
1	E	Tukey´s	Day 2 :40 µM PA vs. Day 4:300 µM PA	2	56.67	-54.67	-66.91 to -42.42	Yes	****	<0.0001	58	24.51
1	E	Tukey´s	Day 2 :40 µM PA vs. Day 4:400 µM PA	2	68.5	-66.5	-78.75 to -54.25	Yes	****	<0.0001	58	29.82
1	E	Tukey´s	Day 2 :40 µM PA vs. Day 6:Ctrl	2	3.839	-1.839	-12.64 to 8.963	No	ns	>0.9999	58	0.9348
1	E	Tukey´s	Day 2 :40 µM PA vs. Day 6:20 µM PA	2	1	1	-9.000 to 11.00	No	ns	>0.9999	58	0.5492
1	E	Tukey´s	Day 2 :40 µM PA vs. Day 6:40 µM PA	2	1.75	0.25	-9.750 to 10.25	No	ns	>0.9999	58	0.1373
1	E	Tukey´s	Day 2 :40 µM PA vs. Day 6:60 µM PA	2	2	3.553e-15	-10.00 to 10.00	No	ns	>0.9999	58	1.951e-15
1	E	Tukey´s	Day 2 :40 µM PA vs. Day 6:80 μM PA	2	6.223	-4.223	-16.47 to 8.025	No	ns	0.9998	58	1.894
1	E	Tukey´s	Day 2 :40 µM PA vs. Day 6:100 μM PA	2	7.693	-5.693	-17.94 to 6.554	No	ns	0.9851	58	2.553
1	E	Tukey´s	Day 2 :40 µM PA vs. Day 6:200 μM PA	2	62.44	-60.44	-71.24 to -49.64	Yes	****	<0.0001	58	30.73
1	E	Tukey´s	Day 2 :40 µM PA vs. Day 6:300 µM PA	2	60.26	-58.26	-69.06 to -47.45	Yes	****	<0.0001	58	29.62
1	E	Tukey´s	Day 2 :40 µM PA vs. Day 6:400 µM PA	2	59.79	-57.79	-68.59 to -46.99	Yes	****	<0.0001	58	29.38
1	E	Tukey´s	Day 2 :60 µM PA vs. Day 2 :80 μM PA	2.25	3.75	-1.5	-11.50 to 8.500	No	ns	>0.9999	58	0.8238
1	E	Tukey´s	Day 2 :60 µM PA vs. Day 2 :100 μM PA	2.25	11	-8.749	-19.55 to 2.053	No	ns	0.2858	58	4.448
1	E	Tukey´s	Day 2 :60 µM PA vs. Day 2 :200 μM PA	2.25	38.65	-36.4	-48.65 to -24.15	Yes	****	<0.0001	58	16.32
1	E	Tukey´s	Day 2 :60 µM PA vs. Day 2 :300 µM PA	2.25	26.18	-23.93	-34.74 to -13.13	Yes	****	<0.0001	58	12.17
1	E	Tukey´s	Day 2 :60 µM PA vs. Day 2 :400 µM PA	2.25	23.67	-21.42	-32.22 to -10.62	Yes	****	<0.0001	58	10.89
1	E	Tukey´s	Day 2 :60 µM PA vs. Day 4:Ctrl	2.25	2.999	-0.749	-11.55 to 10.05	No	ns	>0.9999	58	0.3808
1	E	Tukey´s	Day 2 :60 µM PA vs. Day 4:20 µM PA	2.25	1.5	0.75	-9.250 to 10.75	No	ns	>0.9999	58	0.4119
1	E	Tukey´s	Day 2 :60 µM PA vs. Day 4:40 µM PA	2.25	2	0.25	-9.750 to 10.25	No	ns	>0.9999	58	0.1373
1	E	Tukey´s	Day 2 :60 µM PA vs. Day 4:60 µM PA	2.25	2.5	-0.25	-10.25 to 9.750	No	ns	>0.9999	58	0.1373
1	E	Tukey´s	Day 2 :60 µM PA vs. Day 4:80 μM PA	2.25	10.42	-8.165	-20.41 to 4.083	No	ns	0.6609	58	3.661
1	E	Tukey´s	Day 2 :60 µM PA vs. Day 4:100 μM PA	2.25	15.17	-12.92	-25.17 to -0.6756	Yes	*	0.0273	58	5.795
1	E	Tukey´s	Day 2 :60 µM PA vs. Day 4:200 μM PA	2.25	42.92	-40.67	-50.67 to -30.67	Yes	****	<0.0001	58	22.34
1	E	Tukey´s	Day 2 :60 µM PA vs. Day 4:300 µM PA	2.25	56.67	-54.42	-66.66 to -42.17	Yes	****	<0.0001	58	24.4
1	E	Tukey´s	Day 2 :60 µM PA vs. Day 4:400 µM PA	2.25	68.5	-66.25	-78.50 to -54.00	Yes	****	<0.0001	58	29.71
1	E	Tukey´s	Day 2 :60 µM PA vs. Day 6:Ctrl	2.25	3.839	-1.589	-12.39 to 9.213	No	ns	>0.9999	58	0.8077
1	E	Tukey´s	Day 2 :60 µM PA vs. Day 6:20 µM PA	2.25	1	1.25	-8.750 to 11.25	No	ns	>0.9999	58	0.6865
1	E	Tukey´s	Day 2 :60 µM PA vs. Day 6:40 µM PA	2.25	1.75	0.5	-9.500 to 10.50	No	ns	>0.9999	58	0.2746
1	E	Tukey´s	Day 2 :60 µM PA vs. Day 6:60 µM PA	2.25	2	0.25	-9.750 to 10.25	No	ns	>0.9999	58	0.1373
1	E	Tukey´s	Day 2 :60 µM PA vs. Day 6:80 μM PA	2.25	6.223	-3.973	-16.22 to 8.275	No	ns	>0.9999	58	1.782
1	E	Tukey´s	Day 2 :60 µM PA vs. Day 6:100 μM PA	2.25	7.693	-5.443	-17.69 to 6.804	No	ns	0.9915	58	2.441
1	E	Tukey´s	Day 2 :60 µM PA vs. Day 6:200 μM PA	2.25	62.44	-60.19	-70.99 to -49.39	Yes	****	<0.0001	58	30.6
1	E	Tukey´s	Day 2 :60 µM PA vs. Day 6:300 µM PA	2.25	60.26	-58.01	-68.81 to -47.20	Yes	****	<0.0001	58	29.49
1	E	Tukey´s	Day 2 :60 µM PA vs. Day 6:400 µM PA	2.25	59.79	-57.54	-68.34 to -46.74	Yes	****	<0.0001	58	29.26
1	E	Tukey´s	Day 2 :80 μM PA vs. Day 2 :100 μM PA	3.75	11	-7.249	-18.05 to 3.553	No	ns	0.6487	58	3.686
1	E	Tukey´s	Day 2 :80 μM PA vs. Day 2 :200 μM PA	3.75	38.65	-34.9	-47.15 to -22.65	Yes	****	<0.0001	58	15.65
1	E	Tukey´s	Day 2 :80 μM PA vs. Day 2 :300 µM PA	3.75	26.18	-22.43	-33.24 to -11.63	Yes	****	<0.0001	58	11.41
1	E	Tukey´s	Day 2 :80 μM PA vs. Day 2 :400 µM PA	3.75	23.67	-19.92	-30.72 to -9.122	Yes	****	<0.0001	58	10.13
1	E	Tukey´s	Day 2 :80 μM PA vs. Day 4:Ctrl	3.75	2.999	0.751	-10.05 to 11.55	No	ns	>0.9999	58	0.3819
1	E	Tukey´s	Day 2 :80 μM PA vs. Day 4:20 µM PA	3.75	1.5	2.25	-7.750 to 12.25	No	ns	>0.9999	58	1.236
1	E	Tukey´s	Day 2 :80 μM PA vs. Day 4:40 µM PA	3.75	2	1.75	-8.250 to 11.75	No	ns	>0.9999	58	0.9611
1	E	Tukey´s	Day 2 :80 μM PA vs. Day 4:60 µM PA	3.75	2.5	1.25	-8.750 to 11.25	No	ns	>0.9999	58	0.6865
1	E	Tukey´s	Day 2 :80 μM PA vs. Day 4:80 μM PA	3.75	10.42	-6.665	-18.91 to 5.583	No	ns	0.9216	58	2.989
1	E	Tukey´s	Day 2 :80 μM PA vs. Day 4:100 μM PA	3.75	15.17	-11.42	-23.67 to 0.8244	No	ns	0.0992	58	5.122
1	E	Tukey´s	Day 2 :80 μM PA vs. Day 4:200 μM PA	3.75	42.92	-39.17	-49.17 to -29.17	Yes	****	<0.0001	58	21.51
1	E	Tukey´s	Day 2 :80 μM PA vs. Day 4:300 µM PA	3.75	56.67	-52.92	-65.16 to -40.67	Yes	****	<0.0001	58	23.73
1	E	Tukey´s	Day 2 :80 μM PA vs. Day 4:400 µM PA	3.75	68.5	-64.75	-77.00 to -52.50	Yes	****	<0.0001	58	29.03
1	E	Tukey´s	Day 2 :80 μM PA vs. Day 6:Ctrl	3.75	3.839	-0.08857	-10.89 to 10.71	No	ns	>0.9999	58	0.04503
1	E	Tukey´s	Day 2 :80 μM PA vs. Day 6:20 µM PA	3.75	1	2.75	-7.250 to 12.75	No	ns	>0.9999	58	1.51
1	E	Tukey´s	Day 2 :80 μM PA vs. Day 6:40 µM PA	3.75	1.75	2	-8.000 to 12.00	No	ns	>0.9999	58	1.098
1	E	Tukey´s	Day 2 :80 μM PA vs. Day 6:60 µM PA	3.75	2	1.75	-8.250 to 11.75	No	ns	>0.9999	58	0.9611
1	E	Tukey´s	Day 2 :80 μM PA vs. Day 6:80 μM PA	3.75	6.223	-2.473	-14.72 to 9.775	No	ns	>0.9999	58	1.109
1	E	Tukey´s	Day 2 :80 μM PA vs. Day 6:100 μM PA	3.75	7.693	-3.943	-16.19 to 8.304	No	ns	>0.9999	58	1.768
1	E	Tukey´s	Day 2 :80 μM PA vs. Day 6:200 μM PA	3.75	62.44	-58.69	-69.49 to -47.89	Yes	****	<0.0001	58	29.84
1	E	Tukey´s	Day 2 :80 μM PA vs. Day 6:300 µM PA	3.75	60.26	-56.51	-67.31 to -45.70	Yes	****	<0.0001	58	28.73
1	E	Tukey´s	Day 2 :80 μM PA vs. Day 6:400 µM PA	3.75	59.79	-56.04	-66.84 to -45.24	Yes	****	<0.0001	58	28.49
1	E	Tukey´s	Day 2 :100 μM PA vs. Day 2 :200 μM PA	11	38.65	-27.65	-40.56 to -14.74	Yes	****	<0.0001	58	11.76
1	E	Tukey´s	Day 2 :100 μM PA vs. Day 2 :300 µM PA	11	26.18	-15.19	-26.73 to -3.638	Yes	**	0.0011	58	7.222
1	E	Tukey´s	Day 2 :100 μM PA vs. Day 2 :400 µM PA	11	23.67	-12.67	-24.22 to -1.127	Yes	*	0.0167	58	6.028
1	E	Tukey´s	Day 2 :100 μM PA vs. Day 4:Ctrl	11	2.999	8	-3.547 to 19.55	No	ns	0.5881	58	3.805
1	E	Tukey´s	Day 2 :100 μM PA vs. Day 4:20 µM PA	11	1.5	9.499	-1.303 to 20.30	No	ns	0.1624	58	4.83
1	E	Tukey´s	Day 2 :100 μM PA vs. Day 4:40 µM PA	11	2	8.999	-1.803 to 19.80	No	ns	0.2391	58	4.576
1	E	Tukey´s	Day 2 :100 μM PA vs. Day 4:60 µM PA	11	2.5	8.499	-2.303 to 19.30	No	ns	0.3377	58	4.321
1	E	Tukey´s	Day 2 :100 μM PA vs. Day 4:80 μM PA	11	10.42	0.5836	-12.33 to 13.49	No	ns	>0.9999	58	0.2483
1	E	Tukey´s	Day 2 :100 μM PA vs. Day 4:100 μM PA	11	15.17	-4.175	-17.08 to 8.736	No	ns	>0.9999	58	1.776
1	E	Tukey´s	Day 2 :100 μM PA vs. Day 4:200 μM PA	11	42.92	-31.92	-42.73 to -21.12	Yes	****	<0.0001	58	16.23
1	E	Tukey´s	Day 2 :100 μM PA vs. Day 4:300 µM PA	11	56.67	-45.67	-58.58 to -32.76	Yes	****	<0.0001	58	19.43
1	E	Tukey´s	Day 2 :100 μM PA vs. Day 4:400 µM PA	11	68.5	-57.5	-70.41 to -44.59	Yes	****	<0.0001	58	24.46
1	E	Tukey´s	Day 2 :100 μM PA vs. Day 6:Ctrl	11	3.839	7.16	-4.387 to 18.71	No	ns	0.7808	58	3.406
1	E	Tukey´s	Day 2 :100 μM PA vs. Day 6:20 µM PA	11	1	9.999	-0.8027 to 20.80	No	ns	0.1061	58	5.084
1	E	Tukey´s	Day 2 :100 μM PA vs. Day 6:40 µM PA	11	1.75	9.249	-1.553 to 20.05	No	ns	0.198	58	4.703
1	E	Tukey´s	Day 2 :100 μM PA vs. Day 6:60 µM PA	11	2	8.999	-1.803 to 19.80	No	ns	0.2391	58	4.576
1	E	Tukey´s	Day 2 :100 μM PA vs. Day 6:80 μM PA	11	6.223	4.776	-8.135 to 17.69	No	ns	0.9994	58	2.032
1	E	Tukey´s	Day 2 :100 μM PA vs. Day 6:100 μM PA	11	7.693	3.306	-9.605 to 16.22	No	ns	>0.9999	58	1.406
1	E	Tukey´s	Day 2 :100 μM PA vs. Day 6:200 μM PA	11	62.44	-51.44	-62.99 to -39.89	Yes	****	<0.0001	58	24.47
1	E	Tukey´s	Day 2 :100 μM PA vs. Day 6:300 µM PA	11	60.26	-49.26	-60.80 to -37.71	Yes	****	<0.0001	58	23.43
1	E	Tukey´s	Day 2 :100 μM PA vs. Day 6:400 µM PA	11	59.79	-48.79	-60.34 to -37.24	Yes	****	<0.0001	58	23.2
1	E	Tukey´s	Day 2 :200 μM PA vs. Day 2 :300 µM PA	38.65	26.18	12.46	-0.4465 to 25.37	No	ns	0.0717	58	5.302
1	E	Tukey´s	Day 2 :200 μM PA vs. Day 2 :400 µM PA	38.65	23.67	14.97	2.064 to 27.89	Yes	**	0.0079	58	6.37
1	E	Tukey´s	Day 2 :200 μM PA vs. Day 4:Ctrl	38.65	2.999	35.65	22.74 to 48.56	Yes	****	<0.0001	58	15.17
1	E	Tukey´s	Day 2 :200 μM PA vs. Day 4:20 µM PA	38.65	1.5	37.15	24.90 to 49.40	Yes	****	<0.0001	58	16.66
1	E	Tukey´s	Day 2 :200 μM PA vs. Day 4:40 µM PA	38.65	2	36.65	24.40 to 48.90	Yes	****	<0.0001	58	16.43
1	E	Tukey´s	Day 2 :200 μM PA vs. Day 4:60 µM PA	38.65	2.5	36.15	23.90 to 48.40	Yes	****	<0.0001	58	16.21
1	E	Tukey´s	Day 2 :200 μM PA vs. Day 4:80 μM PA	38.65	10.42	28.23	14.09 to 42.38	Yes	****	<0.0001	58	10.96
1	E	Tukey´s	Day 2 :200 μM PA vs. Day 4:100 μM PA	38.65	15.17	23.47	9.332 to 37.62	Yes	****	<0.0001	58	9.116
1	E	Tukey´s	Day 2 :200 μM PA vs. Day 4:200 μM PA	38.65	42.92	-4.275	-16.52 to 7.973	No	ns	0.9998	58	1.917
1	E	Tukey´s	Day 2 :200 μM PA vs. Day 4:300 µM PA	38.65	56.67	-18.02	-32.16 to -3.876	Yes	**	0.0018	58	6.997
1	E	Tukey´s	Day 2 :200 μM PA vs. Day 4:400 µM PA	38.65	68.5	-29.85	-43.99 to -15.71	Yes	****	<0.0001	58	11.59
1	E	Tukey´s	Day 2 :200 μM PA vs. Day 6:Ctrl	38.65	3.839	34.81	21.90 to 47.72	Yes	****	<0.0001	58	14.81
1	E	Tukey´s	Day 2 :200 μM PA vs. Day 6:20 µM PA	38.65	1	37.65	25.40 to 49.90	Yes	****	<0.0001	58	16.88
1	E	Tukey´s	Day 2 :200 μM PA vs. Day 6:40 µM PA	38.65	1.75	36.9	24.65 to 49.15	Yes	****	<0.0001	58	16.55
1	E	Tukey´s	Day 2 :200 μM PA vs. Day 6:60 µM PA	38.65	2	36.65	24.40 to 48.90	Yes	****	<0.0001	58	16.43
1	E	Tukey´s	Day 2 :200 μM PA vs. Day 6:80 μM PA	38.65	6.223	32.42	18.28 to 46.57	Yes	****	<0.0001	58	12.59
1	E	Tukey´s	Day 2 :200 μM PA vs. Day 6:100 μM PA	38.65	7.693	30.95	16.81 to 45.10	Yes	****	<0.0001	58	12.02
1	E	Tukey´s	Day 2 :200 μM PA vs. Day 6:200 μM PA	38.65	62.44	-23.79	-36.70 to -10.88	Yes	****	<0.0001	58	10.12
1	E	Tukey´s	Day 2 :200 μM PA vs. Day 6:300 µM PA	38.65	60.26	-21.61	-34.52 to -8.698	Yes	****	<0.0001	58	9.192
1	E	Tukey´s	Day 2 :200 μM PA vs. Day 6:400 µM PA	38.65	59.79	-21.14	-34.05 to -8.230	Yes	****	<0.0001	58	8.993
1	E	Tukey´s	Day 2 :300 µM PA vs. Day 2 :400 µM PA	26.18	23.67	2.511	-9.037 to 14.06	No	ns	>0.9999	58	1.194
1	E	Tukey´s	Day 2 :300 µM PA vs. Day 4:Ctrl	26.18	2.999	23.19	11.64 to 34.73	Yes	****	<0.0001	58	11.03
1	E	Tukey´s	Day 2 :300 µM PA vs. Day 4:20 µM PA	26.18	1.5	24.68	13.88 to 35.49	Yes	****	<0.0001	58	12.55
1	E	Tukey´s	Day 2 :300 µM PA vs. Day 4:40 µM PA	26.18	2	24.18	13.38 to 34.99	Yes	****	<0.0001	58	12.3
1	E	Tukey´s	Day 2 :300 µM PA vs. Day 4:60 µM PA	26.18	2.5	23.68	12.88 to 34.49	Yes	****	<0.0001	58	12.04
1	E	Tukey´s	Day 2 :300 µM PA vs. Day 4:80 μM PA	26.18	10.42	15.77	2.858 to 28.68	Yes	**	0.0036	58	6.708
1	E	Tukey´s	Day 2 :300 µM PA vs. Day 4:100 μM PA	26.18	15.17	11.01	-1.900 to 23.92	No	ns	0.2037	58	4.684
1	E	Tukey´s	Day 2 :300 µM PA vs. Day 4:200 μM PA	26.18	42.92	-16.74	-27.54 to -5.937	Yes	****	<0.0001	58	8.511
1	E	Tukey´s	Day 2 :300 µM PA vs. Day 4:300 µM PA	26.18	56.67	-30.48	-43.39 to -17.57	Yes	****	<0.0001	58	12.97
1	E	Tukey´s	Day 2 :300 µM PA vs. Day 4:400 µM PA	26.18	68.5	-42.32	-55.23 to -29.41	Yes	****	<0.0001	58	18
1	E	Tukey´s	Day 2 :300 µM PA vs. Day 6:Ctrl	26.18	3.839	22.35	10.80 to 33.89	Yes	****	<0.0001	58	10.63
1	E	Tukey´s	Day 2 :300 µM PA vs. Day 6:20 µM PA	26.18	1	25.18	14.38 to 35.99	Yes	****	<0.0001	58	12.8
1	E	Tukey´s	Day 2 :300 µM PA vs. Day 6:40 µM PA	26.18	1.75	24.43	13.63 to 35.24	Yes	****	<0.0001	58	12.42
1	E	Tukey´s	Day 2 :300 µM PA vs. Day 6:60 µM PA	26.18	2	24.18	13.38 to 34.99	Yes	****	<0.0001	58	12.3
1	E	Tukey´s	Day 2 :300 µM PA vs. Day 6:80 μM PA	26.18	6.223	19.96	7.050 to 32.87	Yes	****	<0.0001	58	8.491
1	E	Tukey´s	Day 2 :300 µM PA vs. Day 6:100 μM PA	26.18	7.693	18.49	5.580 to 31.40	Yes	***	0.0002	58	7.866
1	E	Tukey´s	Day 2 :300 µM PA vs. Day 6:200 μM PA	26.18	62.44	-36.26	-47.80 to -24.71	Yes	****	<0.0001	58	17.24
1	E	Tukey´s	Day 2 :300 µM PA vs. Day 6:300 µM PA	26.18	60.26	-34.07	-45.62 to -22.52	Yes	****	<0.0001	58	16.21
1	E	Tukey´s	Day 2 :300 µM PA vs. Day 6:400 µM PA	26.18	59.79	-33.6	-45.15 to -22.06	Yes	****	<0.0001	58	15.98
1	E	Tukey´s	Day 2 :400 µM PA vs. Day 4:Ctrl	23.67	2.999	20.67	9.127 to 32.22	Yes	****	<0.0001	58	9.833
1	E	Tukey´s	Day 2 :400 µM PA vs. Day 4:20 µM PA	23.67	1.5	22.17	11.37 to 32.97	Yes	****	<0.0001	58	11.27
1	E	Tukey´s	Day 2 :400 µM PA vs. Day 4:40 µM PA	23.67	2	21.67	10.87 to 32.47	Yes	****	<0.0001	58	11.02
1	E	Tukey´s	Day 2 :400 µM PA vs. Day 4:60 µM PA	23.67	2.5	21.17	10.37 to 31.97	Yes	****	<0.0001	58	10.77
1	E	Tukey´s	Day 2 :400 µM PA vs. Day 4:80 μM PA	23.67	10.42	13.26	0.3476 to 26.17	Yes	*	0.0374	58	5.64
1	E	Tukey´s	Day 2 :400 µM PA vs. Day 4:100 μM PA	23.67	15.17	8.5	-4.411 to 21.41	No	ns	0.6834	58	3.616
1	E	Tukey´s	Day 2 :400 µM PA vs. Day 4:200 μM PA	23.67	42.92	-19.25	-30.05 to -8.448	Yes	****	<0.0001	58	9.787
1	E	Tukey´s	Day 2 :400 µM PA vs. Day 4:300 µM PA	23.67	56.67	-32.99	-45.90 to -20.08	Yes	****	<0.0001	58	14.04
1	E	Tukey´s	Day 2 :400 µM PA vs. Day 4:400 µM PA	23.67	68.5	-44.83	-57.74 to -31.92	Yes	****	<0.0001	58	19.07
1	E	Tukey´s	Day 2 :400 µM PA vs. Day 6:Ctrl	23.67	3.839	19.83	8.287 to 31.38	Yes	****	<0.0001	58	9.434
1	E	Tukey´s	Day 2 :400 µM PA vs. Day 6:20 µM PA	23.67	1	22.67	11.87 to 33.47	Yes	****	<0.0001	58	11.53
1	E	Tukey´s	Day 2 :400 µM PA vs. Day 6:40 µM PA	23.67	1.75	21.92	11.12 to 32.72	Yes	****	<0.0001	58	11.15
1	E	Tukey´s	Day 2 :400 µM PA vs. Day 6:60 µM PA	23.67	2	21.67	10.87 to 32.47	Yes	****	<0.0001	58	11.02
1	E	Tukey´s	Day 2 :400 µM PA vs. Day 6:80 μM PA	23.67	6.223	17.45	4.540 to 30.36	Yes	***	0.0006	58	7.423
1	E	Tukey´s	Day 2 :400 µM PA vs. Day 6:100 μM PA	23.67	7.693	15.98	3.069 to 28.89	Yes	**	0.0029	58	6.798
1	E	Tukey´s	Day 2 :400 µM PA vs. Day 6:200 μM PA	23.67	62.44	-38.77	-50.31 to -27.22	Yes	****	<0.0001	58	18.44
1	E	Tukey´s	Day 2 :400 µM PA vs. Day 6:300 µM PA	23.67	60.26	-36.58	-48.13 to -25.04	Yes	****	<0.0001	58	17.4
1	E	Tukey´s	Day 2 :400 µM PA vs. Day 6:400 µM PA	23.67	59.79	-36.12	-47.66 to -24.57	Yes	****	<0.0001	58	17.18
1	E	Tukey´s	Day 4:Ctrl vs. Day 4:20 µM PA	2.999	1.5	1.499	-9.303 to 12.30	No	ns	>0.9999	58	0.7621
1	E	Tukey´s	Day 4:Ctrl vs. Day 4:40 µM PA	2.999	2	0.999	-9.803 to 11.80	No	ns	>0.9999	58	0.5079
1	E	Tukey´s	Day 4:Ctrl vs. Day 4:60 µM PA	2.999	2.5	0.499	-10.30 to 11.30	No	ns	>0.9999	58	0.2537
1	E	Tukey´s	Day 4:Ctrl vs. Day 4:80 μM PA	2.999	10.42	-7.416	-20.33 to 5.494	No	ns	0.8753	58	3.155
1	E	Tukey´s	Day 4:Ctrl vs. Day 4:100 μM PA	2.999	15.17	-12.17	-25.08 to 0.7358	No	ns	0.0897	58	5.179
1	E	Tukey´s	Day 4:Ctrl vs. Day 4:200 μM PA	2.999	42.92	-39.92	-50.73 to -29.12	Yes	****	<0.0001	58	20.3
1	E	Tukey´s	Day 4:Ctrl vs. Day 4:300 µM PA	2.999	56.67	-53.67	-66.58 to -40.76	Yes	****	<0.0001	58	22.83
1	E	Tukey´s	Day 4:Ctrl vs. Day 4:400 µM PA	2.999	68.5	-65.5	-78.41 to -52.59	Yes	****	<0.0001	58	27.86
1	E	Tukey´s	Day 4:Ctrl vs. Day 6:Ctrl	2.999	3.839	-0.8396	-12.39 to 10.71	No	ns	>0.9999	58	0.3993
1	E	Tukey´s	Day 4:Ctrl vs. Day 6:20 µM PA	2.999	1	1.999	-8.803 to 12.80	No	ns	>0.9999	58	1.016
1	E	Tukey´s	Day 4:Ctrl vs. Day 6:40 µM PA	2.999	1.75	1.249	-9.553 to 12.05	No	ns	>0.9999	58	0.635
1	E	Tukey´s	Day 4:Ctrl vs. Day 6:60 µM PA	2.999	2	0.999	-9.803 to 11.80	No	ns	>0.9999	58	0.5079
1	E	Tukey´s	Day 4:Ctrl vs. Day 6:80 μM PA	2.999	6.223	-3.224	-16.13 to 9.686	No	ns	>0.9999	58	1.372
1	E	Tukey´s	Day 4:Ctrl vs. Day 6:100 μM PA	2.999	7.693	-4.694	-17.60 to 8.216	No	ns	0.9995	58	1.997
1	E	Tukey´s	Day 4:Ctrl vs. Day 6:200 μM PA	2.999	62.44	-59.44	-70.99 to -47.89	Yes	****	<0.0001	58	28.27
1	E	Tukey´s	Day 4:Ctrl vs. Day 6:300 µM PA	2.999	60.26	-57.26	-68.80 to -45.71	Yes	****	<0.0001	58	27.23
1	E	Tukey´s	Day 4:Ctrl vs. Day 6:400 µM PA	2.999	59.79	-56.79	-68.34 to -45.24	Yes	****	<0.0001	58	27.01
1	E	Tukey´s	Day 4:20 µM PA vs. Day 4:40 µM PA	1.5	2	-0.5	-10.50 to 9.500	No	ns	>0.9999	58	0.2746
1	E	Tukey´s	Day 4:20 µM PA vs. Day 4:60 µM PA	1.5	2.5	-1	-11.00 to 9.000	No	ns	>0.9999	58	0.5492
1	E	Tukey´s	Day 4:20 µM PA vs. Day 4:80 μM PA	1.5	10.42	-8.915	-21.16 to 3.333	No	ns	0.4897	58	3.998
1	E	Tukey´s	Day 4:20 µM PA vs. Day 4:100 μM PA	1.5	15.17	-13.67	-25.92 to -1.426	Yes	*	0.0134	58	6.131
1	E	Tukey´s	Day 4:20 µM PA vs. Day 4:200 μM PA	1.5	42.92	-41.42	-51.42 to -31.42	Yes	****	<0.0001	58	22.75
1	E	Tukey´s	Day 4:20 µM PA vs. Day 4:300 µM PA	1.5	56.67	-55.17	-67.41 to -42.92	Yes	****	<0.0001	58	24.74
1	E	Tukey´s	Day 4:20 µM PA vs. Day 4:400 µM PA	1.5	68.5	-67	-79.25 to -54.75	Yes	****	<0.0001	58	30.04
1	E	Tukey´s	Day 4:20 µM PA vs. Day 6:Ctrl	1.5	3.839	-2.339	-13.14 to 8.463	No	ns	>0.9999	58	1.189
1	E	Tukey´s	Day 4:20 µM PA vs. Day 6:20 µM PA	1.5	1	0.5	-9.500 to 10.50	No	ns	>0.9999	58	0.2746
1	E	Tukey´s	Day 4:20 µM PA vs. Day 6:40 µM PA	1.5	1.75	-0.25	-10.25 to 9.750	No	ns	>0.9999	58	0.1373
1	E	Tukey´s	Day 4:20 µM PA vs. Day 6:60 µM PA	1.5	2	-0.5	-10.50 to 9.500	No	ns	>0.9999	58	0.2746
1	E	Tukey´s	Day 4:20 µM PA vs. Day 6:80 μM PA	1.5	6.223	-4.723	-16.97 to 7.525	No	ns	0.9988	58	2.118
1	E	Tukey´s	Day 4:20 µM PA vs. Day 6:100 μM PA	1.5	7.693	-6.193	-18.44 to 6.054	No	ns	0.9618	58	2.777
1	E	Tukey´s	Day 4:20 µM PA vs. Day 6:200 μM PA	1.5	62.44	-60.94	-71.74 to -50.14	Yes	****	<0.0001	58	30.99
1	E	Tukey´s	Day 4:20 µM PA vs. Day 6:300 µM PA	1.5	60.26	-58.76	-69.56 to -47.95	Yes	****	<0.0001	58	29.87
1	E	Tukey´s	Day 4:20 µM PA vs. Day 6:400 µM PA	1.5	59.79	-58.29	-69.09 to -47.49	Yes	****	<0.0001	58	29.64
1	E	Tukey´s	Day 4:40 µM PA vs. Day 4:60 µM PA	2	2.5	-0.5	-10.50 to 9.500	No	ns	>0.9999	58	0.2746
1	E	Tukey´s	Day 4:40 µM PA vs. Day 4:80 μM PA	2	10.42	-8.415	-20.66 to 3.833	No	ns	0.6041	58	3.774
1	E	Tukey´s	Day 4:40 µM PA vs. Day 4:100 μM PA	2	15.17	-13.17	-25.42 to -0.9256	Yes	*	0.0216	58	5.907
1	E	Tukey´s	Day 4:40 µM PA vs. Day 4:200 μM PA	2	42.92	-40.92	-50.92 to -30.92	Yes	****	<0.0001	58	22.47
1	E	Tukey´s	Day 4:40 µM PA vs. Day 4:300 µM PA	2	56.67	-54.67	-66.91 to -42.42	Yes	****	<0.0001	58	24.51
1	E	Tukey´s	Day 4:40 µM PA vs. Day 4:400 µM PA	2	68.5	-66.5	-78.75 to -54.25	Yes	****	<0.0001	58	29.82
1	E	Tukey´s	Day 4:40 µM PA vs. Day 6:Ctrl	2	3.839	-1.839	-12.64 to 8.963	No	ns	>0.9999	58	0.9348
1	E	Tukey´s	Day 4:40 µM PA vs. Day 6:20 µM PA	2	1	1	-9.000 to 11.00	No	ns	>0.9999	58	0.5492
1	E	Tukey´s	Day 4:40 µM PA vs. Day 6:40 µM PA	2	1.75	0.25	-9.750 to 10.25	No	ns	>0.9999	58	0.1373
1	E	Tukey´s	Day 4:40 µM PA vs. Day 6:60 µM PA	2	2	3.553e-15	-10.00 to 10.00	No	ns	>0.9999	58	1.951e-15
1	E	Tukey´s	Day 4:40 µM PA vs. Day 6:80 μM PA	2	6.223	-4.223	-16.47 to 8.025	No	ns	0.9998	58	1.894
1	E	Tukey´s	Day 4:40 µM PA vs. Day 6:100 μM PA	2	7.693	-5.693	-17.94 to 6.554	No	ns	0.9851	58	2.553
1	E	Tukey´s	Day 4:40 µM PA vs. Day 6:200 μM PA	2	62.44	-60.44	-71.24 to -49.64	Yes	****	<0.0001	58	30.73
1	E	Tukey´s	Day 4:40 µM PA vs. Day 6:300 µM PA	2	60.26	-58.26	-69.06 to -47.45	Yes	****	<0.0001	58	29.62
1	E	Tukey´s	Day 4:40 µM PA vs. Day 6:400 µM PA	2	59.79	-57.79	-68.59 to -46.99	Yes	****	<0.0001	58	29.38
1	E	Tukey´s	Day 4:60 µM PA vs. Day 4:80 μM PA	2.5	10.42	-7.915	-20.16 to 4.333	No	ns	0.7156	58	3.549
1	E	Tukey´s	Day 4:60 µM PA vs. Day 4:100 μM PA	2.5	15.17	-12.67	-24.92 to -0.4256	Yes	*	0.0343	58	5.683
1	E	Tukey´s	Day 4:60 µM PA vs. Day 4:200 μM PA	2.5	42.92	-40.42	-50.42 to -30.42	Yes	****	<0.0001	58	22.2
1	E	Tukey´s	Day 4:60 µM PA vs. Day 4:300 µM PA	2.5	56.67	-54.17	-66.41 to -41.92	Yes	****	<0.0001	58	24.29
1	E	Tukey´s	Day 4:60 µM PA vs. Day 4:400 µM PA	2.5	68.5	-66	-78.25 to -53.75	Yes	****	<0.0001	58	29.6
1	E	Tukey´s	Day 4:60 µM PA vs. Day 6:Ctrl	2.5	3.839	-1.339	-12.14 to 9.463	No	ns	>0.9999	58	0.6806
1	E	Tukey´s	Day 4:60 µM PA vs. Day 6:20 µM PA	2.5	1	1.5	-8.500 to 11.50	No	ns	>0.9999	58	0.8238
1	E	Tukey´s	Day 4:60 µM PA vs. Day 6:40 µM PA	2.5	1.75	0.75	-9.250 to 10.75	No	ns	>0.9999	58	0.4119
1	E	Tukey´s	Day 4:60 µM PA vs. Day 6:60 µM PA	2.5	2	0.5	-9.500 to 10.50	No	ns	>0.9999	58	0.2746
1	E	Tukey´s	Day 4:60 µM PA vs. Day 6:80 μM PA	2.5	6.223	-3.723	-15.97 to 8.525	No	ns	>0.9999	58	1.67
1	E	Tukey´s	Day 4:60 µM PA vs. Day 6:100 μM PA	2.5	7.693	-5.193	-17.44 to 7.054	No	ns	0.9954	58	2.329
1	E	Tukey´s	Day 4:60 µM PA vs. Day 6:200 μM PA	2.5	62.44	-59.94	-70.74 to -49.14	Yes	****	<0.0001	58	30.48
1	E	Tukey´s	Day 4:60 µM PA vs. Day 6:300 µM PA	2.5	60.26	-57.76	-68.56 to -46.95	Yes	****	<0.0001	58	29.37
1	E	Tukey´s	Day 4:60 µM PA vs. Day 6:400 µM PA	2.5	59.79	-57.29	-68.09 to -46.49	Yes	****	<0.0001	58	29.13
1	E	Tukey´s	Day 4:80 μM PA vs. Day 4:100 μM PA	10.42	15.17	-4.758	-18.90 to 9.384	No	ns	0.9999	58	1.848
1	E	Tukey´s	Day 4:80 μM PA vs. Day 4:200 μM PA	10.42	42.92	-32.51	-44.76 to -20.26	Yes	****	<0.0001	58	14.58
1	E	Tukey´s	Day 4:80 μM PA vs. Day 4:300 µM PA	10.42	56.67	-46.25	-60.39 to -32.11	Yes	****	<0.0001	58	17.96
1	E	Tukey´s	Day 4:80 μM PA vs. Day 4:400 µM PA	10.42	68.5	-58.08	-72.23 to -43.94	Yes	****	<0.0001	58	22.56
1	E	Tukey´s	Day 4:80 μM PA vs. Day 6:Ctrl	10.42	3.839	6.577	-6.334 to 19.49	No	ns	0.9587	58	2.798
1	E	Tukey´s	Day 4:80 μM PA vs. Day 6:20 µM PA	10.42	1	9.415	-2.833 to 21.66	No	ns	0.3817	58	4.222
1	E	Tukey´s	Day 4:80 μM PA vs. Day 6:40 µM PA	10.42	1.75	8.665	-3.583 to 20.91	No	ns	0.5467	58	3.886
1	E	Tukey´s	Day 4:80 μM PA vs. Day 6:60 µM PA	10.42	2	8.415	-3.833 to 20.66	No	ns	0.6041	58	3.774
1	E	Tukey´s	Day 4:80 μM PA vs. Day 6:80 μM PA	10.42	6.223	4.192	-9.951 to 18.33	No	ns	>0.9999	58	1.628
1	E	Tukey´s	Day 4:80 μM PA vs. Day 6:100 μM PA	10.42	7.693	2.722	-11.42 to 16.86	No	ns	>0.9999	58	1.057
1	E	Tukey´s	Day 4:80 μM PA vs. Day 6:200 μM PA	10.42	62.44	-52.03	-64.94 to -39.11	Yes	****	<0.0001	58	22.13
1	E	Tukey´s	Day 4:80 μM PA vs. Day 6:300 µM PA	10.42	60.26	-49.84	-62.75 to -36.93	Yes	****	<0.0001	58	21.2
1	E	Tukey´s	Day 4:80 μM PA vs. Day 6:400 µM PA	10.42	59.79	-49.37	-62.28 to -36.46	Yes	****	<0.0001	58	21
1	E	Tukey´s	Day 4:100 μM PA vs. Day 4:200 μM PA	15.17	42.92	-27.75	-40.00 to -15.50	Yes	****	<0.0001	58	12.44
1	E	Tukey´s	Day 4:100 μM PA vs. Day 4:300 µM PA	15.17	56.67	-41.49	-55.64 to -27.35	Yes	****	<0.0001	58	16.11
1	E	Tukey´s	Day 4:100 μM PA vs. Day 4:400 µM PA	15.17	68.5	-53.33	-67.47 to -39.18	Yes	****	<0.0001	58	20.71
1	E	Tukey´s	Day 4:100 μM PA vs. Day 6:Ctrl	15.17	3.839	11.33	-1.575 to 24.25	No	ns	0.1644	58	4.822
1	E	Tukey´s	Day 4:100 μM PA vs. Day 6:20 µM PA	15.17	1	14.17	1.926 to 26.42	Yes	**	0.0081	58	6.356
1	E	Tukey´s	Day 4:100 μM PA vs. Day 6:40 µM PA	15.17	1.75	13.42	1.176 to 25.67	Yes	*	0.017	58	6.019
1	E	Tukey´s	Day 4:100 μM PA vs. Day 6:60 µM PA	15.17	2	13.17	0.9256 to 25.42	Yes	*	0.0216	58	5.907
1	E	Tukey´s	Day 4:100 μM PA vs. Day 6:80 μM PA	15.17	6.223	8.95	-5.192 to 23.09	No	ns	0.7498	58	3.476
1	E	Tukey´s	Day 4:100 μM PA vs. Day 6:100 μM PA	15.17	7.693	7.48	-6.662 to 21.62	No	ns	0.94	58	2.905
1	E	Tukey´s	Day 4:100 μM PA vs. Day 6:200 μM PA	15.17	62.44	-47.27	-60.18 to -34.36	Yes	****	<0.0001	58	20.11
1	E	Tukey´s	Day 4:100 μM PA vs. Day 6:300 µM PA	15.17	60.26	-45.08	-57.99 to -32.17	Yes	****	<0.0001	58	19.18
1	E	Tukey´s	Day 4:100 μM PA vs. Day 6:400 µM PA	15.17	59.79	-44.61	-57.53 to -31.70	Yes	****	<0.0001	58	18.98
1	E	Tukey´s	Day 4:200 μM PA vs. Day 4:300 µM PA	42.92	56.67	-13.74	-25.99 to -1.496	Yes	*	0.0125	58	6.163
1	E	Tukey´s	Day 4:200 μM PA vs. Day 4:400 µM PA	42.92	68.5	-25.58	-37.83 to -13.33	Yes	****	<0.0001	58	11.47
1	E	Tukey´s	Day 4:200 μM PA vs. Day 6:Ctrl	42.92	3.839	39.08	28.28 to 49.89	Yes	****	<0.0001	58	19.87
1	E	Tukey´s	Day 4:200 μM PA vs. Day 6:20 µM PA	42.92	1	41.92	31.92 to 51.92	Yes	****	<0.0001	58	23.02
1	E	Tukey´s	Day 4:200 μM PA vs. Day 6:40 µM PA	42.92	1.75	41.17	31.17 to 51.17	Yes	****	<0.0001	58	22.61
1	E	Tukey´s	Day 4:200 μM PA vs. Day 6:60 µM PA	42.92	2	40.92	30.92 to 50.92	Yes	****	<0.0001	58	22.47
1	E	Tukey´s	Day 4:200 μM PA vs. Day 6:80 μM PA	42.92	6.223	36.7	24.45 to 48.95	Yes	****	<0.0001	58	16.46
1	E	Tukey´s	Day 4:200 μM PA vs. Day 6:100 μM PA	42.92	7.693	35.23	22.98 to 47.48	Yes	****	<0.0001	58	15.8
1	E	Tukey´s	Day 4:200 μM PA vs. Day 6:200 μM PA	42.92	62.44	-19.52	-30.32 to -8.716	Yes	****	<0.0001	58	9.924
1	E	Tukey´s	Day 4:200 μM PA vs. Day 6:300 µM PA	42.92	60.26	-17.33	-28.14 to -6.532	Yes	****	<0.0001	58	8.813
1	E	Tukey´s	Day 4:200 μM PA vs. Day 6:400 µM PA	42.92	59.79	-16.87	-27.67 to -6.064	Yes	****	<0.0001	58	8.575
1	E	Tukey´s	Day 4:300 µM PA vs. Day 4:400 µM PA	56.67	68.5	-11.83	-25.98 to 2.309	No	ns	0.2324	58	4.595
1	E	Tukey´s	Day 4:300 µM PA vs. Day 6:Ctrl	56.67	3.839	52.83	39.92 to 65.74	Yes	****	<0.0001	58	22.47
1	E	Tukey´s	Day 4:300 µM PA vs. Day 6:20 µM PA	56.67	1	55.67	43.42 to 67.91	Yes	****	<0.0001	58	24.96
1	E	Tukey´s	Day 4:300 µM PA vs. Day 6:40 µM PA	56.67	1.75	54.92	42.67 to 67.16	Yes	****	<0.0001	58	24.63
1	E	Tukey´s	Day 4:300 µM PA vs. Day 6:60 µM PA	56.67	2	54.67	42.42 to 66.91	Yes	****	<0.0001	58	24.51
1	E	Tukey´s	Day 4:300 µM PA vs. Day 6:80 μM PA	56.67	6.223	50.44	36.30 to 64.59	Yes	****	<0.0001	58	19.59
1	E	Tukey´s	Day 4:300 µM PA vs. Day 6:100 μM PA	56.67	7.693	48.97	34.83 to 63.12	Yes	****	<0.0001	58	19.02
1	E	Tukey´s	Day 4:300 µM PA vs. Day 6:200 μM PA	56.67	62.44	-5.774	-18.68 to 7.137	No	ns	0.9908	58	2.456
1	E	Tukey´s	Day 4:300 µM PA vs. Day 6:300 µM PA	56.67	60.26	-3.59	-16.50 to 9.321	No	ns	>0.9999	58	1.527
1	E	Tukey´s	Day 4:300 µM PA vs. Day 6:400 µM PA	56.67	59.79	-3.122	-16.03 to 9.789	No	ns	>0.9999	58	1.328
1	E	Tukey´s	Day 4:400 µM PA vs. Day 6:Ctrl	68.5	3.839	64.66	51.75 to 77.57	Yes	****	<0.0001	58	27.51
1	E	Tukey´s	Day 4:400 µM PA vs. Day 6:20 µM PA	68.5	1	67.5	55.25 to 79.75	Yes	****	<0.0001	58	30.27
1	E	Tukey´s	Day 4:400 µM PA vs. Day 6:40 µM PA	68.5	1.75	66.75	54.50 to 79.00	Yes	****	<0.0001	58	29.93
1	E	Tukey´s	Day 4:400 µM PA vs. Day 6:60 µM PA	68.5	2	66.5	54.25 to 78.75	Yes	****	<0.0001	58	29.82
1	E	Tukey´s	Day 4:400 µM PA vs. Day 6:80 μM PA	68.5	6.223	62.28	48.13 to 76.42	Yes	****	<0.0001	58	24.18
1	E	Tukey´s	Day 4:400 µM PA vs. Day 6:100 μM PA	68.5	7.693	60.81	46.66 to 74.95	Yes	****	<0.0001	58	23.61
1	E	Tukey´s	Day 4:400 µM PA vs. Day 6:200 μM PA	68.5	62.44	6.06	-6.851 to 18.97	No	ns	0.9833	58	2.578
1	E	Tukey´s	Day 4:400 µM PA vs. Day 6:300 µM PA	68.5	60.26	8.244	-4.667 to 21.15	No	ns	0.7355	58	3.507
1	E	Tukey´s	Day 4:400 µM PA vs. Day 6:400 µM PA	68.5	59.79	8.712	-4.199 to 21.62	No	ns	0.6385	58	3.706
1	E	Tukey´s	Day 6:Ctrl vs. Day 6:20 µM PA	3.839	1	2.839	-7.963 to 13.64	No	ns	>0.9999	58	1.443
1	E	Tukey´s	Day 6:Ctrl vs. Day 6:40 µM PA	3.839	1.75	2.089	-8.713 to 12.89	No	ns	>0.9999	58	1.062
1	E	Tukey´s	Day 6:Ctrl vs. Day 6:60 µM PA	3.839	2	1.839	-8.963 to 12.64	No	ns	>0.9999	58	0.9348
1	E	Tukey´s	Day 6:Ctrl vs. Day 6:80 μM PA	3.839	6.223	-2.385	-15.30 to 10.53	No	ns	>0.9999	58	1.014
1	E	Tukey´s	Day 6:Ctrl vs. Day 6:100 μM PA	3.839	7.693	-3.855	-16.77 to 9.056	No	ns	>0.9999	58	1.64
1	E	Tukey´s	Day 6:Ctrl vs. Day 6:200 μM PA	3.839	62.44	-58.6	-70.15 to -47.05	Yes	****	<0.0001	58	27.87
1	E	Tukey´s	Day 6:Ctrl vs. Day 6:300 µM PA	3.839	60.26	-56.42	-67.97 to -44.87	Yes	****	<0.0001	58	26.83
1	E	Tukey´s	Day 6:Ctrl vs. Day 6:400 µM PA	3.839	59.79	-55.95	-67.50 to -44.40	Yes	****	<0.0001	58	26.61
1	E	Tukey´s	Day 6:20 µM PA vs. Day 6:40 µM PA	1	1.75	-0.75	-10.75 to 9.250	No	ns	>0.9999	58	0.4119
1	E	Tukey´s	Day 6:20 µM PA vs. Day 6:60 µM PA	1	2	-1	-11.00 to 9.000	No	ns	>0.9999	58	0.5492
1	E	Tukey´s	Day 6:20 µM PA vs. Day 6:80 μM PA	1	6.223	-5.223	-17.47 to 7.025	No	ns	0.995	58	2.342
1	E	Tukey´s	Day 6:20 µM PA vs. Day 6:100 μM PA	1	7.693	-6.693	-18.94 to 5.554	No	ns	0.9186	58	3.001
1	E	Tukey´s	Day 6:20 µM PA vs. Day 6:200 μM PA	1	62.44	-61.44	-72.24 to -50.64	Yes	****	<0.0001	58	31.24
1	E	Tukey´s	Day 6:20 µM PA vs. Day 6:300 µM PA	1	60.26	-59.26	-70.06 to -48.45	Yes	****	<0.0001	58	30.13
1	E	Tukey´s	Day 6:20 µM PA vs. Day 6:400 µM PA	1	59.79	-58.79	-69.59 to -47.99	Yes	****	<0.0001	58	29.89
1	E	Tukey´s	Day 6:40 µM PA vs. Day 6:60 µM PA	1.75	2	-0.25	-10.25 to 9.750	No	ns	>0.9999	58	0.1373
1	E	Tukey´s	Day 6:40 µM PA vs. Day 6:80 μM PA	1.75	6.223	-4.473	-16.72 to 7.775	No	ns	0.9995	58	2.006
1	E	Tukey´s	Day 6:40 µM PA vs. Day 6:100 μM PA	1.75	7.693	-5.943	-18.19 to 6.304	No	ns	0.9755	58	2.665
1	E	Tukey´s	Day 6:40 µM PA vs. Day 6:200 μM PA	1.75	62.44	-60.69	-71.49 to -49.89	Yes	****	<0.0001	58	30.86
1	E	Tukey´s	Day 6:40 µM PA vs. Day 6:300 µM PA	1.75	60.26	-58.51	-69.31 to -47.70	Yes	****	<0.0001	58	29.75
1	E	Tukey´s	Day 6:40 µM PA vs. Day 6:400 µM PA	1.75	59.79	-58.04	-68.84 to -47.24	Yes	****	<0.0001	58	29.51
1	E	Tukey´s	Day 6:60 µM PA vs. Day 6:80 μM PA	2	6.223	-4.223	-16.47 to 8.025	No	ns	0.9998	58	1.894
1	E	Tukey´s	Day 6:60 µM PA vs. Day 6:100 μM PA	2	7.693	-5.693	-17.94 to 6.554	No	ns	0.9851	58	2.553
1	E	Tukey´s	Day 6:60 µM PA vs. Day 6:200 μM PA	2	62.44	-60.44	-71.24 to -49.64	Yes	****	<0.0001	58	30.73
1	E	Tukey´s	Day 6:60 µM PA vs. Day 6:300 µM PA	2	60.26	-58.26	-69.06 to -47.45	Yes	****	<0.0001	58	29.62
1	E	Tukey´s	Day 6:60 µM PA vs. Day 6:400 µM PA	2	59.79	-57.79	-68.59 to -46.99	Yes	****	<0.0001	58	29.38
1	E	Tukey´s	Day 6:80 μM PA vs. Day 6:100 μM PA	6.223	7.693	-1.47	-15.61 to 12.67	No	ns	>0.9999	58	0.5709
1	E	Tukey´s	Day 6:80 μM PA vs. Day 6:200 μM PA	6.223	62.44	-56.22	-69.13 to -43.31	Yes	****	<0.0001	58	23.91
1	E	Tukey´s	Day 6:80 μM PA vs. Day 6:300 µM PA	6.223	60.26	-54.03	-66.94 to -41.12	Yes	****	<0.0001	58	22.99
1	E	Tukey´s	Day 6:80 μM PA vs. Day 6:400 µM PA	6.223	59.79	-53.57	-66.48 to -40.65	Yes	****	<0.0001	58	22.79
1	E	Tukey´s	Day 6:100 μM PA vs. Day 6:200 μM PA	7.693	62.44	-54.75	-67.66 to -41.84	Yes	****	<0.0001	58	23.29
1	E	Tukey´s	Day 6:100 μM PA vs. Day 6:300 µM PA	7.693	60.26	-52.56	-65.47 to -39.65	Yes	****	<0.0001	58	22.36
1	E	Tukey´s	Day 6:100 μM PA vs. Day 6:400 µM PA	7.693	59.79	-52.1	-65.01 to -39.18	Yes	****	<0.0001	58	22.16
1	E	Tukey´s	Day 6:200 μM PA vs. Day 6:300 µM PA	62.44	60.26	2.184	-9.363 to 13.73	No	ns	>0.9999	58	1.039
1	E	Tukey´s	Day 6:200 μM PA vs. Day 6:400 µM PA	62.44	59.79	2.652	-8.895 to 14.20	No	ns	>0.9999	58	1.261
1	E	Tukey´s	Day 6:300 µM PA				-11.08 to 12.02	No	ns	>0.9999	58	0.2226
1	G	Tukey´s	Day 2 :Control vs. Day 2 :40 µM PA	147.3	168.8	-21.48	-87.62 to 44.65	No	ns	0.9825	116	1.452
1	G	Tukey´s	Day 2 :Control vs. Day 2 :200 µM PA	147.3	95.06	52.24	-10.11 to 114.6	No	ns	0.1785	116	3.746
1	G	Tukey´s	Day 2 :Control vs. Day 4:Control	147.3	166.9	-19.59	-81.94 to 42.76	No	ns	0.9858	116	1.405
1	G	Tukey´s	Day 2 :Control vs. Day 4:40 µM PA	147.3	199.3	-51.96	-119.7 to 15.82	No	ns	0.2815	116	3.427
1	G	Tukey´s	Day 2 :Control vs. Day 4:200 µM PA	147.3	89.98	57.32	-5.028 to 119.7	No	ns	0.0979	116	4.11
1	G	Tukey´s	Day 2 :Control vs. Day 6:Control	147.3	176.3	-29.02	-91.38 to 33.33	No	ns	0.8663	116	2.081
1	G	Tukey´s	Day 2 :Control vs. Day 6:40 µM PA	147.3	496.3	-349	-415.1 to -282.9	Yes	****	<0.0001	116	23.59
1	G	Tukey´s	Day 2 :Control vs. Day 6:200 µM PA	147.3	92.15	55.15	-7.205 to 117.5	No	ns	0.1279	116	3.954
1	G	Tukey´s	Day 2 :40 µM PA vs. Day 2 :200 µM PA	168.8	95.06	73.73	7.595 to 139.9	Yes	*	0.0171	116	4.984
1	G	Tukey´s	Day 2 :40 µM PA vs. Day 4:Control	168.8	166.9	1.893	-64.24 to 68.03	No	ns	>0.9999	116	0.1279
1	G	Tukey´s	Day 2 :40 µM PA vs. Day 4:40 µM PA	168.8	199.3	-30.48	-101.8 to 40.80	No	ns	0.9131	116	1.912
1	G	Tukey´s	Day 2 :40 µM PA vs. Day 4:200 µM PA	168.8	89.98	78.81	12.67 to 144.9	Yes	**	0.0078	116	5.327
1	G	Tukey´s	Day 2 :40 µM PA vs. Day 6:Control	168.8	176.3	-7.54	-73.68 to 58.59	No	ns	>0.9999	116	0.5097
1	G	Tukey´s	Day 2 :40 µM PA vs. Day 6:40 µM PA	168.8	496.3	-327.5	-397.2 to -257.8	Yes	****	<0.0001	116	21
1	G	Tukey´s	Day 2 :40 µM PA vs. Day 6:200 µM PA	168.8	92.15	76.63	10.50 to 142.8	Yes	*	0.0109	116	5.18
1	G	Tukey´s	Day 2 :200 µM PA vs. Day 4:Control	95.06	166.9	-71.84	-134.2 to -9.484	Yes	*	0.0117	116	5.151
1	G	Tukey´s	Day 2 :200 µM PA vs. Day 4:40 µM PA	95.06	199.3	-104.2	-172.0 to -36.42	Yes	***	0.0001	116	6.873
1	G	Tukey´s	Day 2 :200 µM PA vs. Day 4:200 µM PA	95.06	89.98	5.079	-57.27 to 67.43	No	ns	>0.9999	116	0.3642
1	G	Tukey´s	Day 2 :200 µM PA vs. Day 6:Control	95.06	176.3	-81.27	-143.6 to -18.92	Yes	**	0.0023	116	5.827
1	G	Tukey´s	Day 2 :200 µM PA vs. Day 6:40 µM PA	95.06	496.3	-401.2	-467.4 to -335.1	Yes	****	<0.0001	116	27.12
1	G	Tukey´s	Day 2 :200 µM PA vs. Day 6:200 µM PA	95.06	92.15	2.902	-59.45 to 65.25	No	ns	>0.9999	116	0.2081
1	G	Tukey´s	Day 4:Control vs. Day 4:40 µM PA	166.9	199.3	-32.37	-100.2 to 35.41	No	ns	0.8489	116	2.135
1	G	Tukey´s	Day 4:Control vs. Day 4:200 µM PA	166.9	89.98	76.92	14.56 to 139.3	Yes	**	0.0049	116	5.515
1	G	Tukey´s	Day 4:Control vs. Day 6:Control	166.9	176.3	-9.433	-71.79 to 52.92	No	ns	>0.9999	116	0.6763
1	G	Tukey´s	Day 4:Control vs. Day 6:40 µM PA	166.9	496.3	-329.4	-395.5 to -263.3	Yes	****	<0.0001	116	22.27
1	G	Tukey´s	Day 4:Control vs. Day 6:200 µM PA	166.9	92.15	74.74	12.39 to 137.1	Yes	**	0.0072	116	5.359
1	G	Tukey´s	Day 4:40 µM PA vs. Day 4:200 µM PA	199.3	89.98	109.3	41.50 to 177.1	Yes	****	<0.0001	116	7.208
1	G	Tukey´s	Day 4:40 µM PA vs. Day 6:Control	199.3	176.3	22.94	-44.85 to 90.72	No	ns	0.9774	116	1.513
1	G	Tukey´s	Day 4:40 µM PA vs. Day 6:40 µM PA	199.3	496.3	-297	-368.3 to -225.7	Yes	****	<0.0001	116	18.63
1	G	Tukey´s	Day 4:40 µM PA vs. Day 6:200 µM PA	199.3	92.15	107.1	39.33 to 174.9	Yes	****	<0.0001	116	7.064
1	G	Tukey´s	Day 4:200 µM PA vs. Day 6:Control	89.98	176.3	-86.35	-148.7 to -24.00	Yes	***	0.0009	116	6.191
1	G	Tukey´s	Day 4:200 µM PA vs. Day 6:40 µM PA	89.98	496.3	-406.3	-472.4 to -340.2	Yes	****	<0.0001	116	27.47
1	G	Tukey´s	Day 4:200 µM PA vs. Day 6:200 µM PA	89.98	92.15	-2.177	-64.53 to 60.18	No	ns	>0.9999	116	0.1561
1	G	Tukey´s	Day 6:Control vs. Day 6:40 µM PA	176.3	496.3	-320	-386.1 to -253.8	Yes	****	<0.0001	116	21.63
1	G	Tukey´s	Day 6:Control vs. Day 6:200 µM PA	176.3	92.15	84.17	21.82 to 146.5	Yes	**	0.0013	116	6.035
1	G	Tukey´s	Day 6:40 µM PA vs. Day 6:200 µM PA	496.3	92.15	404.1	338.0 to 470.3	Yes	****	<0.0001	116	27.32
1	H	Tukey´s	Day 2 :Ctrl vs. Day 2 :40 µM PA	2.333	1.667	0.6667	-14.93 to 16.26	No	ns	>0.9999	18	0.2119
1	H	Tukey´s	Day 2 :Ctrl vs. Day 2 :200 µM PA	2.333	23.33	-21	-36.59 to -5.407	Yes	**	0.0042	18	6.673
1	H	Tukey´s	Day 2 :Ctrl vs. Day 4:Ctrl	2.333	2	0.3333	-15.26 to 15.93	No	ns	>0.9999	18	0.1059
1	H	Tukey´s	Day 2 :Ctrl vs. Day 4:40 µM PA	2.333	4	-1.667	-17.26 to 13.93	No	ns	>0.9999	18	0.5296
1	H	Tukey´s	Day 2 :Ctrl vs. Day 4:200 µM PA	2.333	46.67	-44.33	-59.93 to -28.74	Yes	****	<0.0001	18	14.09
1	H	Tukey´s	Day 2 :Ctrl vs. Day 6:Ctrl	2.333	3.839	-1.505	-17.10 to 14.09	No	ns	>0.9999	18	0.4783
1	H	Tukey´s	Day 2 :Ctrl vs. Day 6:40 µM PA	2.333	2.667	-0.3333	-15.93 to 15.26	No	ns	>0.9999	18	0.1059
1	H	Tukey´s	Day 2 :Ctrl vs. Day 6:200 µM PA	2.333	71.67	-69.33	-84.93 to -53.74	Yes	****	<0.0001	18	22.03
1	H	Tukey´s	Day 2 :40 µM PA vs. Day 2 :200 µM PA	1.667	23.33	-21.67	-37.26 to -6.073	Yes	**	0.0031	18	6.885
1	H	Tukey´s	Day 2 :40 µM PA vs. Day 4:Ctrl	1.667	2	-0.3333	-15.93 to 15.26	No	ns	>0.9999	18	0.1059
1	H	Tukey´s	Day 2 :40 µM PA vs. Day 4:40 µM PA	1.667	4	-2.333	-17.93 to 13.26	No	ns	0.9998	18	0.7415
1	H	Tukey´s	Day 2 :40 µM PA vs. Day 4:200 µM PA	1.667	46.67	-45	-60.59 to -29.41	Yes	****	<0.0001	18	14.3
1	H	Tukey´s	Day 2 :40 µM PA vs. Day 6:Ctrl	1.667	3.839	-2.172	-17.77 to 13.42	No	ns	0.9999	18	0.6902
1	H	Tukey´s	Day 2 :40 µM PA vs. Day 6:40 µM PA	1.667	2.667	-1	-16.59 to 14.59	No	ns	>0.9999	18	0.3178
1	H	Tukey´s	Day 2 :40 µM PA vs. Day 6:200 µM PA	1.667	71.67	-70	-85.59 to -54.41	Yes	****	<0.0001	18	22.24
1	H	Tukey´s	Day 2 :200 µM PA vs. Day 4:Ctrl	23.33	2	21.33	5.740 to 36.93	Yes	**	0.0036	18	6.779
1	H	Tukey´s	Day 2 :200 µM PA vs. Day 4:40 µM PA	23.33	4	19.33	3.740 to 34.93	Yes	**	0.0091	18	6.144
1	H	Tukey´s	Day 2 :200 µM PA vs. Day 4:200 µM PA	23.33	46.67	-23.33	-38.93 to -7.740	Yes	**	0.0014	18	7.415
1	H	Tukey´s	Day 2 :200 µM PA vs. Day 6:Ctrl	23.33	3.839	19.49	3.901 to 35.09	Yes	**	0.0085	18	6.195
1	H	Tukey´s	Day 2 :200 µM PA vs. Day 6:40 µM PA	23.33	2.667	20.67	5.073 to 36.26	Yes	**	0.0049	18	6.567
1	H	Tukey´s	Day 2 :200 µM PA vs. Day 6:200 µM PA	23.33	71.67	-48.33	-63.93 to -32.74	Yes	****	<0.0001	18	15.36
1	H	Tukey´s	Day 4:Ctrl vs. Day 4:40 µM PA	2	4	-2	-17.59 to 13.59	No	ns	>0.9999	18	0.6356
1	H	Tukey´s	Day 4:Ctrl vs. Day 4:200 µM PA	2	46.67	-44.67	-60.26 to -29.07	Yes	****	<0.0001	18	14.19
1	H	Tukey´s	Day 4:Ctrl vs. Day 6:Ctrl	2	3.839	-1.839	-17.43 to 13.75	No	ns	>0.9999	18	0.5843
1	H	Tukey´s	Day 4:Ctrl vs. Day 6:40 µM PA	2	2.667	-0.6667	-16.26 to 14.93	No	ns	>0.9999	18	0.2119
1	H	Tukey´s	Day 4:Ctrl vs. Day 6:200 µM PA	2	71.67	-69.67	-85.26 to -54.07	Yes	****	<0.0001	18	22.14
1	H	Tukey´s	Day 4:40 µM PA vs. Day 4:200 µM PA	4	46.67	-42.67	-58.26 to -27.07	Yes	****	<0.0001	18	13.56
1	H	Tukey´s	Day 4:40 µM PA vs. Day 6:Ctrl	4	3.839	0.1614	-15.43 to 15.75	No	ns	>0.9999	18	0.0513
1	H	Tukey´s	Day 4:40 µM PA vs. Day 6:40 µM PA	4	2.667	1.333	-14.26 to 16.93	No	ns	>0.9999	18	0.4237
1	H	Tukey´s	Day 4:40 µM PA vs. Day 6:200 µM PA	4	71.67	-67.67	-83.26 to -52.07	Yes	****	<0.0001	18	21.5
1	H	Tukey´s	Day 4:200 µM PA vs. Day 6:Ctrl	46.67	3.839	42.83	27.23 to 58.42	Yes	****	<0.0001	18	13.61
1	H	Tukey´s	Day 4:200 µM PA vs. Day 6:40 µM PA	46.67	2.667	44	28.41 to 59.59	Yes	****	<0.0001	18	13.98
1	H	Tukey´s	Day 4:200 µM PA vs. Day 6:200 µM PA	46.67	71.67	-25	-40.59 to -9.407	Yes	***	0.0007	18	7.944
1	H	Tukey´s	Day 6:Ctrl vs. Day 6:40 µM PA	3.839	2.667	1.172	-14.42 to 16.77	No	ns	>0.9999	18	0.3724
1	H	Tukey´s	Day 6:Ctrl vs. Day 6:200 µM PA	3.839	71.67	-67.83	-83.42 to -52.23	Yes	****	<0.0001	18	21.55
1	H	Tukey´s	Day 6:40 µM PA vs. Day 6:200 µM PA	2.667	71.67	-69	-84.59 to -53.41	Yes	****	<0.0001	18	21.93
1	K	Tukey´s	CTRL vs. 40 µM PA	18.82	6961	-6943	-20531 to 6645	No	ns	0.4422	63	1.734
1	K	Tukey´s	CTRL vs. 200 µM PA	18.82	66212	-66193	-79570 to -52815	Yes	****	<0.0001	63	16.8
1	K	Tukey´s	40 µM PA vs. 200 µM PA	6961	66212	-59250	-69453 to -49047	Yes	****	<0.0001	63	19.71
1	L	Tukey´s	CTRL vs. 40 µM PA	274238	142304	131934	89784 to 174084	Yes	****	<0.0001	27	10.98
1	L	Tukey´s	CTRL vs. 200 µM PA	274238	83359	190879	146555 to 235203	Yes	****	<0.0001	27	15.1
1	L	Tukey´s	40 µM PA vs. 200 µM PA	142304	83359	58945	15586 to 102304	Yes	**	0.0062	27	4.767
1	M	Tukey´s	CTRL vs. 40 µM PA	25558	71865	-46307	-72345 to -20269	Yes	***	0.0002	90	5.994
1	M	Tukey´s	CTRL vs. 200 µM PA	25558	660840	-635282	-668077 to -602487	Yes	****	<0.0001	90	65.29
1	M	Tukey´s	40 µM PA vs. 200 µM PA	71865	660840	-588975	-624321 to -553630	Yes	****	<0.0001	90	56.16
1	N	Tukey´s	CTRL vs. 40 µM PA	23845	239414	-215569	-238382 to -192756	Yes	****	<0.0001	31	32.89
1	N	Tukey´s	CTRL vs. 200 µM PA	23845	189967	-166121	-191112 to -141131	Yes	****	<0.0001	31	23.14
1	N	Tukey´s	40 µM PA vs. 200 µM PA	239414	189967	49448	28210 to 70685	Yes	****	<0.0001	31	8.104
1	O	Tukey´s	CTRL vs. 40 µM PA	34130	313953	-279823	-327297 to -232348	Yes	****	<0.0001	158	19.72
1	O	Tukey´s	CTRL vs. 200 µM PA	34130	151185	-117055	-164888 to -69222	Yes	****	<0.0001	158	8.188
1	O	Tukey´s	40 µM PA vs. 200 µM PA	313953	151185	162767	118219 to 207316	Yes	****	<0.0001	158	12.23
1	P	Tukey´s	CTRL vs. 40 µM PA	245600	542463	-296863	-353846 to -239880	Yes	****	<0.0001	126	17.47
1	P	Tukey´s	CTRL vs. 200 µM PA	245600	453857	-208257	-262349 to -154165	Yes	****	<0.0001	126	12.91
1	P	Tukey´s	40 µM PA vs. 200 µM PA	542463	453857	88606	36499 to 140713	Yes	***	0.0003	126	5.704
4	C	Tukey´s	Day 4:CTRL vs. Day 4:GLIOSIS	12.22	28.71	-16.48	-59.93 to 26.97	No	ns	0.9462	51	1.738
4	C	Tukey´s	Day 4:CTRL vs. Day 4:SENESCENCE	12.22	70.56	-58.34	-99.73 to -16.95	Yes	***	0.001	51	6.456
4	C	Tukey´s	Day 4:CTRL vs. Day 6 :CTRL	12.22	10.07	2.159	-42.77 to 47.09	No	ns	>0.9999	51	0.2201
4	C	Tukey´s	Day 4:CTRL vs. Day 6 :GLIOSIS	12.22	30.4	-18.17	-63.10 to 26.76	No	ns	0.9238	51	1.852
4	C	Tukey´s	Day 4:CTRL vs. Day 6 :SENESCENCE	12.22	99.74	-87.52	-129.8 to -45.21	Yes	****	<0.0001	51	9.475
4	C	Tukey´s	Day 4:CTRL vs. Day 8:CTRL	12.22	12.55	-0.324	-47.25 to 46.61	No	ns	>0.9999	51	0.03162
4	C	Tukey´s	Day 4:CTRL vs. Day 8:GLIOSIS	12.22	11.58	0.6423	-44.29 to 45.57	No	ns	>0.9999	51	0.06547
4	C	Tukey´s	Day 4:CTRL vs. Day 8:SENESCENCE	12.22	95	-82.77	-125.1 to -40.47	Yes	****	<0.0001	51	8.962
4	C	Tukey´s	Day 4:GLIOSIS vs. Day 4:SENESCENCE	28.71	70.56	-41.86	-79.25 to -4.462	Yes	*	0.0177	51	5.126
4	C	Tukey´s	Day 4:GLIOSIS vs. Day 6 :CTRL	28.71	10.07	18.64	-22.64 to 59.92	No	ns	0.8672	51	2.068
4	C	Tukey´s	Day 4:GLIOSIS vs. Day 6 :GLIOSIS	28.71	30.4	-1.688	-42.97 to 39.59	No	ns	>0.9999	51	0.1873
4	C	Tukey´s	Day 4:GLIOSIS vs. Day 6 :SENESCENCE	28.71	99.74	-71.03	-109.4 to -32.63	Yes	****	<0.0001	51	8.471
4	C	Tukey´s	Day 4:GLIOSIS vs. Day 8:CTRL	28.71	12.55	16.16	-27.29 to 59.61	No	ns	0.9519	51	1.703
4	C	Tukey´s	Day 4:GLIOSIS vs. Day 8:GLIOSIS	28.71	11.58	17.13	-24.16 to 58.41	No	ns	0.913	51	1.9
4	C	Tukey´s	Day 4:GLIOSIS vs. Day 8:SENESCENCE	28.71	95	-66.29	-104.7 to -27.89	Yes	****	<0.0001	51	7.906
4	C	Tukey´s	Day 4:SENESCENCE vs. Day 6 :CTRL	70.56	10.07	60.5	21.39 to 99.61	Yes	***	0.0002	51	7.085
4	C	Tukey´s	Day 4:SENESCENCE vs. Day 6 :GLIOSIS	70.56	30.4	40.17	1.060 to 79.28	Yes	*	0.0399	51	4.704
4	C	Tukey´s	Day 4:SENESCENCE vs. Day 6 :SENESCENCE	70.56	99.74	-29.18	-65.23 to 6.879	No	ns	0.2037	51	3.706
4	C	Tukey´s	Day 4:SENESCENCE vs. Day 8:CTRL	70.56	12.55	58.02	16.63 to 99.40	Yes	**	0.0011	51	6.42
4	C	Tukey´s	Day 4:SENESCENCE vs. Day 8:GLIOSIS	70.56	11.58	58.98	19.87 to 98.09	Yes	***	0.0003	51	6.907
4	C	Tukey´s	Day 4:SENESCENCE vs. Day 8:SENESCENCE	70.56	95	-24.43	-60.49 to 11.62	No	ns	0.4246	51	3.104
4	C	Tukey´s	Day 6 :CTRL vs. Day 6 :GLIOSIS	10.07	30.4	-20.33	-63.17 to 22.51	No	ns	0.8328	51	2.173
4	C	Tukey´s	Day 6 :CTRL vs. Day 6 :SENESCENCE	10.07	99.74	-89.68	-129.7 to -49.60	Yes	****	<0.0001	51	10.25
4	C	Tukey´s	Day 6 :CTRL vs. Day 8:CTRL	10.07	12.55	-2.483	-47.41 to 42.45	No	ns	>0.9999	51	0.2531
4	C	Tukey´s	Day 6 :CTRL vs. Day 8:GLIOSIS	10.07	11.58	-1.517	-44.36 to 41.32	No	ns	>0.9999	51	0.1621
4	C	Tukey´s	Day 6 :CTRL vs. Day 8:SENESCENCE	10.07	95	-84.93	-125.0 to -44.86	Yes	****	<0.0001	51	9.707
4	C	Tukey´s	Day 6 :GLIOSIS vs. Day 6 :SENESCENCE	30.4	99.74	-69.35	-109.4 to -29.27	Yes	****	<0.0001	51	7.925
4	C	Tukey´s	Day 6 :GLIOSIS vs. Day 8:CTRL	30.4	12.55	17.85	-27.08 to 62.78	No	ns	0.9308	51	1.819
4	C	Tukey´s	Day 6 :GLIOSIS vs. Day 8:GLIOSIS	30.4	11.58	18.81	-24.03 to 61.65	No	ns	0.884	51	2.011
4	C	Tukey´s	Day 6 :GLIOSIS vs. Day 8:SENESCENCE	30.4	95	-64.6	-104.7 to -24.53	Yes	***	0.0001	51	7.383
4	C	Tukey´s	Day 6 :SENESCENCE vs. Day 8:CTRL	99.74	12.55	87.19	44.89 to 129.5	Yes	****	<0.0001	51	9.44
4	C	Tukey´s	Day 6 :SENESCENCE vs. Day 8:GLIOSIS	99.74	11.58	88.16	48.08 to 128.2	Yes	****	<0.0001	51	10.08
4	C	Tukey´s	Day 6 :SENESCENCE vs. Day 8:SENESCENCE	99.74	95	4.744	-32.36 to 41.84	No	ns	>0.9999	51	0.5856
4	C	Tukey´s	Day 8:CTRL vs. Day 8:GLIOSIS	12.55	11.58	0.9663	-43.97 to 45.90	No	ns	>0.9999	51	0.0985
4	C	Tukey´s	Day 8:CTRL vs. Day 8:SENESCENCE	12.55	95	-82.45	-124.7 to -40.15	Yes	****	<0.0001	51	8.927
4	C	Tukey´s	Day 8:GLIOSIS vs. Day 8:SENESCENCE	11.58	95	-83.41	-123.5 to -43.34	Yes	****	<0.0001	51	9.533
4	D	Tukey´s	Day 4:CTRL vs. Day 4:GLIOSIS	51.25	77.38	-26.12	-57.40 to 5.158	No	ns	0.1751	62	3.796
4	D	Tukey´s	Day 4:CTRL vs. Day 4:SENESCENCE	51.25	134	-82.73	-114.0 to -51.45	Yes	****	<0.0001	62	12.02
4	D	Tukey´s	Day 4:CTRL vs. Day 6 :CTRL	51.25	51.25	0.002333	-33.96 to 33.96	No	ns	>0.9999	62	0.0003123
4	D	Tukey´s	Day 4:CTRL vs. Day 6 :GLIOSIS	51.25	57.83	-6.579	-37.86 to 24.70	No	ns	0.9989	62	0.956
4	D	Tukey´s	Day 4:CTRL vs. Day 6 :SENESCENCE	51.25	191.3	-140	-171.3 to -108.8	Yes	****	<0.0001	62	20.35
4	D	Tukey´s	Day 4:CTRL vs. Day 8:CTRL	51.25	54.77	-3.513	-37.47 to 30.45	No	ns	>0.9999	62	0.4701
4	D	Tukey´s	Day 4:CTRL vs. Day 8:GLIOSIS	51.25	39.86	11.39	-19.89 to 42.67	No	ns	0.9598	62	1.655
4	D	Tukey´s	Day 4:CTRL vs. Day 8:SENESCENCE	51.25	263.5	-212.3	-243.6 to -181.0	Yes	****	<0.0001	62	30.84
4	D	Tukey´s	Day 4:GLIOSIS vs. Day 4:SENESCENCE	77.38	134	-56.61	-83.05 to -30.17	Yes	****	<0.0001	62	9.732
4	D	Tukey´s	Day 4:GLIOSIS vs. Day 6 :CTRL	77.38	51.25	26.13	-3.433 to 55.68	No	ns	0.1245	62	4.017
4	D	Tukey´s	Day 4:GLIOSIS vs. Day 6 :GLIOSIS	77.38	57.83	19.54	-6.894 to 45.98	No	ns	0.3154	62	3.36
4	D	Tukey´s	Day 4:GLIOSIS vs. Day 6 :SENESCENCE	77.38	191.3	-113.9	-140.4 to -87.49	Yes	****	<0.0001	62	19.59
4	D	Tukey´s	Day 4:GLIOSIS vs. Day 8:CTRL	77.38	54.77	22.61	-6.948 to 52.17	No	ns	0.2724	62	3.477
4	D	Tukey´s	Day 4:GLIOSIS vs. Day 8:GLIOSIS	77.38	39.86	37.51	11.08 to 63.95	Yes	***	0.0008	62	6.449
4	D	Tukey´s	Day 4:GLIOSIS vs. Day 8:SENESCENCE	77.38	263.5	-186.2	-212.6 to -159.7	Yes	****	<0.0001	62	32.01
4	D	Tukey´s	Day 4:SENESCENCE vs. Day 6 :CTRL	134	51.25	82.73	53.18 to 112.3	Yes	****	<0.0001	62	12.72
4	D	Tukey´s	Day 4:SENESCENCE vs. Day 6 :GLIOSIS	134	57.83	76.15	49.72 to 102.6	Yes	****	<0.0001	62	13.09
4	D	Tukey´s	Day 4:SENESCENCE vs. Day 6 :SENESCENCE	134	191.3	-57.32	-83.75 to -30.88	Yes	****	<0.0001	62	9.854
4	D	Tukey´s	Day 4:SENESCENCE vs. Day 8:CTRL	134	54.77	79.22	49.66 to 108.8	Yes	****	<0.0001	62	12.18
4	D	Tukey´s	Day 4:SENESCENCE vs. Day 8:GLIOSIS	134	39.86	94.12	67.69 to 120.6	Yes	****	<0.0001	62	16.18
4	D	Tukey´s	Day 4:SENESCENCE vs. Day 8:SENESCENCE	134	263.5	-129.6	-156.0 to -103.1	Yes	****	<0.0001	62	22.27
4	D	Tukey´s	Day 6 :CTRL vs. Day 6 :GLIOSIS	51.25	57.83	-6.582	-36.14 to 22.98	No	ns	0.9984	62	1.012
4	D	Tukey´s	Day 6 :CTRL vs. Day 6 :SENESCENCE	51.25	191.3	-140.1	-169.6 to -110.5	Yes	****	<0.0001	62	21.54
4	D	Tukey´s	Day 6 :CTRL vs. Day 8:CTRL	51.25	54.77	-3.515	-35.89 to 28.86	No	ns	>0.9999	62	0.4934
4	D	Tukey´s	Day 6 :CTRL vs. Day 8:GLIOSIS	51.25	39.86	11.39	-18.17 to 40.95	No	ns	0.9445	62	1.751
4	D	Tukey´s	Day 6 :CTRL vs. Day 8:SENESCENCE	51.25	263.5	-212.3	-241.8 to -182.7	Yes	****	<0.0001	62	32.64
4	D	Tukey´s	Day 6 :GLIOSIS vs. Day 6 :SENESCENCE	57.83	191.3	-133.5	-159.9 to -107.0	Yes	****	<0.0001	62	22.95
4	D	Tukey´s	Day 6 :GLIOSIS vs. Day 8:CTRL	57.83	54.77	3.067	-26.49 to 32.62	No	ns	>0.9999	62	0.4716
4	D	Tukey´s	Day 6 :GLIOSIS vs. Day 8:GLIOSIS	57.83	39.86	17.97	-8.467 to 44.41	No	ns	0.4283	62	3.089
4	D	Tukey´s	Day 6 :GLIOSIS vs. Day 8:SENESCENCE	57.83	263.5	-205.7	-232.1 to -179.3	Yes	****	<0.0001	62	35.36
4	D	Tukey´s	Day 6 :SENESCENCE vs. Day 8:CTRL	191.3	54.77	136.5	107.0 to 166.1	Yes	****	<0.0001	62	21
4	D	Tukey´s	Day 6 :SENESCENCE vs. Day 8:GLIOSIS	191.3	39.86	151.4	125.0 to 177.9	Yes	****	<0.0001	62	26.04
4	D	Tukey´s	Day 6 :SENESCENCE vs. Day 8:SENESCENCE	191.3	263.5	-72.24	-98.67 to -45.80	Yes	****	<0.0001	62	12.42
4	D	Tukey´s	Day 8:CTRL vs. Day 8:GLIOSIS	54.77	39.86	14.9	-14.65 to 44.46	No	ns	0.79	62	2.292
4	D	Tukey´s	Day 8:CTRL vs. Day 8:SENESCENCE	54.77	263.5	-208.8	-238.3 to -179.2	Yes	****	<0.0001	62	32.1
4	D	Tukey´s	Day 8:GLIOSIS vs. Day 8:SENESCENCE	39.86	263.5	-223.7	-250.1 to -197.2	Yes	****	<0.0001	62	38.45
4	E	Tukey´s	Day 4:CTRL vs. Day 4:GLIOSIS	77.87	140.9	-63.01	-231.1 to 105.1	No	ns	0.9525	62	1.704
4	E	Tukey´s	Day 4:CTRL vs. Day 4:SENESCENCE	77.87	281.7	-203.8	-372.0 to -35.72	Yes	**	0.007	62	5.511
4	E	Tukey´s	Day 4:CTRL vs. Day 6 :CTRL	77.87	73.13	4.747	-179.4 to 188.9	No	ns	>0.9999	62	0.1172
4	E	Tukey´s	Day 4:CTRL vs. Day 6 :GLIOSIS	77.87	114	-36.16	-204.3 to 132.0	No	ns	0.9987	62	0.9775
4	E	Tukey´s	Day 4:CTRL vs. Day 6 :SENESCENCE	77.87	474.1	-396.2	-564.3 to -228.1	Yes	****	<0.0001	62	10.71
4	E	Tukey´s	Day 4:CTRL vs. Day 8:CTRL	77.87	94.33	-16.46	-209.6 to 176.7	No	ns	>0.9999	62	0.3872
4	E	Tukey´s	Day 4:CTRL vs. Day 8:GLIOSIS	77.87	75.59	2.283	-165.8 to 170.4	No	ns	>0.9999	62	0.06173
4	E	Tukey´s	Day 4:CTRL vs. Day 8:SENESCENCE	77.87	466.7	-388.8	-557.0 to -220.7	Yes	****	<0.0001	62	10.51
4	E	Tukey´s	Day 4:GLIOSIS vs. Day 4:SENESCENCE	140.9	281.7	-140.8	-291.2 to 9.543	No	ns	0.0837	62	4.257
4	E	Tukey´s	Day 4:GLIOSIS vs. Day 6 :CTRL	140.9	73.13	67.76	-100.4 to 235.9	No	ns	0.929	62	1.832
4	E	Tukey´s	Day 4:GLIOSIS vs. Day 6 :GLIOSIS	140.9	114	26.85	-123.5 to 177.2	No	ns	0.9997	62	0.8117
4	E	Tukey´s	Day 4:GLIOSIS vs. Day 6 :SENESCENCE	140.9	474.1	-333.2	-483.5 to -182.8	Yes	****	<0.0001	62	10.07
4	E	Tukey´s	Day 4:GLIOSIS vs. Day 8:CTRL	140.9	94.33	46.55	-131.4 to 224.5	No	ns	0.995	62	1.189
4	E	Tukey´s	Day 4:GLIOSIS vs. Day 8:GLIOSIS	140.9	75.59	65.29	-85.07 to 215.7	No	ns	0.8953	62	1.974
4	E	Tukey´s	Day 4:GLIOSIS vs. Day 8:SENESCENCE	140.9	466.7	-325.8	-476.2 to -175.5	Yes	****	<0.0001	62	9.849
4	E	Tukey´s	Day 4:SENESCENCE vs. Day 6 :CTRL	281.7	73.13	208.6	40.47 to 376.7	Yes	**	0.0053	62	5.639
4	E	Tukey´s	Day 4:SENESCENCE vs. Day 6 :GLIOSIS	281.7	114	167.7	17.31 to 318.0	Yes	*	0.018	62	5.068
4	E	Tukey´s	Day 4:SENESCENCE vs. Day 6 :SENESCENCE	281.7	474.1	-192.4	-342.7 to -41.99	Yes	**	0.0035	62	5.814
4	E	Tukey´s	Day 4:SENESCENCE vs. Day 8:CTRL	281.7	94.33	187.4	9.463 to 365.3	Yes	*	0.0316	62	4.787
4	E	Tukey´s	Day 4:SENESCENCE vs. Day 8:GLIOSIS	281.7	75.59	206.1	55.75 to 356.5	Yes	**	0.0013	62	6.23
4	E	Tukey´s	Day 4:SENESCENCE vs. Day 8:SENESCENCE	281.7	466.7	-185	-335.4 to -34.65	Yes	**	0.0058	62	5.592
4	E	Tukey´s	Day 6 :CTRL vs. Day 6 :GLIOSIS	73.13	114	-40.9	-209.0 to 127.2	No	ns	0.997	62	1.106
4	E	Tukey´s	Day 6 :CTRL vs. Day 6 :SENESCENCE	73.13	474.1	-400.9	-569.1 to -232.8	Yes	****	<0.0001	62	10.84
4	E	Tukey´s	Day 6 :CTRL vs. Day 8:CTRL	73.13	94.33	-21.2	-214.4 to 171.9	No	ns	>0.9999	62	0.4989
4	E	Tukey´s	Day 6 :CTRL vs. Day 8:GLIOSIS	73.13	75.59	-2.464	-170.6 to 165.7	No	ns	>0.9999	62	0.0666
4	E	Tukey´s	Day 6 :CTRL vs. Day 8:SENESCENCE	73.13	466.7	-393.6	-561.7 to -225.5	Yes	****	<0.0001	62	10.64
4	E	Tukey´s	Day 6 :GLIOSIS vs. Day 6 :SENESCENCE	114	474.1	-360	-510.4 to -209.7	Yes	****	<0.0001	62	10.88
4	E	Tukey´s	Day 6 :GLIOSIS vs. Day 8:CTRL	114	94.33	19.7	-158.2 to 197.6	No	ns	>0.9999	62	0.5033
4	E	Tukey´s	Day 6 :GLIOSIS vs. Day 8:GLIOSIS	114	75.59	38.44	-111.9 to 188.8	No	ns	0.9958	62	1.162
4	E	Tukey´s	Day 6 :GLIOSIS vs. Day 8:SENESCENCE	114	466.7	-352.7	-503.1 to -202.3	Yes	****	<0.0001	62	10.66
4	E	Tukey´s	Day 6 :SENESCENCE vs. Day 8:CTRL	474.1	94.33	379.7	201.8 to 557.7	Yes	****	<0.0001	62	9.701
4	E	Tukey´s	Day 6 :SENESCENCE vs. Day 8:GLIOSIS	474.1	75.59	398.5	248.1 to 548.8	Yes	****	<0.0001	62	12.04
4	E	Tukey´s	Day 6 :SENESCENCE vs. Day 8:SENESCENCE	474.1	466.7	7.342	-143.0 to 157.7	No	ns	>0.9999	62	0.2219
4	E	Tukey´s	Day 8:CTRL vs. Day 8:GLIOSIS	94.33	75.59	18.74	-159.2 to 196.7	No	ns	>0.9999	62	0.4787
4	E	Tukey´s	Day 8:CTRL vs. Day 8:SENESCENCE	94.33	466.7	-372.4	-550.3 to -194.5	Yes	****	<0.0001	62	9.513
4	E	Tukey´s	Day 8:GLIOSIS vs. Day 8:SENESCENCE	75.59	466.7	-391.1	-541.5 to -240.8	Yes	****	<0.0001	62	11.82
4	F	Tukey´s	Day 4:CTRL vs. Day 4:GLIOSIS	561.5	802.9	-241.4	18.01	Yes	****	<0.0001	60	18.96
4	F	Tukey´s	Day 4:CTRL vs. Day 4:SENESCENCE	561.5	1402	-840.2	18.01	Yes	****	<0.0001	60	65.98
4	F	Tukey´s	Day 4:CTRL vs. Day 6 :CTRL	561.5	555.8	5.714	19.55	No	ns	>0.9999	60	0.4133
4	F	Tukey´s	Day 4:CTRL vs. Day 6 :GLIOSIS	561.5	591	-29.56	18.41	No	ns	0.7979	60	2.271
4	F	Tukey´s	Day 4:CTRL vs. Day 6 :SENESCENCE	561.5	1874	-1313	18.01	Yes	****	<0.0001	60	103.1
4	F	Tukey´s	Day 4:CTRL vs. Day 8:CTRL	561.5	560.5	1.006	19.55	No	ns	>0.9999	60	0.07275
4	F	Tukey´s	Day 4:CTRL vs. Day 8:GLIOSIS	561.5	428.2	133.3	18.01	Yes	****	<0.0001	60	10.47
4	F	Tukey´s	Day 4:CTRL vs. Day 8:SENESCENCE	561.5	2804	-2242	18.41	Yes	****	<0.0001	60	172.3
4	F	Tukey´s	Day 4:GLIOSIS vs. Day 4:SENESCENCE	802.9	1402	-598.7	15.22	Yes	****	<0.0001	60	55.63
4	F	Tukey´s	Day 4:GLIOSIS vs. Day 6 :CTRL	802.9	555.8	247.2	17.02	Yes	****	<0.0001	60	20.54
4	F	Tukey´s	Day 4:GLIOSIS vs. Day 6 :GLIOSIS	802.9	591	211.9	15.69	Yes	****	<0.0001	60	19.1
4	F	Tukey´s	Day 4:GLIOSIS vs. Day 6 :SENESCENCE	802.9	1874	-1071	15.22	Yes	****	<0.0001	60	99.52
4	F	Tukey´s	Day 4:GLIOSIS vs. Day 8:CTRL	802.9	560.5	242.4	17.02	Yes	****	<0.0001	60	20.15
4	F	Tukey´s	Day 4:GLIOSIS vs. Day 8:GLIOSIS	802.9	428.2	374.7	15.22	Yes	****	<0.0001	60	34.82
4	F	Tukey´s	Day 4:GLIOSIS vs. Day 8:SENESCENCE	802.9	2804	-2001	15.69	Yes	****	<0.0001	60	180.3
4	F	Tukey´s	Day 4:SENESCENCE vs. Day 6 :CTRL	1402	555.8	845.9	17.02	Yes	****	<0.0001	60	70.3
4	F	Tukey´s	Day 4:SENESCENCE vs. Day 6 :GLIOSIS	1402	591	810.6	15.69	Yes	****	<0.0001	60	73.07
4	F	Tukey´s	Day 4:SENESCENCE vs. Day 6 :SENESCENCE	1402	1874	-472.4	15.22	Yes	****	<0.0001	60	43.89
4	F	Tukey´s	Day 4:SENESCENCE vs. Day 8:CTRL	1402	560.5	841.2	17.02	Yes	****	<0.0001	60	69.91
4	F	Tukey´s	Day 4:SENESCENCE vs. Day 8:GLIOSIS	1402	428.2	973.4	15.22	Yes	****	<0.0001	60	90.45
4	F	Tukey´s	Day 4:SENESCENCE vs. Day 8:SENESCENCE	1402	2804	-1402	15.69	Yes	****	<0.0001	60	126.4
4	F	Tukey´s	Day 6 :CTRL vs. Day 6 :GLIOSIS	555.8	591	-35.27	17.44	No	ns	0.5343	60	2.861
4	F	Tukey´s	Day 6 :CTRL vs. Day 6 :SENESCENCE	555.8	1874	-1318	17.02	Yes	****	<0.0001	60	109.6
4	F	Tukey´s	Day 6 :CTRL vs. Day 8:CTRL	555.8	560.5	-4.708	18.64	No	ns	>0.9999	60	0.3572
4	F	Tukey´s	Day 6 :CTRL vs. Day 8:GLIOSIS	555.8	428.2	127.6	17.02	Yes	****	<0.0001	60	10.6
4	F	Tukey´s	Day 6 :CTRL vs. Day 8:SENESCENCE	555.8	2804	-2248	17.44	Yes	****	<0.0001	60	182.3
4	F	Tukey´s	Day 6 :GLIOSIS vs. Day 6 :SENESCENCE	591	1874	-1283	15.69	Yes	****	<0.0001	60	115.6
4	F	Tukey´s	Day 6 :GLIOSIS vs. Day 8:CTRL	591	560.5	30.56	17.44	No	ns	0.7119	60	2.479
4	F	Tukey´s	Day 6 :GLIOSIS vs. Day 8:GLIOSIS	591	428.2	162.9	15.69	Yes	****	<0.0001	60	14.68
4	F	Tukey´s	Day 6 :GLIOSIS vs. Day 8:SENESCENCE	591	2804	-2213	16.14	Yes	****	<0.0001	60	193.8
4	F	Tukey´s	Day 6 :SENESCENCE vs. Day 8:CTRL	1874	560.5	1314	17.02	Yes	****	<0.0001	60	109.2
4	F	Tukey´s	Day 6 :SENESCENCE vs. Day 8:GLIOSIS	1874	428.2	1446	15.22	Yes	****	<0.0001	60	134.3
4	F	Tukey´s	Day 6 :SENESCENCE vs. Day 8:SENESCENCE	1874	2804	-929.6	15.69	Yes	****	<0.0001	60	83.8
4	F	Tukey´s	Day 8:CTRL vs. Day 8:GLIOSIS	560.5	428.2	132.3	17.02	Yes	****	<0.0001	60	10.99
4	F	Tukey´s	Day 8:CTRL vs. Day 8:SENESCENCE	560.5	2804	-2243	17.44	Yes	****	<0.0001	60	181.9
4	F	Tukey´s	Day 8:GLIOSIS vs. Day 8:SENESCENCE	428.2	2804	-2375	15.69	Yes	****	<0.0001	60	214.1
4	G	Tukey´s	Day 4:CTRL vs. Day 4:GLIOSIS	404.7	402.1	2.567	-1843 to 1848	No	ns	>0.9999	59	0.006334
4	G	Tukey´s	Day 4:CTRL vs. Day 4:SENESCENCE	404.7	1369	-964.4	-2770 to 841.0	No	ns	0.7321	59	2.432
4	G	Tukey´s	Day 4:CTRL vs. Day 6 :CTRL	404.7	310.4	94.27	-1866 to 2054	No	ns	>0.9999	59	0.219
4	G	Tukey´s	Day 4:CTRL vs. Day 6 :GLIOSIS	404.7	2108	-1704	-3509 to 101.5	No	ns	0.0789	59	4.297
4	G	Tukey´s	Day 4:CTRL vs. Day 6 :SENESCENCE	404.7	4090	-3686	-5531 to -1840	Yes	****	<0.0001	59	9.095
4	G	Tukey´s	Day 4:CTRL vs. Day 8:CTRL	404.7	269.1	135.6	-1824 to 2096	No	ns	>0.9999	59	0.3151
4	G	Tukey´s	Day 4:CTRL vs. Day 8:GLIOSIS	404.7	462.2	-57.54	-1903 to 1788	No	ns	>0.9999	59	0.142
4	G	Tukey´s	Day 4:CTRL vs. Day 8:SENESCENCE	404.7	3132	-2727	-4533 to -922.0	Yes	***	0.0003	59	6.879
4	G	Tukey´s	Day 4:GLIOSIS vs. Day 4:SENESCENCE	402.1	1369	-966.9	-2540 to 605.8	No	ns	0.5633	59	2.799
4	G	Tukey´s	Day 4:GLIOSIS vs. Day 6 :CTRL	402.1	310.4	91.7	-1656 to 1840	No	ns	>0.9999	59	0.2389
4	G	Tukey´s	Day 4:GLIOSIS vs. Day 6 :GLIOSIS	402.1	2108	-1706	-3279 to -133.6	Yes	*	0.0238	59	4.94
4	G	Tukey´s	Day 4:GLIOSIS vs. Day 6 :SENESCENCE	402.1	4090	-3688	-5307 to -2070	Yes	****	<0.0001	59	10.38
4	G	Tukey´s	Day 4:GLIOSIS vs. Day 8:CTRL	402.1	269.1	133.1	-1615 to 1881	No	ns	>0.9999	59	0.3466
4	G	Tukey´s	Day 4:GLIOSIS vs. Day 8:GLIOSIS	402.1	462.2	-60.11	-1678 to 1558	No	ns	>0.9999	59	0.1691
4	G	Tukey´s	Day 4:GLIOSIS vs. Day 8:SENESCENCE	402.1	3132	-2730	-4303 to -1157	Yes	****	<0.0001	59	7.903
4	G	Tukey´s	Day 4:SENESCENCE vs. Day 6 :CTRL	1369	310.4	1059	-647.2 to 2765	No	ns	0.5509	59	2.826
4	G	Tukey´s	Day 4:SENESCENCE vs. Day 6 :GLIOSIS	1369	2108	-739.4	-2265 to 786.3	No	ns	0.8217	59	2.207
4	G	Tukey´s	Day 4:SENESCENCE vs. Day 6 :SENESCENCE	1369	4090	-2721	-4294 to -1149	Yes	****	<0.0001	59	7.878
4	G	Tukey´s	Day 4:SENESCENCE vs. Day 8:CTRL	1369	269.1	1100	-605.9 to 2806	No	ns	0.4989	59	2.936
4	G	Tukey´s	Day 4:SENESCENCE vs. Day 8:GLIOSIS	1369	462.2	906.8	-665.9 to 2480	No	ns	0.6453	59	2.625
4	G	Tukey´s	Day 4:SENESCENCE vs. Day 8:SENESCENCE	1369	3132	-1763	-3289 to -237.1	Yes	*	0.0124	59	5.261
4	G	Tukey´s	Day 6 :CTRL vs. Day 6 :GLIOSIS	310.4	2108	-1798	-3504 to -92.21	Yes	*	0.0314	59	4.799
4	G	Tukey´s	Day 6 :CTRL vs. Day 6 :SENESCENCE	310.4	4090	-3780	-5528 to -2032	Yes	****	<0.0001	59	9.846
4	G	Tukey´s	Day 6 :CTRL vs. Day 8:CTRL	310.4	269.1	41.35	-1827 to 1910	No	ns	>0.9999	59	0.1008
4	G	Tukey´s	Day 6 :CTRL vs. Day 8:GLIOSIS	310.4	462.2	-151.8	-1900 to 1596	No	ns	>0.9999	59	0.3955
4	G	Tukey´s	Day 6 :CTRL vs. Day 8:SENESCENCE	310.4	3132	-2822	-4527 to -1116	Yes	****	<0.0001	59	7.531
4	G	Tukey´s	Day 6 :GLIOSIS vs. Day 6 :SENESCENCE	2108	4090	-1982	-3555 to -409.1	Yes	**	0.0044	59	5.738
4	G	Tukey´s	Day 6 :GLIOSIS vs. Day 8:CTRL	2108	269.1	1839	133.6 to 3545	Yes	*	0.0253	59	4.91
4	G	Tukey´s	Day 6 :GLIOSIS vs. Day 8:GLIOSIS	2108	462.2	1646	73.53 to 3219	Yes	*	0.0335	59	4.766
4	G	Tukey´s	Day 6 :GLIOSIS vs. Day 8:SENESCENCE	2108	3132	-1023	-2549 to 502.3	No	ns	0.4446	59	3.054
4	G	Tukey´s	Day 6 :SENESCENCE vs. Day 8:CTRL	4090	269.1	3821	2073 to 5569	Yes	****	<0.0001	59	9.954
4	G	Tukey´s	Day 6 :SENESCENCE vs. Day 8:GLIOSIS	4090	462.2	3628	2010 to 5246	Yes	****	<0.0001	59	10.21
4	G	Tukey´s	Day 6 :SENESCENCE vs. Day 8:SENESCENCE	4090	3132	958.3	-614.4 to 2531	No	ns	0.5751	59	2.774
4	G	Tukey´s	Day 8:CTRL vs. Day 8:GLIOSIS	269.1	462.2	-193.2	-1941 to 1555	No	ns	>0.9999	59	0.5032
4	G	Tukey´s	Day 8:CTRL vs. Day 8:SENESCENCE	269.1	3132	-2863	-4569 to -1157	Yes	****	<0.0001	59	7.642
4	G	Tukey´s	Day 8:GLIOSIS vs. Day 8:SENESCENCE	462.2	3132	-2670	-4242 to -1097	Yes	****	<0.0001	59	7.729
4	H	Tukey´s	Day 4:CTRL vs. Day 4:GLIOSIS	139.9	180.2	-40.27	-100.7 to 20.20	No	ns	0.4539	58	3.034
4	H	Tukey´s	Day 4:CTRL vs. Day 4:SENESCENCE	139.9	229.1	-89.13	-151.1 to -27.16	Yes	***	0.0007	58	6.553
4	H	Tukey´s	Day 4:CTRL vs. Day 6 :CTRL	139.9	126.9	13.03	-53.22 to 79.27	No	ns	0.9993	58	0.8958
4	H	Tukey´s	Day 4:CTRL vs. Day 6 :GLIOSIS	139.9	124.4	15.53	-46.44 to 77.50	No	ns	0.9962	58	1.142
4	H	Tukey´s	Day 4:CTRL vs. Day 6 :SENESCENCE	139.9	346.5	-206.6	-267.0 to -146.1	Yes	****	<0.0001	58	15.56
4	H	Tukey´s	Day 4:CTRL vs. Day 8:CTRL	139.9	136.5	3.421	-66.06 to 72.90	No	ns	>0.9999	58	0.2244
4	H	Tukey´s	Day 4:CTRL vs. Day 8:GLIOSIS	139.9	102.7	37.21	-26.63 to 101.0	No	ns	0.6312	58	2.656
4	H	Tukey´s	Day 4:CTRL vs. Day 8:SENESCENCE	139.9	520.1	-380.2	-440.6 to -319.7	Yes	****	<0.0001	58	28.64
4	H	Tukey´s	Day 4:GLIOSIS vs. Day 4:SENESCENCE	180.2	229.1	-48.86	-104.6 to 6.896	No	ns	0.1308	58	3.993
4	H	Tukey´s	Day 4:GLIOSIS vs. Day 6 :CTRL	180.2	126.9	53.3	-7.177 to 113.8	No	ns	0.1262	58	4.015
4	H	Tukey´s	Day 4:GLIOSIS vs. Day 6 :GLIOSIS	180.2	124.4	55.8	0.04856 to 111.6	Yes	*	0.0496	58	4.56
4	H	Tukey´s	Day 4:GLIOSIS vs. Day 6 :SENESCENCE	180.2	346.5	-166.3	-220.4 to -112.2	Yes	****	<0.0001	58	14.01
4	H	Tukey´s	Day 4:GLIOSIS vs. Day 8:CTRL	180.2	136.5	43.69	-20.31 to 107.7	No	ns	0.4197	58	3.111
4	H	Tukey´s	Day 4:GLIOSIS vs. Day 8:GLIOSIS	180.2	102.7	77.48	19.66 to 135.3	Yes	**	0.0019	58	6.105
4	H	Tukey´s	Day 4:GLIOSIS vs. Day 8:SENESCENCE	180.2	520.1	-339.9	-394.0 to -285.8	Yes	****	<0.0001	58	28.63
4	H	Tukey´s	Day 4:SENESCENCE vs. Day 6 :CTRL	229.1	126.9	102.2	40.19 to 164.1	Yes	****	<0.0001	58	7.511
4	H	Tukey´s	Day 4:SENESCENCE vs. Day 6 :GLIOSIS	229.1	124.4	104.7	47.29 to 162.0	Yes	****	<0.0001	58	8.312
4	H	Tukey´s	Day 4:SENESCENCE vs. Day 6 :SENESCENCE	229.1	346.5	-117.4	-173.2 to -61.66	Yes	****	<0.0001	58	9.595
4	H	Tukey´s	Day 4:SENESCENCE vs. Day 8:CTRL	229.1	136.5	92.55	27.14 to 158.0	Yes	***	0.0009	58	6.446
4	H	Tukey´s	Day 4:SENESCENCE vs. Day 8:GLIOSIS	229.1	102.7	126.3	66.96 to 185.7	Yes	****	<0.0001	58	9.693
4	H	Tukey´s	Day 4:SENESCENCE vs. Day 8:SENESCENCE	229.1	520.1	-291	-346.8 to -235.3	Yes	****	<0.0001	58	23.78
4	H	Tukey´s	Day 6 :CTRL vs. Day 6 :GLIOSIS	126.9	124.4	2.506	-59.46 to 64.47	No	ns	>0.9999	58	0.1842
4	H	Tukey´s	Day 6 :CTRL vs. Day 6 :SENESCENCE	126.9	346.5	-219.6	-280.1 to -159.1	Yes	****	<0.0001	58	16.54
4	H	Tukey´s	Day 6 :CTRL vs. Day 8:CTRL	126.9	136.5	-9.604	-79.08 to 59.88	No	ns	>0.9999	58	0.6298
4	H	Tukey´s	Day 6 :CTRL vs. Day 8:GLIOSIS	126.9	102.7	24.18	-39.65 to 88.02	No	ns	0.9486	58	1.726
4	H	Tukey´s	Day 6 :CTRL vs. Day 8:SENESCENCE	126.9	520.1	-393.2	-453.7 to -332.7	Yes	****	<0.0001	58	29.62
4	H	Tukey´s	Day 6 :GLIOSIS vs. Day 6 :SENESCENCE	124.4	346.5	-222.1	-277.8 to -166.3	Yes	****	<0.0001	58	18.15
4	H	Tukey´s	Day 6 :GLIOSIS vs. Day 8:CTRL	124.4	136.5	-12.11	-77.52 to 53.30	No	ns	0.9996	58	0.8434
4	H	Tukey´s	Day 6 :GLIOSIS vs. Day 8:GLIOSIS	124.4	102.7	21.68	-37.71 to 81.06	No	ns	0.9584	58	1.663
4	H	Tukey´s	Day 6 :GLIOSIS vs. Day 8:SENESCENCE	124.4	520.1	-395.7	-451.5 to -339.9	Yes	****	<0.0001	58	32.34
4	H	Tukey´s	Day 6 :SENESCENCE vs. Day 8:CTRL	346.5	136.5	210	146.0 to 274.0	Yes	****	<0.0001	58	14.95
4	H	Tukey´s	Day 6 :SENESCENCE vs. Day 8:GLIOSIS	346.5	102.7	243.8	185.9 to 301.6	Yes	****	<0.0001	58	19.21
4	H	Tukey´s	Day 6 :SENESCENCE vs. Day 8:SENESCENCE	346.5	520.1	-173.6	-227.7 to -119.5	Yes	****	<0.0001	58	14.62
4	H	Tukey´s	Day 8:CTRL vs. Day 8:GLIOSIS	136.5	102.7	33.79	-33.40 to 101.0	No	ns	0.7899	58	2.291
4	H	Tukey´s	Day 8:CTRL vs. Day 8:SENESCENCE	136.5	520.1	-383.6	-447.6 to -319.6	Yes	****	<0.0001	58	27.31
4	H	Tukey´s	Day 8:GLIOSIS vs. Day 8:SENESCENCE	102.7	520.1	-417.4	-475.2 to -359.6	Yes	****	<0.0001	58	32.89
4	I	Tukey´s	Day 4:CTRL vs. Day 4:GLIOSIS	45.4	66	-20.6	-37.07 to -4.136	Yes	**	0.0047	61	5.69
4	I	Tukey´s	Day 4:CTRL vs. Day 4:SENESCENCE	45.4	118.1	-72.65	-88.72 to -56.58	Yes	****	<0.0001	61	20.56
4	I	Tukey´s	Day 4:CTRL vs. Day 6 :CTRL	45.4	45.99	-0.5933	-18.20 to 17.01	No	ns	>0.9999	61	0.1533
4	I	Tukey´s	Day 4:CTRL vs. Day 6 :GLIOSIS	45.4	47.85	-2.454	-18.52 to 13.61	No	ns	0.9999	61	0.6945
4	I	Tukey´s	Day 4:CTRL vs. Day 6 :SENESCENCE	45.4	159.1	-113.7	-129.8 to -97.65	Yes	****	<0.0001	61	32.18
4	I	Tukey´s	Day 4:CTRL vs. Day 8:CTRL	45.4	49.01	-3.613	-21.22 to 13.99	No	ns	0.9991	61	0.9335
4	I	Tukey´s	Day 4:CTRL vs. Day 8:GLIOSIS	45.4	34.04	11.36	-4.707 to 27.43	No	ns	0.3738	61	3.216
4	I	Tukey´s	Day 4:CTRL vs. Day 8:SENESCENCE	45.4	233.5	-188.1	-204.5 to -171.6	Yes	****	<0.0001	61	51.94
4	I	Tukey´s	Day 4:GLIOSIS vs. Day 4:SENESCENCE	66	118.1	-52.05	-66.86 to -37.24	Yes	****	<0.0001	61	15.98
4	I	Tukey´s	Day 4:GLIOSIS vs. Day 6 :CTRL	66	45.99	20.01	3.543 to 36.47	Yes	**	0.0068	61	5.526
4	I	Tukey´s	Day 4:GLIOSIS vs. Day 6 :GLIOSIS	66	47.85	18.15	3.333 to 32.96	Yes	**	0.0062	61	5.571
4	I	Tukey´s	Day 4:GLIOSIS vs. Day 6 :SENESCENCE	66	159.1	-93.12	-107.9 to -78.30	Yes	****	<0.0001	61	28.58
4	I	Tukey´s	Day 4:GLIOSIS vs. Day 8:CTRL	66	49.01	16.99	0.5229 to 33.45	Yes	*	0.0381	61	4.692
4	I	Tukey´s	Day 4:GLIOSIS vs. Day 8:GLIOSIS	66	34.04	31.96	17.15 to 46.78	Yes	****	<0.0001	61	9.812
4	I	Tukey´s	Day 4:GLIOSIS vs. Day 8:SENESCENCE	66	233.5	-167.5	-182.7 to -152.2	Yes	****	<0.0001	61	49.95
4	I	Tukey´s	Day 4:SENESCENCE vs. Day 6 :CTRL	118.1	45.99	72.06	55.99 to 88.13	Yes	****	<0.0001	61	20.39
4	I	Tukey´s	Day 4:SENESCENCE vs. Day 6 :GLIOSIS	118.1	47.85	70.2	55.83 to 84.57	Yes	****	<0.0001	61	22.21
4	I	Tukey´s	Day 4:SENESCENCE vs. Day 6 :SENESCENCE	118.1	159.1	-41.07	-55.44 to -26.69	Yes	****	<0.0001	61	12.99
4	I	Tukey´s	Day 4:SENESCENCE vs. Day 8:CTRL	118.1	49.01	69.04	52.97 to 85.11	Yes	****	<0.0001	61	19.54
4	I	Tukey´s	Day 4:SENESCENCE vs. Day 8:GLIOSIS	118.1	34.04	84.01	69.64 to 98.39	Yes	****	<0.0001	61	26.58
4	I	Tukey´s	Day 4:SENESCENCE vs. Day 8:SENESCENCE	118.1	233.5	-115.4	-130.2 to -100.6	Yes	****	<0.0001	61	35.43
4	I	Tukey´s	Day 6 :CTRL vs. Day 6 :GLIOSIS	45.99	47.85	-1.861	-17.93 to 14.21	No	ns	>0.9999	61	0.5266
4	I	Tukey´s	Day 6 :CTRL vs. Day 6 :SENESCENCE	45.99	159.1	-113.1	-129.2 to -97.06	Yes	****	<0.0001	61	32.02
4	I	Tukey´s	Day 6 :CTRL vs. Day 8:CTRL	45.99	49.01	-3.02	-20.62 to 14.58	No	ns	0.9998	61	0.7802
4	I	Tukey´s	Day 6 :CTRL vs. Day 8:GLIOSIS	45.99	34.04	11.96	-4.114 to 28.02	No	ns	0.3067	61	3.383
4	I	Tukey´s	Day 6 :CTRL vs. Day 8:SENESCENCE	45.99	233.5	-187.5	-203.9 to -171.0	Yes	****	<0.0001	61	51.78
4	I	Tukey´s	Day 6 :GLIOSIS vs. Day 6 :SENESCENCE	47.85	159.1	-111.3	-125.6 to -96.89	Yes	****	<0.0001	61	35.21
4	I	Tukey´s	Day 6 :GLIOSIS vs. Day 8:CTRL	47.85	49.01	-1.159	-17.23 to 14.91	No	ns	>0.9999	61	0.3281
4	I	Tukey´s	Day 6 :GLIOSIS vs. Day 8:GLIOSIS	47.85	34.04	13.82	-0.5567 to 28.19	No	ns	0.0687	61	4.372
4	I	Tukey´s	Day 6 :GLIOSIS vs. Day 8:SENESCENCE	47.85	233.5	-185.6	-200.4 to -170.8	Yes	****	<0.0001	61	56.97
4	I	Tukey´s	Day 6 :SENESCENCE vs. Day 8:CTRL	159.1	49.01	110.1	94.04 to 126.2	Yes	****	<0.0001	61	31.16
4	I	Tukey´s	Day 6 :SENESCENCE vs. Day 8:GLIOSIS	159.1	34.04	125.1	110.7 to 139.5	Yes	****	<0.0001	61	39.58
4	I	Tukey´s	Day 6 :SENESCENCE vs. Day 8:SENESCENCE	159.1	233.5	-74.33	-89.15 to -59.52	Yes	****	<0.0001	61	22.82
4	I	Tukey´s	Day 8:CTRL vs. Day 8:GLIOSIS	49.01	34.04	14.98	-1.094 to 31.04	No	ns	0.0867	61	4.238
4	I	Tukey´s	Day 8:CTRL vs. Day 8:SENESCENCE	49.01	233.5	-184.4	-200.9 to -168.0	Yes	****	<0.0001	61	50.94
4	I	Tukey´s	Day 8:GLIOSIS vs. Day 8:SENESCENCE	34.04	233.5	-199.4	-214.2 to -184.6	Yes	****	<0.0001	61	61.22
4	J	Tukey´s	Day 4:CTRL vs. Day 4:GLIOSIS	86.94	125.6	-38.63	3.845	Yes	****	<0.0001	59	14.21
4	J	Tukey´s	Day 4:CTRL vs. Day 4:SENESCENCE	86.94	222.7	-135.8	3.723	Yes	****	<0.0001	59	51.59
4	J	Tukey´s	Day 4:CTRL vs. Day 6 :CTRL	86.94	85.88	1.062	4.002	No	ns	>0.9999	59	0.3753
4	J	Tukey´s	Day 4:CTRL vs. Day 6 :GLIOSIS	86.94	91.84	-4.904	3.625	No	ns	0.9105	59	1.913
4	J	Tukey´s	Day 4:CTRL vs. Day 6 :SENESCENCE	86.94	298	-211.1	3.625	Yes	****	<0.0001	59	82.34
4	J	Tukey´s	Day 4:CTRL vs. Day 8:CTRL	86.94	86.55	0.3866	4.212	No	ns	>0.9999	59	0.1298
4	J	Tukey´s	Day 4:CTRL vs. Day 8:GLIOSIS	86.94	67.29	19.64	3.723	Yes	****	<0.0001	59	7.463
4	J	Tukey´s	Day 4:CTRL vs. Day 8:SENESCENCE	86.94	439.4	-352.4	3.625	Yes	****	<0.0001	59	137.5
4	J	Tukey´s	Day 4:GLIOSIS vs. Day 4:SENESCENCE	125.6	222.7	-97.15	3.723	Yes	****	<0.0001	59	36.91
4	J	Tukey´s	Day 4:GLIOSIS vs. Day 6 :CTRL	125.6	85.88	39.69	4.002	Yes	****	<0.0001	59	14.03
4	J	Tukey´s	Day 4:GLIOSIS vs. Day 6 :GLIOSIS	125.6	91.84	33.73	3.625	Yes	****	<0.0001	59	13.16
4	J	Tukey´s	Day 4:GLIOSIS vs. Day 6 :SENESCENCE	125.6	298	-172.4	3.625	Yes	****	<0.0001	59	67.27
4	J	Tukey´s	Day 4:GLIOSIS vs. Day 8:CTRL	125.6	86.55	39.02	4.212	Yes	****	<0.0001	59	13.1
4	J	Tukey´s	Day 4:GLIOSIS vs. Day 8:GLIOSIS	125.6	67.29	58.28	3.723	Yes	****	<0.0001	59	22.14
4	J	Tukey´s	Day 4:GLIOSIS vs. Day 8:SENESCENCE	125.6	439.4	-313.8	3.625	Yes	****	<0.0001	59	122.4
4	J	Tukey´s	Day 4:SENESCENCE vs. Day 6 :CTRL	222.7	85.88	136.8	3.884	Yes	****	<0.0001	59	49.82
4	J	Tukey´s	Day 4:SENESCENCE vs. Day 6 :GLIOSIS	222.7	91.84	130.9	3.495	Yes	****	<0.0001	59	52.96
4	J	Tukey´s	Day 4:SENESCENCE vs. Day 6 :SENESCENCE	222.7	298	-75.26	3.495	Yes	****	<0.0001	59	30.45
4	J	Tukey´s	Day 4:SENESCENCE vs. Day 8:CTRL	222.7	86.55	136.2	4.1	Yes	****	<0.0001	59	46.97
4	J	Tukey´s	Day 4:SENESCENCE vs. Day 8:GLIOSIS	222.7	67.29	155.4	3.596	Yes	****	<0.0001	59	61.12
4	J	Tukey´s	Day 4:SENESCENCE vs. Day 8:SENESCENCE	222.7	439.4	-216.6	3.495	Yes	****	<0.0001	59	87.66
4	J	Tukey´s	Day 6 :CTRL vs. Day 6 :GLIOSIS	85.88	91.84	-5.966	3.791	No	ns	0.8148	59	2.226
4	J	Tukey´s	Day 6 :CTRL vs. Day 6 :SENESCENCE	85.88	298	-212.1	3.791	Yes	****	<0.0001	59	79.13
4	J	Tukey´s	Day 6 :CTRL vs. Day 8:CTRL	85.88	86.55	-0.6753	4.355	No	ns	>0.9999	59	0.2193
4	J	Tukey´s	Day 6 :CTRL vs. Day 8:GLIOSIS	85.88	67.29	18.58	3.884	Yes	***	0.0004	59	6.765
4	J	Tukey´s	Day 6 :CTRL vs. Day 8:SENESCENCE	85.88	439.4	-353.5	3.791	Yes	****	<0.0001	59	131.9
4	J	Tukey´s	Day 6 :GLIOSIS vs. Day 6 :SENESCENCE	91.84	298	-206.1	3.391	Yes	****	<0.0001	59	85.98
4	J	Tukey´s	Day 6 :GLIOSIS vs. Day 8:CTRL	91.84	86.55	5.29	4.012	No	ns	0.9217	59	1.865
4	J	Tukey´s	Day 6 :GLIOSIS vs. Day 8:GLIOSIS	91.84	67.29	24.55	3.495	Yes	****	<0.0001	59	9.933
4	J	Tukey´s	Day 6 :GLIOSIS vs. Day 8:SENESCENCE	91.84	439.4	-347.5	3.391	Yes	****	<0.0001	59	144.9
4	J	Tukey´s	Day 6 :SENESCENCE vs. Day 8:CTRL	298	86.55	211.4	4.012	Yes	****	<0.0001	59	74.53
4	J	Tukey´s	Day 6 :SENESCENCE vs. Day 8:GLIOSIS	298	67.29	230.7	3.495	Yes	****	<0.0001	59	93.35
4	J	Tukey´s	Day 6 :SENESCENCE vs. Day 8:SENESCENCE	298	439.4	-141.4	3.391	Yes	****	<0.0001	59	58.96
4	J	Tukey´s	Day 8:CTRL vs. Day 8:GLIOSIS	86.55	67.29	19.26	4.1	Yes	***	0.0005	59	6.642
4	J	Tukey´s	Day 8:CTRL vs. Day 8:SENESCENCE	86.55	439.4	-352.8	4.012	Yes	****	<0.0001	59	124.4
4	J	Tukey´s	Day 8:GLIOSIS vs. Day 8:SENESCENCE	67.29	439.4	-372.1	3.495	Yes	****	<0.0001	59	150.6
5	B	Tukey´s	Day 4:CTRL vs. Day 4:GLIOSIS	16.43	212.4	-195.9	-523.1 to 131.2	No	ns	0.5952	56	2.732
5	B	Tukey´s	Day 4:CTRL vs. Day 4:SENESCENCE	16.43	880.6	-864.1	-1199 to -529.8	Yes	****	<0.0001	56	11.79
5	B	Tukey´s	Day 4:CTRL vs. Day 6 :CTRL	16.43	16.44	-0.01233	-355.2 to 355.1	No	ns	>0.9999	56	0.0001584
5	B	Tukey´s	Day 4:CTRL vs. Day 6 :GLIOSIS	16.43	427.3	-410.8	-745.2 to -76.48	Yes	**	0.0061	56	5.606
5	B	Tukey´s	Day 4:CTRL vs. Day 6 :SENESCENCE	16.43	1488	-1471	-1806 to -1137	Yes	****	<0.0001	56	20.07
5	B	Tukey´s	Day 4:CTRL vs. Day 8:CTRL	16.43	18.54	-2.109	-357.3 to 353.0	No	ns	>0.9999	56	0.02709
5	B	Tukey´s	Day 4:CTRL vs. Day 8:GLIOSIS	16.43	123.7	-107.2	-450.7 to 236.2	No	ns	0.9836	56	1.425
5	B	Tukey´s	Day 4:CTRL vs. Day 8:SENESCENCE	16.43	1861	-1844	-2179 to -1510	Yes	****	<0.0001	56	25.16
5	B	Tukey´s	Day 4:GLIOSIS vs. Day 4:SENESCENCE	212.4	880.6	-668.2	-953.2 to -383.2	Yes	****	<0.0001	56	10.7
5	B	Tukey´s	Day 4:GLIOSIS vs. Day 6 :CTRL	212.4	16.44	195.9	-113.2 to 505.0	No	ns	0.5202	56	2.892
5	B	Tukey´s	Day 4:GLIOSIS vs. Day 6 :GLIOSIS	212.4	427.3	-214.9	-499.9 to 70.08	No	ns	0.2873	56	3.44
5	B	Tukey´s	Day 4:GLIOSIS vs. Day 6 :SENESCENCE	212.4	1488	-1275	-1560 to -990.3	Yes	****	<0.0001	56	20.42
5	B	Tukey´s	Day 4:GLIOSIS vs. Day 8:CTRL	212.4	18.54	193.8	-115.3 to 502.9	No	ns	0.5347	56	2.861
5	B	Tukey´s	Day 4:GLIOSIS vs. Day 8:GLIOSIS	212.4	123.7	88.68	-206.9 to 384.2	No	ns	0.9873	56	1.369
5	B	Tukey´s	Day 4:GLIOSIS vs. Day 8:SENESCENCE	212.4	1861	-1648	-1933 to -1363	Yes	****	<0.0001	56	26.39
5	B	Tukey´s	Day 4:SENESCENCE vs. Day 6 :CTRL	880.6	16.44	864.1	547.4 to 1181	Yes	****	<0.0001	56	12.45
5	B	Tukey´s	Day 4:SENESCENCE vs. Day 6 :GLIOSIS	880.6	427.3	453.3	160.1 to 746.6	Yes	***	0.0002	56	7.052
5	B	Tukey´s	Day 4:SENESCENCE vs. Day 6 :SENESCENCE	880.6	1488	-607.1	-900.3 to -313.8	Yes	****	<0.0001	56	9.445
5	B	Tukey´s	Day 4:SENESCENCE vs. Day 8:CTRL	880.6	18.54	862	545.3 to 1179	Yes	****	<0.0001	56	12.42
5	B	Tukey´s	Day 4:SENESCENCE vs. Day 8:GLIOSIS	880.6	123.7	756.9	453.3 to 1060	Yes	****	<0.0001	56	11.38
5	B	Tukey´s	Day 4:SENESCENCE vs. Day 8:SENESCENCE	880.6	1861	-980	-1273 to -686.8	Yes	****	<0.0001	56	15.25
5	B	Tukey´s	Day 6 :CTRL vs. Day 6 :GLIOSIS	16.44	427.3	-410.8	-727.6 to -94.08	Yes	**	0.0031	56	5.917
5	B	Tukey´s	Day 6 :CTRL vs. Day 6 :SENESCENCE	16.44	1488	-1471	-1788 to -1154	Yes	****	<0.0001	56	21.19
5	B	Tukey´s	Day 6 :CTRL vs. Day 8:CTRL	16.44	18.54	-2.097	-340.7 to 336.5	No	ns	>0.9999	56	0.02825
5	B	Tukey´s	Day 6 :CTRL vs. Day 8:GLIOSIS	16.44	123.7	-107.2	-433.5 to 219.1	No	ns	0.9775	56	1.499
5	B	Tukey´s	Day 6 :CTRL vs. Day 8:SENESCENCE	16.44	1861	-1844	-2161 to -1527	Yes	****	<0.0001	56	26.56
5	B	Tukey´s	Day 6 :GLIOSIS vs. Day 6 :SENESCENCE	427.3	1488	-1060	-1354 to -767.1	Yes	****	<0.0001	56	16.5
5	B	Tukey´s	Day 6 :GLIOSIS vs. Day 8:CTRL	427.3	18.54	408.7	91.98 to 725.5	Yes	**	0.0033	56	5.887
5	B	Tukey´s	Day 6 :GLIOSIS vs. Day 8:GLIOSIS	427.3	123.7	303.6	0.04170 to 607.1	Yes	*	0.0499	56	4.563
5	B	Tukey´s	Day 6 :GLIOSIS vs. Day 8:SENESCENCE	427.3	1861	-1433	-1727 to -1140	Yes	****	<0.0001	56	22.3
5	B	Tukey´s	Day 6 :SENESCENCE vs. Day 8:CTRL	1488	18.54	1469	1152 to 1786	Yes	****	<0.0001	56	21.16
5	B	Tukey´s	Day 6 :SENESCENCE vs. Day 8:GLIOSIS	1488	123.7	1364	1060 to 1668	Yes	****	<0.0001	56	20.5
5	B	Tukey´s	Day 6 :SENESCENCE vs. Day 8:SENESCENCE	1488	1861	-373	-666.2 to -79.70	Yes	**	0.004	56	5.802
5	B	Tukey´s	Day 8:CTRL vs. Day 8:GLIOSIS	18.54	123.7	-105.1	-431.4 to 221.2	No	ns	0.9801	56	1.47
5	B	Tukey´s	Day 8:CTRL vs. Day 8:SENESCENCE	18.54	1861	-1842	-2159 to -1525	Yes	****	<0.0001	56	26.53
5	B	Tukey´s	Day 8:GLIOSIS vs. Day 8:SENESCENCE	123.7	1861	-1737	-2040 to -1433	Yes	****	<0.0001	56	26.11
5	C	Tukey´s	Day 4:CTRL vs. Day 4:GLIOSIS	44.2	52.91	-8.713	-56.66 to 39.24	No	ns	0.9996	58	0.8278
5	C	Tukey´s	Day 4:CTRL vs. Day 4:SENESCENCE	44.2	89.51	-45.31	-93.26 to 2.644	No	ns	0.0782	58	4.305
5	C	Tukey´s	Day 4:CTRL vs. Day 6 :CTRL	44.2	45.68	-1.481	-53.54 to 50.58	No	ns	>0.9999	58	0.1297
5	C	Tukey´s	Day 4:CTRL vs. Day 6 :GLIOSIS	44.2	75.19	-30.99	-78.95 to 16.96	No	ns	0.495	58	2.945
5	C	Tukey´s	Day 4:CTRL vs. Day 6 :SENESCENCE	44.2	152.9	-108.7	-159.0 to -58.31	Yes	****	<0.0001	58	9.834
5	C	Tukey´s	Day 4:CTRL vs. Day 8:CTRL	44.2	38.52	5.679	-48.69 to 60.05	No	ns	>0.9999	58	0.4759
5	C	Tukey´s	Day 4:CTRL vs. Day 8:GLIOSIS	44.2	35.35	8.849	-39.10 to 56.80	No	ns	0.9996	58	0.8408
5	C	Tukey´s	Day 4:CTRL vs. Day 8:SENESCENCE	44.2	220.7	-176.5	-225.5 to -127.5	Yes	****	<0.0001	58	16.41
5	C	Tukey´s	Day 4:GLIOSIS vs. Day 4:SENESCENCE	52.91	89.51	-36.6	-77.12 to 3.931	No	ns	0.1077	58	4.114
5	C	Tukey´s	Day 4:GLIOSIS vs. Day 6 :CTRL	52.91	45.68	7.231	-38.08 to 52.54	No	ns	0.9999	58	0.7271
5	C	Tukey´s	Day 4:GLIOSIS vs. Day 6 :GLIOSIS	52.91	75.19	-22.28	-62.81 to 18.25	No	ns	0.7002	58	2.505
5	C	Tukey´s	Day 4:GLIOSIS vs. Day 6 :SENESCENCE	52.91	152.9	-99.94	-143.3 to -56.62	Yes	****	<0.0001	58	10.51
5	C	Tukey´s	Day 4:GLIOSIS vs. Day 8:CTRL	52.91	38.52	14.39	-33.56 to 62.34	No	ns	0.9874	58	1.367
5	C	Tukey´s	Day 4:GLIOSIS vs. Day 8:GLIOSIS	52.91	35.35	17.56	-22.97 to 58.09	No	ns	0.8948	58	1.974
5	C	Tukey´s	Day 4:GLIOSIS vs. Day 8:SENESCENCE	52.91	220.7	-167.8	-209.5 to -126.0	Yes	****	<0.0001	58	18.3
5	C	Tukey´s	Day 4:SENESCENCE vs. Day 6 :CTRL	89.51	45.68	43.83	-1.483 to 89.14	No	ns	0.0654	58	4.407
5	C	Tukey´s	Day 4:SENESCENCE vs. Day 6 :GLIOSIS	89.51	75.19	14.32	-26.21 to 54.84	No	ns	0.9657	58	1.609
5	C	Tukey´s	Day 4:SENESCENCE vs. Day 6 :SENESCENCE	89.51	152.9	-63.35	-106.7 to -20.02	Yes	***	0.0005	58	6.661
5	C	Tukey´s	Day 4:SENESCENCE vs. Day 8:CTRL	89.51	38.52	50.99	3.035 to 98.94	Yes	*	0.029	58	4.845
5	C	Tukey´s	Day 4:SENESCENCE vs. Day 8:GLIOSIS	89.51	35.35	54.16	13.63 to 94.68	Yes	**	0.002	58	6.089
5	C	Tukey´s	Day 4:SENESCENCE vs. Day 8:SENESCENCE	89.51	220.7	-131.2	-172.9 to -89.40	Yes	****	<0.0001	58	14.31
5	C	Tukey´s	Day 6 :CTRL vs. Day 6 :GLIOSIS	45.68	75.19	-29.51	-74.82 to 15.80	No	ns	0.4845	58	2.968
5	C	Tukey´s	Day 6 :CTRL vs. Day 6 :SENESCENCE	45.68	152.9	-107.2	-155.0 to -59.34	Yes	****	<0.0001	58	10.21
5	C	Tukey´s	Day 6 :CTRL vs. Day 8:CTRL	45.68	38.52	7.16	-44.90 to 59.22	No	ns	>0.9999	58	0.6267
5	C	Tukey´s	Day 6 :CTRL vs. Day 8:GLIOSIS	45.68	35.35	10.33	-34.98 to 55.64	No	ns	0.998	58	1.039
5	C	Tukey´s	Day 6 :CTRL vs. Day 8:SENESCENCE	45.68	220.7	-175	-221.4 to -128.6	Yes	****	<0.0001	58	17.17
5	C	Tukey´s	Day 6 :GLIOSIS vs. Day 6 :SENESCENCE	75.19	152.9	-77.66	-121.0 to -34.33	Yes	****	<0.0001	58	8.167
5	C	Tukey´s	Day 6 :GLIOSIS vs. Day 8:CTRL	75.19	38.52	36.67	-11.28 to 84.62	No	ns	0.271	58	3.484
5	C	Tukey´s	Day 6 :GLIOSIS vs. Day 8:GLIOSIS	75.19	35.35	39.84	-0.6847 to 80.37	No	ns	0.0575	58	4.479
5	C	Tukey´s	Day 6 :GLIOSIS vs. Day 8:SENESCENCE	75.19	220.7	-145.5	-187.3 to -103.7	Yes	****	<0.0001	58	15.87
5	C	Tukey´s	Day 6 :SENESCENCE vs. Day 8:CTRL	152.9	38.52	114.3	63.99 to 164.7	Yes	****	<0.0001	58	10.35
5	C	Tukey´s	Day 6 :SENESCENCE vs. Day 8:GLIOSIS	152.9	35.35	117.5	74.18 to 160.8	Yes	****	<0.0001	58	12.36
5	C	Tukey´s	Day 6 :SENESCENCE vs. Day 8:SENESCENCE	152.9	220.7	-67.83	-112.3 to -23.33	Yes	***	0.0003	58	6.946
5	C	Tukey´s	Day 8:CTRL vs. Day 8:GLIOSIS	38.52	35.35	3.17	-44.78 to 51.12	No	ns	>0.9999	58	0.3012
5	C	Tukey´s	Day 8:CTRL vs. Day 8:SENESCENCE	38.52	220.7	-182.2	-231.2 to -133.1	Yes	****	<0.0001	58	16.93
5	C	Tukey´s	Day 8:GLIOSIS vs. Day 8:SENESCENCE	35.35	220.7	-185.3	-227.1 to -143.6	Yes	****	<0.0001	58	20.21
5	D	Tukey´s	Day 4:CTRL vs. Day 4:GLIOSIS	16.03	22.71	-6.689	-8.191 to -5.187	Yes	****	<0.0001	61	20.25
5	D	Tukey´s	Day 4:CTRL vs. Day 4:SENESCENCE	16.03	39.91	-23.88	-25.38 to -22.38	Yes	****	<0.0001	61	72.31
5	D	Tukey´s	Day 4:CTRL vs. Day 6 :CTRL	16.03	15.96	0.07012	-1.656 to 1.796	No	ns	>0.9999	61	0.1848
5	D	Tukey´s	Day 4:CTRL vs. Day 6 :GLIOSIS	16.03	16.76	-0.7347	-2.237 to 0.7673	No	ns	0.8154	61	2.224
5	D	Tukey´s	Day 4:CTRL vs. Day 6 :SENESCENCE	16.03	53.17	-37.15	-38.65 to -35.65	Yes	****	<0.0001	61	112.5
5	D	Tukey´s	Day 4:CTRL vs. Day 8:CTRL	16.03	15.96	0.07012	-1.656 to 1.796	No	ns	>0.9999	61	0.1848
5	D	Tukey´s	Day 4:CTRL vs. Day 8:GLIOSIS	16.03	12.28	3.749	2.247 to 5.251	Yes	****	<0.0001	61	11.35
5	D	Tukey´s	Day 4:CTRL vs. Day 8:SENESCENCE	16.03	79.65	-63.63	-65.13 to -62.12	Yes	****	<0.0001	61	192.6
5	D	Tukey´s	Day 4:GLIOSIS vs. Day 4:SENESCENCE	22.71	39.91	-17.19	-18.54 to -15.85	Yes	****	<0.0001	61	58.2
5	D	Tukey´s	Day 4:GLIOSIS vs. Day 6 :CTRL	22.71	15.96	6.759	5.169 to 8.348	Yes	****	<0.0001	61	19.34
5	D	Tukey´s	Day 4:GLIOSIS vs. Day 6 :GLIOSIS	22.71	16.76	5.954	4.610 to 7.297	Yes	****	<0.0001	61	20.15
5	D	Tukey´s	Day 4:GLIOSIS vs. Day 6 :SENESCENCE	22.71	53.17	-30.46	-31.80 to -29.12	Yes	****	<0.0001	61	103.1
5	D	Tukey´s	Day 4:GLIOSIS vs. Day 8:CTRL	22.71	15.96	6.759	5.169 to 8.348	Yes	****	<0.0001	61	19.34
5	D	Tukey´s	Day 4:GLIOSIS vs. Day 8:GLIOSIS	22.71	12.28	10.44	9.095 to 11.78	Yes	****	<0.0001	61	35.33
5	D	Tukey´s	Day 4:GLIOSIS vs. Day 8:SENESCENCE	22.71	79.65	-56.94	-58.28 to -55.59	Yes	****	<0.0001	61	192.7
5	D	Tukey´s	Day 4:SENESCENCE vs. Day 6 :CTRL	39.91	15.96	23.95	22.36 to 25.54	Yes	****	<0.0001	61	68.52
5	D	Tukey´s	Day 4:SENESCENCE vs. Day 6 :GLIOSIS	39.91	16.76	23.15	21.80 to 24.49	Yes	****	<0.0001	61	78.36
5	D	Tukey´s	Day 4:SENESCENCE vs. Day 6 :SENESCENCE	39.91	53.17	-13.27	-14.61 to -11.92	Yes	****	<0.0001	61	44.91
5	D	Tukey´s	Day 4:SENESCENCE vs. Day 8:CTRL	39.91	15.96	23.95	22.36 to 25.54	Yes	****	<0.0001	61	68.52
5	D	Tukey´s	Day 4:SENESCENCE vs. Day 8:GLIOSIS	39.91	12.28	27.63	26.29 to 28.98	Yes	****	<0.0001	61	93.53
5	D	Tukey´s	Day 4:SENESCENCE vs. Day 8:SENESCENCE	39.91	79.65	-39.74	-41.09 to -38.40	Yes	****	<0.0001	61	134.5
5	D	Tukey´s	Day 6 :CTRL vs. Day 6 :GLIOSIS	15.96	16.76	-0.8048	-2.394 to 0.7848	No	ns	0.7857	61	2.303
5	D	Tukey´s	Day 6 :CTRL vs. Day 6 :SENESCENCE	15.96	53.17	-37.22	-38.81 to -35.63	Yes	****	<0.0001	61	106.5
5	D	Tukey´s	Day 6 :CTRL vs. Day 8:CTRL	15.96	15.96	-2e-08	-1.802 to 1.802	No	ns	>0.9999	61	5.046e-08
5	D	Tukey´s	Day 6 :CTRL vs. Day 8:GLIOSIS	15.96	12.28	3.679	2.090 to 5.269	Yes	****	<0.0001	61	10.53
5	D	Tukey´s	Day 6 :CTRL vs. Day 8:SENESCENCE	15.96	79.65	-63.7	-65.29 to -62.11	Yes	****	<0.0001	61	182.2
5	D	Tukey´s	Day 6 :GLIOSIS vs. Day 6 :SENESCENCE	16.76	53.17	-36.41	-37.76 to -35.07	Yes	****	<0.0001	61	123.3
5	D	Tukey´s	Day 6 :GLIOSIS vs. Day 8:CTRL	16.76	15.96	0.8048	-0.7848 to 2.394	No	ns	0.7857	61	2.303
5	D	Tukey´s	Day 6 :GLIOSIS vs. Day 8:GLIOSIS	16.76	12.28	4.484	3.141 to 5.828	Yes	****	<0.0001	61	15.18
5	D	Tukey´s	Day 6 :GLIOSIS vs. Day 8:SENESCENCE	16.76	79.65	-62.89	-64.24 to -61.55	Yes	****	<0.0001	61	212.9
5	D	Tukey´s	Day 6 :SENESCENCE vs. Day 8:CTRL	53.17	15.96	37.22	35.63 to 38.81	Yes	****	<0.0001	61	106.5
5	D	Tukey´s	Day 6 :SENESCENCE vs. Day 8:GLIOSIS	53.17	12.28	40.9	39.55 to 42.24	Yes	****	<0.0001	61	138.4
5	D	Tukey´s	Day 6 :SENESCENCE vs. Day 8:SENESCENCE	53.17	79.65	-26.48	-27.82 to -25.13	Yes	****	<0.0001	61	89.63
5	D	Tukey´s	Day 8:CTRL vs. Day 8:GLIOSIS	15.96	12.28	3.679	2.090 to 5.269	Yes	****	<0.0001	61	10.53
5	D	Tukey´s	Day 8:CTRL vs. Day 8:SENESCENCE	15.96	79.65	-63.7	-65.29 to -62.11	Yes	****	<0.0001	61	182.2
5	D	Tukey´s	Day 8:GLIOSIS vs. Day 8:SENESCENCE	12.28	79.65	-67.38	-68.72 to -66.03	Yes	****	<0.0001	61	228.1
5	E	Tukey´s	Day 4:CTRL vs. Day 4:GLIOSIS	63.27	105.5	-42.26	-81.99 to -2.517	Yes	*	0.029	58	4.845
5	E	Tukey´s	Day 4:CTRL vs. Day 4:SENESCENCE	63.27	161.4	-98.15	-136.7 to -59.58	Yes	****	<0.0001	58	11.59
5	E	Tukey´s	Day 4:CTRL vs. Day 6 :CTRL	63.27	73.41	-10.14	-51.38 to 31.10	No	ns	0.9967	58	1.12
5	E	Tukey´s	Day 4:CTRL vs. Day 6 :GLIOSIS	63.27	80.84	-17.57	-55.21 to 20.08	No	ns	0.8495	58	2.126
5	E	Tukey´s	Day 4:CTRL vs. Day 6 :SENESCENCE	63.27	232.5	-169.3	-207.8 to -130.7	Yes	****	<0.0001	58	19.99
5	E	Tukey´s	Day 4:CTRL vs. Day 8:CTRL	63.27	70.39	-7.122	-50.37 to 36.13	No	ns	0.9998	58	0.7502
5	E	Tukey´s	Day 4:CTRL vs. Day 8:GLIOSIS	63.27	56.54	6.727	-30.92 to 44.37	No	ns	0.9997	58	0.8141
5	E	Tukey´s	Day 4:CTRL vs. Day 8:SENESCENCE	63.27	346.8	-283.6	-321.2 to -245.9	Yes	****	<0.0001	58	34.32
5	E	Tukey´s	Day 4:GLIOSIS vs. Day 4:SENESCENCE	105.5	161.4	-55.9	-92.86 to -18.93	Yes	***	0.0003	58	6.889
5	E	Tukey´s	Day 4:GLIOSIS vs. Day 6 :CTRL	105.5	73.41	32.12	-7.622 to 71.86	No	ns	0.2076	58	3.682
5	E	Tukey´s	Day 4:GLIOSIS vs. Day 6 :GLIOSIS	105.5	80.84	24.69	-11.31 to 60.69	No	ns	0.4133	58	3.125
5	E	Tukey´s	Day 4:GLIOSIS vs. Day 6 :SENESCENCE	105.5	232.5	-127	-164.0 to -90.04	Yes	****	<0.0001	58	15.65
5	E	Tukey´s	Day 4:GLIOSIS vs. Day 8:CTRL	105.5	70.39	35.13	-6.690 to 76.96	No	ns	0.1684	58	3.827
5	E	Tukey´s	Day 4:GLIOSIS vs. Day 8:GLIOSIS	105.5	56.54	48.98	12.99 to 84.98	Yes	**	0.0015	58	6.2
5	E	Tukey´s	Day 4:GLIOSIS vs. Day 8:SENESCENCE	105.5	346.8	-241.3	-277.3 to -205.3	Yes	****	<0.0001	58	30.55
5	E	Tukey´s	Day 4:SENESCENCE vs. Day 6 :CTRL	161.4	73.41	88.01	49.44 to 126.6	Yes	****	<0.0001	58	10.4
5	E	Tukey´s	Day 4:SENESCENCE vs. Day 6 :GLIOSIS	161.4	80.84	80.59	45.88 to 115.3	Yes	****	<0.0001	58	10.58
5	E	Tukey´s	Day 4:SENESCENCE vs. Day 6 :SENESCENCE	161.4	232.5	-71.12	-106.8 to -35.40	Yes	****	<0.0001	58	9.073
5	E	Tukey´s	Day 4:SENESCENCE vs. Day 8:CTRL	161.4	70.39	91.03	50.31 to 131.7	Yes	****	<0.0001	58	10.19
5	E	Tukey´s	Day 4:SENESCENCE vs. Day 8:GLIOSIS	161.4	56.54	104.9	70.17 to 139.6	Yes	****	<0.0001	58	13.77
5	E	Tukey´s	Day 4:SENESCENCE vs. Day 8:SENESCENCE	161.4	346.8	-185.4	-220.1 to -150.7	Yes	****	<0.0001	58	24.34
5	E	Tukey´s	Day 6 :CTRL vs. Day 6 :GLIOSIS	73.41	80.84	-7.427	-45.07 to 30.22	No	ns	0.9993	58	0.8989
5	E	Tukey´s	Day 6 :CTRL vs. Day 6 :SENESCENCE	73.41	232.5	-159.1	-197.7 to -120.6	Yes	****	<0.0001	58	18.79
5	E	Tukey´s	Day 6 :CTRL vs. Day 8:CTRL	73.41	70.39	3.017	-40.23 to 46.27	No	ns	>0.9999	58	0.3178
5	E	Tukey´s	Day 6 :CTRL vs. Day 8:GLIOSIS	73.41	56.54	16.87	-20.78 to 54.51	No	ns	0.876	58	2.041
5	E	Tukey´s	Day 6 :CTRL vs. Day 8:SENESCENCE	73.41	346.8	-273.4	-311.1 to -235.8	Yes	****	<0.0001	58	33.09
5	E	Tukey´s	Day 6 :GLIOSIS vs. Day 6 :SENESCENCE	80.84	232.5	-151.7	-186.4 to -117.0	Yes	****	<0.0001	58	19.91
5	E	Tukey´s	Day 6 :GLIOSIS vs. Day 8:CTRL	80.84	70.39	10.44	-29.40 to 50.28	No	ns	0.9949	58	1.194
5	E	Tukey´s	Day 6 :GLIOSIS vs. Day 8:GLIOSIS	80.84	56.54	24.29	-9.379 to 57.96	No	ns	0.3452	58	3.287
5	E	Tukey´s	Day 6 :GLIOSIS vs. Day 8:SENESCENCE	80.84	346.8	-266	-299.7 to -232.3	Yes	****	<0.0001	58	35.99
5	E	Tukey´s	Day 6 :SENESCENCE vs. Day 8:CTRL	232.5	70.39	162.1	121.4 to 202.9	Yes	****	<0.0001	58	18.14
5	E	Tukey´s	Day 6 :SENESCENCE vs. Day 8:GLIOSIS	232.5	56.54	176	141.3 to 210.7	Yes	****	<0.0001	58	23.1
5	E	Tukey´s	Day 6 :SENESCENCE vs. Day 8:SENESCENCE	232.5	346.8	-114.3	-149.0 to -79.60	Yes	****	<0.0001	58	15.01
5	E	Tukey´s	Day 8:CTRL vs. Day 8:GLIOSIS	70.39	56.54	13.85	-25.99 to 53.69	No	ns	0.9688	58	1.584
5	E	Tukey´s	Day 8:CTRL vs. Day 8:SENESCENCE	70.39	346.8	-276.5	-316.3 to -236.6	Yes	****	<0.0001	58	31.62
5	E	Tukey´s	Day 8:GLIOSIS vs. Day 8:SENESCENCE	56.54	346.8	-290.3	-324.0 to -256.6	Yes	****	<0.0001	58	39.28
5	F	Tukey´s	Day 4:CTRL vs. Day 4:GLIOSIS	3306	3880	-574.2	-4471 to 3323	No	ns	>0.9999	60	0.6705
5	F	Tukey´s	Day 4:CTRL vs. Day 4:SENESCENCE	3306	8437	-5131	-8822 to -1439	Yes	**	0.0011	60	6.325
5	F	Tukey´s	Day 4:CTRL vs. Day 6 :CTRL	3306	3989	-683.7	-4728 to 3360	No	ns	0.9998	60	0.7693
5	F	Tukey´s	Day 4:CTRL vs. Day 6 :GLIOSIS	3306	4980	-1675	-5457 to 2108	No	ns	0.8839	60	2.015
5	F	Tukey´s	Day 4:CTRL vs. Day 6 :SENESCENCE	3306	12394	-9088	-12780 to -5397	Yes	****	<0.0001	60	11.2
5	F	Tukey´s	Day 4:CTRL vs. Day 8:CTRL	3306	4483	-1178	-5222 to 2866	No	ns	0.9898	60	1.325
5	F	Tukey´s	Day 4:CTRL vs. Day 8:GLIOSIS	3306	1769	1537	-2155 to 5228	No	ns	0.9151	60	1.894
5	F	Tukey´s	Day 4:CTRL vs. Day 8:SENESCENCE	3306	18262	-14956	-18648 to -11265	Yes	****	<0.0001	60	18.44
5	F	Tukey´s	Day 4:GLIOSIS vs. Day 4:SENESCENCE	3880	8437	-4557	-8086 to -1027	Yes	**	0.0032	60	5.874
5	F	Tukey´s	Day 4:GLIOSIS vs. Day 6 :CTRL	3880	3989	-109.5	-4006 to 3787	No	ns	>0.9999	60	0.1278
5	F	Tukey´s	Day 4:GLIOSIS vs. Day 6 :GLIOSIS	3880	4980	-1100	-4725 to 2525	No	ns	0.9866	60	1.381
5	F	Tukey´s	Day 4:GLIOSIS vs. Day 6 :SENESCENCE	3880	12394	-8514	-12044 to -4984	Yes	****	<0.0001	60	10.98
5	F	Tukey´s	Day 4:GLIOSIS vs. Day 8:CTRL	3880	4483	-603.5	-4500 to 3293	No	ns	0.9999	60	0.7047
5	F	Tukey´s	Day 4:GLIOSIS vs. Day 8:GLIOSIS	3880	1769	2111	-1419 to 5641	No	ns	0.6002	60	2.721
5	F	Tukey´s	Day 4:GLIOSIS vs. Day 8:SENESCENCE	3880	18262	-14382	-17912 to -10852	Yes	****	<0.0001	60	18.54
5	F	Tukey´s	Day 4:SENESCENCE vs. Day 6 :CTRL	8437	3989	4447	755.6 to 8139	Yes	**	0.0076	60	5.482
5	F	Tukey´s	Day 4:SENESCENCE vs. Day 6 :GLIOSIS	8437	4980	3456	52.72 to 6860	Yes	*	0.0439	60	4.621
5	F	Tukey´s	Day 4:SENESCENCE vs. Day 6 :SENESCENCE	8437	12394	-3957	-7259 to -655.5	Yes	**	0.0081	60	5.454
5	F	Tukey´s	Day 4:SENESCENCE vs. Day 8:CTRL	8437	4483	3953	261.5 to 7645	Yes	*	0.027	60	4.873
5	F	Tukey´s	Day 4:SENESCENCE vs. Day 8:GLIOSIS	8437	1769	6667	3366 to 9969	Yes	****	<0.0001	60	9.189
5	F	Tukey´s	Day 4:SENESCENCE vs. Day 8:SENESCENCE	8437	18262	-9825	-13127 to -6524	Yes	****	<0.0001	60	13.54
5	F	Tukey´s	Day 6 :CTRL vs. Day 6 :GLIOSIS	3989	4980	-991	-4774 to 2792	No	ns	0.9949	60	1.192
5	F	Tukey´s	Day 6 :CTRL vs. Day 6 :SENESCENCE	3989	12394	-8404	-12096 to -4713	Yes	****	<0.0001	60	10.36
5	F	Tukey´s	Day 6 :CTRL vs. Day 8:CTRL	3989	4483	-494	-4538 to 3550	No	ns	>0.9999	60	0.5559
5	F	Tukey´s	Day 6 :CTRL vs. Day 8:GLIOSIS	3989	1769	2220	-1471 to 5912	No	ns	0.5928	60	2.737
5	F	Tukey´s	Day 6 :CTRL vs. Day 8:SENESCENCE	3989	18262	-14273	-17964 to -10581	Yes	****	<0.0001	60	17.59
5	F	Tukey´s	Day 6 :GLIOSIS vs. Day 6 :SENESCENCE	4980	12394	-7413	-10817 to -4010	Yes	****	<0.0001	60	9.912
5	F	Tukey´s	Day 6 :GLIOSIS vs. Day 8:CTRL	4980	4483	496.9	-3286 to 4280	No	ns	>0.9999	60	0.5978
5	F	Tukey´s	Day 6 :GLIOSIS vs. Day 8:GLIOSIS	4980	1769	3211	-192.1 to 6615	No	ns	0.0791	60	4.294
5	F	Tukey´s	Day 6 :GLIOSIS vs. Day 8:SENESCENCE	4980	18262	-13282	-16685 to -9878	Yes	****	<0.0001	60	17.76
5	F	Tukey´s	Day 6 :SENESCENCE vs. Day 8:CTRL	12394	4483	7910	4219 to 11602	Yes	****	<0.0001	60	9.751
5	F	Tukey´s	Day 6 :SENESCENCE vs. Day 8:GLIOSIS	12394	1769	10625	7323 to 13927	Yes	****	<0.0001	60	14.64
5	F	Tukey´s	Day 6 :SENESCENCE vs. Day 8:SENESCENCE	12394	18262	-5868	-9170 to -2566	Yes	****	<0.0001	60	8.087
5	F	Tukey´s	Day 8:CTRL vs. Day 8:GLIOSIS	4483	1769	2714	-977.1 to 6406	No	ns	0.3213	60	3.346
5	F	Tukey´s	Day 8:CTRL vs. Day 8:SENESCENCE	4483	18262	-13778	-17470 to -10087	Yes	****	<0.0001	60	16.98
5	F	Tukey´s	Day 8:GLIOSIS vs. Day 8:SENESCENCE	1769	18262	-16493	-19795 to -13191	Yes	****	<0.0001	60	22.73
5	G	Tukey´s	Day 4:CTRL vs. Day 4:GLIOSIS	33.83	474.5	-440.7	-1161 to 279.6	No	ns	0.5648	53	2.798
5	G	Tukey´s	Day 4:CTRL vs. Day 4:SENESCENCE	33.83	111.4	-77.56	-851.2 to 696.1	No	ns	>0.9999	53	0.4584
5	G	Tukey´s	Day 4:CTRL vs. Day 6 :CTRL	33.83	25.81	8.013	-743.2 to 759.2	No	ns	>0.9999	53	0.04877
5	G	Tukey´s	Day 4:CTRL vs. Day 6 :GLIOSIS	33.83	900.3	-866.5	-1587 to -146.3	Yes	**	0.008	53	5.501
5	G	Tukey´s	Day 4:CTRL vs. Day 6 :SENESCENCE	33.83	499.9	-466	-1217 to 285.2	No	ns	0.5463	53	2.837
5	G	Tukey´s	Day 4:CTRL vs. Day 8:CTRL	33.83	35.1	-1.275	-848.8 to 846.2	No	ns	>0.9999	53	0.006879
5	G	Tukey´s	Day 4:CTRL vs. Day 8:GLIOSIS	33.83	163.8	-130	-850.2 to 590.3	No	ns	0.9996	53	0.8251
5	G	Tukey´s	Day 4:CTRL vs. Day 8:SENESCENCE	33.83	2302	-2268	-3019 to -1517	Yes	****	<0.0001	53	13.81
5	G	Tukey´s	Day 4:GLIOSIS vs. Day 4:SENESCENCE	474.5	111.4	363.1	-268.6 to 994.8	No	ns	0.6441	53	2.628
5	G	Tukey´s	Day 4:GLIOSIS vs. Day 6 :CTRL	474.5	25.81	448.7	-155.3 to 1053	No	ns	0.3044	53	3.397
5	G	Tukey´s	Day 4:GLIOSIS vs. Day 6 :GLIOSIS	474.5	900.3	-425.9	-990.9 to 139.1	No	ns	0.2862	53	3.447
5	G	Tukey´s	Day 4:GLIOSIS vs. Day 6 :SENESCENCE	474.5	499.9	-25.39	-629.4 to 578.6	No	ns	>0.9999	53	0.1922
5	G	Tukey´s	Day 4:GLIOSIS vs. Day 8:CTRL	474.5	35.1	439.4	-280.8 to 1160	No	ns	0.5686	53	2.789
5	G	Tukey´s	Day 4:GLIOSIS vs. Day 8:GLIOSIS	474.5	163.8	310.7	-254.3 to 875.7	No	ns	0.6959	53	2.514
5	G	Tukey´s	Day 4:GLIOSIS vs. Day 8:SENESCENCE	474.5	2302	-1827	-2431 to -1223	Yes	****	<0.0001	53	13.83
5	G	Tukey´s	Day 4:SENESCENCE vs. Day 6 :CTRL	111.4	25.81	85.58	-581.2 to 752.4	No	ns	>0.9999	53	0.5868
5	G	Tukey´s	Day 4:SENESCENCE vs. Day 6 :GLIOSIS	111.4	900.3	-789	-1421 to -157.3	Yes	**	0.0051	53	5.711
5	G	Tukey´s	Day 4:SENESCENCE vs. Day 6 :SENESCENCE	111.4	499.9	-388.5	-1055 to 278.3	No	ns	0.6275	53	2.664
5	G	Tukey´s	Day 4:SENESCENCE vs. Day 8:CTRL	111.4	35.1	76.29	-697.4 to 849.9	No	ns	>0.9999	53	0.4509
5	G	Tukey´s	Day 4:SENESCENCE vs. Day 8:GLIOSIS	111.4	163.8	-52.41	-684.1 to 579.3	No	ns	>0.9999	53	0.3793
5	G	Tukey´s	Day 4:SENESCENCE vs. Day 8:SENESCENCE	111.4	2302	-2191	-2857 to -1524	Yes	****	<0.0001	53	15.02
5	G	Tukey´s	Day 6 :CTRL vs. Day 6 :GLIOSIS	25.81	900.3	-874.5	-1479 to -270.5	Yes	***	0.0006	53	6.62
5	G	Tukey´s	Day 6 :CTRL vs. Day 6 :SENESCENCE	25.81	499.9	-474.1	-1115 to 166.6	No	ns	0.3093	53	3.384
5	G	Tukey´s	Day 6 :CTRL vs. Day 8:CTRL	25.81	35.1	-9.288	-760.5 to 741.9	No	ns	>0.9999	53	0.05654
5	G	Tukey´s	Day 6 :CTRL vs. Day 8:GLIOSIS	25.81	163.8	-138	-742.0 to 466.0	No	ns	0.9979	53	1.045
5	G	Tukey´s	Day 6 :CTRL vs. Day 8:SENESCENCE	25.81	2302	-2276	-2917 to -1635	Yes	****	<0.0001	53	16.25
5	G	Tukey´s	Day 6 :GLIOSIS vs. Day 6 :SENESCENCE	900.3	499.9	400.5	-203.5 to 1004	No	ns	0.4561	53	3.032
5	G	Tukey´s	Day 6 :GLIOSIS vs. Day 8:CTRL	900.3	35.1	865.2	145.0 to 1585	Yes	**	0.0081	53	5.493
5	G	Tukey´s	Day 6 :GLIOSIS vs. Day 8:GLIOSIS	900.3	163.8	736.5	171.6 to 1302	Yes	**	0.0029	53	5.961
5	G	Tukey´s	Day 6 :GLIOSIS vs. Day 8:SENESCENCE	900.3	2302	-1402	-2006 to -797.6	Yes	****	<0.0001	53	10.61
5	G	Tukey´s	Day 6 :SENESCENCE vs. Day 8:CTRL	499.9	35.1	464.8	-286.4 to 1216	No	ns	0.55	53	2.829
5	G	Tukey´s	Day 6 :SENESCENCE vs. Day 8:GLIOSIS	499.9	163.8	336.1	-267.9 to 940.1	No	ns	0.6825	53	2.544
5	G	Tukey´s	Day 6 :SENESCENCE vs. Day 8:SENESCENCE	499.9	2302	-1802	-2443 to -1161	Yes	****	<0.0001	53	12.86
5	G	Tukey´s	Day 8:CTRL vs. Day 8:GLIOSIS	35.1	163.8	-128.7	-848.9 to 591.5	No	ns	0.9997	53	0.817
5	G	Tukey´s	Day 8:CTRL vs. Day 8:SENESCENCE	35.1	2302	-2267	-3018 to -1516	Yes	****	<0.0001	53	13.8
5	G	Tukey´s	Day 8:GLIOSIS vs. Day 8:SENESCENCE	163.8	2302	-2138	-2742 to -1534	Yes	****	<0.0001	53	16.19
5	H	Tukey´s	Day 4:CTRL vs. Day 4:GLIOSIS	88.78	961.6	-872.8	-2027 to 280.9	No	ns	0.2799	50	3.468
5	H	Tukey´s	Day 4:CTRL vs. Day 4:SENESCENCE	88.78	1790	-1701	-2808 to -595.3	Yes	***	0.0003	50	7.051
5	H	Tukey´s	Day 4:CTRL vs. Day 6 :CTRL	88.78	112.1	-23.29	-1325 to 1278	No	ns	>0.9999	50	0.08202
5	H	Tukey´s	Day 4:CTRL vs. Day 6 :GLIOSIS	88.78	1028	-939.1	-2093 to 214.7	No	ns	0.1973	50	3.731
5	H	Tukey´s	Day 4:CTRL vs. Day 6 :SENESCENCE	88.78	2287	-2198	-3304 to -1092	Yes	****	<0.0001	50	9.11
5	H	Tukey´s	Day 4:CTRL vs. Day 8:CTRL	88.78	72.54	16.23	-1390 to 1422	No	ns	>0.9999	50	0.05293
5	H	Tukey´s	Day 4:CTRL vs. Day 8:GLIOSIS	88.78	379.9	-291.1	-1445 to 862.6	No	ns	0.9958	50	1.157
5	H	Tukey´s	Day 4:CTRL vs. Day 8:SENESCENCE	88.78	4220	-4131	-5237 to -3025	Yes	****	<0.0001	50	17.12
5	H	Tukey´s	Day 4:GLIOSIS vs. Day 4:SENESCENCE	961.6	1790	-828.6	-1756 to 99.03	No	ns	0.1145	50	4.095
5	H	Tukey´s	Day 4:GLIOSIS vs. Day 6 :CTRL	961.6	112.1	849.6	-304.2 to 2003	No	ns	0.3136	50	3.375
5	H	Tukey´s	Day 4:GLIOSIS vs. Day 6 :GLIOSIS	961.6	1028	-66.22	-1050 to 917.7	No	ns	>0.9999	50	0.3085
5	H	Tukey´s	Day 4:GLIOSIS vs. Day 6 :SENESCENCE	961.6	2287	-1325	-2253 to -397.9	Yes	***	0.0008	50	6.55
5	H	Tukey´s	Day 4:GLIOSIS vs. Day 8:CTRL	961.6	72.54	889.1	-381.2 to 2159	No	ns	0.3799	50	3.208
5	H	Tukey´s	Day 4:GLIOSIS vs. Day 8:GLIOSIS	961.6	379.9	581.7	-402.2 to 1566	No	ns	0.6061	50	2.71
5	H	Tukey´s	Day 4:GLIOSIS vs. Day 8:SENESCENCE	961.6	4220	-3258	-4186 to -2331	Yes	****	<0.0001	50	16.1
5	H	Tukey´s	Day 4:SENESCENCE vs. Day 6 :CTRL	1790	112.1	1678	572.0 to 2784	Yes	***	0.0003	50	6.954
5	H	Tukey´s	Day 4:SENESCENCE vs. Day 6 :GLIOSIS	1790	1028	762.4	-165.2 to 1690	No	ns	0.1874	50	3.767
5	H	Tukey´s	Day 4:SENESCENCE vs. Day 6 :SENESCENCE	1790	2287	-496.9	-1365 to 370.8	No	ns	0.6457	50	2.625
5	H	Tukey´s	Day 4:SENESCENCE vs. Day 8:CTRL	1790	72.54	1718	490.5 to 2945	Yes	**	0.0011	50	6.416
5	H	Tukey´s	Day 4:SENESCENCE vs. Day 8:GLIOSIS	1790	379.9	1410	482.7 to 2338	Yes	***	0.0003	50	6.969
5	H	Tukey´s	Day 4:SENESCENCE vs. Day 8:SENESCENCE	1790	4220	-2430	-3297 to -1562	Yes	****	<0.0001	50	12.84
5	H	Tukey´s	Day 6 :CTRL vs. Day 6 :GLIOSIS	112.1	1028	-915.8	-2070 to 238.0	No	ns	0.2241	50	3.638
5	H	Tukey´s	Day 6 :CTRL vs. Day 6 :SENESCENCE	112.1	2287	-2175	-3281 to -1069	Yes	****	<0.0001	50	9.013
5	H	Tukey´s	Day 6 :CTRL vs. Day 8:CTRL	112.1	72.54	39.52	-1366 to 1445	No	ns	>0.9999	50	0.1289
5	H	Tukey´s	Day 6 :CTRL vs. Day 8:GLIOSIS	112.1	379.9	-267.8	-1422 to 885.9	No	ns	0.9976	50	1.064
5	H	Tukey´s	Day 6 :CTRL vs. Day 8:SENESCENCE	112.1	4220	-4108	-5214 to -3002	Yes	****	<0.0001	50	17.02
5	H	Tukey´s	Day 6 :GLIOSIS vs. Day 6 :SENESCENCE	1028	2287	-1259	-2187 to -331.6	Yes	**	0.0017	50	6.223
5	H	Tukey´s	Day 6 :GLIOSIS vs. Day 8:CTRL	1028	72.54	955.3	-314.9 to 2226	No	ns	0.2871	50	3.447
5	H	Tukey´s	Day 6 :GLIOSIS vs. Day 8:GLIOSIS	1028	379.9	647.9	-336.0 to 1632	No	ns	0.4627	50	3.019
5	H	Tukey´s	Day 6 :GLIOSIS vs. Day 8:SENESCENCE	1028	4220	-3192	-4120 to -2264	Yes	****	<0.0001	50	15.77
5	H	Tukey´s	Day 6 :SENESCENCE vs. Day 8:CTRL	2287	72.54	2215	987.4 to 3442	Yes	****	<0.0001	50	8.272
5	H	Tukey´s	Day 6 :SENESCENCE vs. Day 8:GLIOSIS	2287	379.9	1907	979.6 to 2835	Yes	****	<0.0001	50	9.424
5	H	Tukey´s	Day 6 :SENESCENCE vs. Day 8:SENESCENCE	2287	4220	-1933	-2801 to -1065	Yes	****	<0.0001	50	10.21
5	H	Tukey´s	Day 8:CTRL vs. Day 8:GLIOSIS	72.54	379.9	-307.3	-1578 to 962.9	No	ns	0.9968	50	1.109
5	H	Tukey´s	Day 8:CTRL vs. Day 8:SENESCENCE	72.54	4220	-4147	-5375 to -2920	Yes	****	<0.0001	50	15.49
5	H	Tukey´s	Day 8:GLIOSIS vs. Day 8:SENESCENCE	379.9	4220	-3840	-4768 to -2912	Yes	****	<0.0001	50	18.98
5	I	Tukey´s	Day 4:CTRL vs. Day 4:GLIOSIS	39.31	143.1	-103.8	-212.3 to 4.737	No	ns	0.0711	52	4.376
5	I	Tukey´s	Day 4:CTRL vs. Day 4:SENESCENCE	39.31	165.2	-125.9	-230.5 to -21.38	Yes	**	0.0079	52	5.512
5	I	Tukey´s	Day 4:CTRL vs. Day 6 :CTRL	39.31	29.72	9.588	-98.92 to 118.1	No	ns	>0.9999	52	0.4044
5	I	Tukey´s	Day 4:CTRL vs. Day 6 :GLIOSIS	39.31	44.61	-5.298	-104.3 to 93.75	No	ns	>0.9999	52	0.2448
5	I	Tukey´s	Day 4:CTRL vs. Day 6 :SENESCENCE	39.31	709.1	-669.8	-778.3 to -561.3	Yes	****	<0.0001	52	28.25
5	I	Tukey´s	Day 4:CTRL vs. Day 8:CTRL	39.31	39.7	-0.3948	-114.2 to 113.4	No	ns	>0.9999	52	0.01588
5	I	Tukey´s	Day 4:CTRL vs. Day 8:GLIOSIS	39.31	25.65	13.66	-90.90 to 118.2	No	ns	>0.9999	52	0.5978
5	I	Tukey´s	Day 4:CTRL vs. Day 8:SENESCENCE	39.31	271.7	-232.4	-331.5 to -133.4	Yes	****	<0.0001	52	10.74
5	I	Tukey´s	Day 4:GLIOSIS vs. Day 4:SENESCENCE	143.1	165.2	-22.17	-126.7 to 82.38	No	ns	0.9988	52	0.9705
5	I	Tukey´s	Day 4:GLIOSIS vs. Day 6 :CTRL	143.1	29.72	113.4	4.851 to 221.9	Yes	*	0.0343	52	4.781
5	I	Tukey´s	Day 4:GLIOSIS vs. Day 6 :GLIOSIS	143.1	44.61	98.47	-0.5811 to 197.5	No	ns	0.0525	52	4.549
5	I	Tukey´s	Day 4:GLIOSIS vs. Day 6 :SENESCENCE	143.1	709.1	-566.1	-674.6 to -457.6	Yes	****	<0.0001	52	23.87
5	I	Tukey´s	Day 4:GLIOSIS vs. Day 8:CTRL	143.1	39.7	103.4	-10.43 to 217.2	No	ns	0.1027	52	4.157
5	I	Tukey´s	Day 4:GLIOSIS vs. Day 8:GLIOSIS	143.1	25.65	117.4	12.87 to 222.0	Yes	*	0.0171	52	5.139
5	I	Tukey´s	Day 4:GLIOSIS vs. Day 8:SENESCENCE	143.1	271.7	-128.7	-227.7 to -29.62	Yes	**	0.0031	52	5.945
5	I	Tukey´s	Day 4:SENESCENCE vs. Day 6 :CTRL	165.2	29.72	135.5	30.97 to 240.1	Yes	**	0.0032	52	5.932
5	I	Tukey´s	Day 4:SENESCENCE vs. Day 6 :GLIOSIS	165.2	44.61	120.6	25.93 to 215.4	Yes	**	0.004	52	5.829
5	I	Tukey´s	Day 4:SENESCENCE vs. Day 6 :SENESCENCE	165.2	709.1	-543.9	-648.5 to -439.3	Yes	****	<0.0001	52	23.8
5	I	Tukey´s	Day 4:SENESCENCE vs. Day 8:CTRL	165.2	39.7	125.5	15.50 to 235.6	Yes	*	0.0145	52	5.221
5	I	Tukey´s	Day 4:SENESCENCE vs. Day 8:GLIOSIS	165.2	25.65	139.6	39.14 to 240.1	Yes	**	0.0012	52	6.359
5	I	Tukey´s	Day 4:SENESCENCE vs. Day 8:SENESCENCE	165.2	271.7	-106.5	-201.2 to -11.79	Yes	*	0.0168	52	5.146
5	I	Tukey´s	Day 6 :CTRL vs. Day 6 :GLIOSIS	29.72	44.61	-14.89	-113.9 to 84.16	No	ns	>0.9999	52	0.6877
5	I	Tukey´s	Day 6 :CTRL vs. Day 6 :SENESCENCE	29.72	709.1	-679.4	-787.9 to -570.9	Yes	****	<0.0001	52	28.65
5	I	Tukey´s	Day 6 :CTRL vs. Day 8:CTRL	29.72	39.7	-9.983	-123.8 to 103.8	No	ns	>0.9999	52	0.4014
5	I	Tukey´s	Day 6 :CTRL vs. Day 8:GLIOSIS	29.72	25.65	4.07	-100.5 to 108.6	No	ns	>0.9999	52	0.1781
5	I	Tukey´s	Day 6 :CTRL vs. Day 8:SENESCENCE	29.72	271.7	-242	-341.1 to -143.0	Yes	****	<0.0001	52	11.18
5	I	Tukey´s	Day 6 :GLIOSIS vs. Day 6 :SENESCENCE	44.61	709.1	-664.5	-763.6 to -565.5	Yes	****	<0.0001	52	30.7
5	I	Tukey´s	Day 6 :GLIOSIS vs. Day 8:CTRL	44.61	39.7	4.903	-99.92 to 109.7	No	ns	>0.9999	52	0.214
5	I	Tukey´s	Day 6 :GLIOSIS vs. Day 8:GLIOSIS	44.61	25.65	18.96	-75.75 to 113.7	No	ns	0.9992	52	0.9159
5	I	Tukey´s	Day 6 :GLIOSIS vs. Day 8:SENESCENCE	44.61	271.7	-227.1	-315.7 to -138.5	Yes	****	<0.0001	52	11.73
5	I	Tukey´s	Day 6 :SENESCENCE vs. Day 8:CTRL	709.1	39.7	669.4	555.6 to 783.2	Yes	****	<0.0001	52	26.92
5	I	Tukey´s	Day 6 :SENESCENCE vs. Day 8:GLIOSIS	709.1	25.65	683.5	578.9 to 788.1	Yes	****	<0.0001	52	29.91
5	I	Tukey´s	Day 6 :SENESCENCE vs. Day 8:SENESCENCE	709.1	271.7	437.4	338.3 to 536.4	Yes	****	<0.0001	52	20.21
5	I	Tukey´s	Day 8:CTRL vs. Day 8:GLIOSIS	39.7	25.65	14.05	-95.99 to 124.1	No	ns	>0.9999	52	0.5844
5	I	Tukey´s	Day 8:CTRL vs. Day 8:SENESCENCE	39.7	271.7	-232	-336.9 to -127.2	Yes	****	<0.0001	52	10.13
5	I	Tukey´s	Day 8:GLIOSIS vs. Day 8:SENESCENCE	25.65	271.7	-246.1	-340.8 to -151.4	Yes	****	<0.0001	52	11.89
S1	A	Tukey´s	Day 4:CTRL vs. Day 4:GLIOSIS	110.2	224.4	-114.1	55.53	No	ns	0.5148	46	2.907
S1	A	Tukey´s	Day 4:CTRL vs. Day 4:SENESCENCE	110.2	355.1	-244.9	53.24	Yes	**	0.001	46	6.504
S1	A	Tukey´s	Day 4:CTRL vs. Day 6 :CTRL	110.2	112.2	-2.02	59.44	No	ns	>0.9999	46	0.04807
S1	A	Tukey´s	Day 4:CTRL vs. Day 6 :GLIOSIS	110.2	379.8	-269.6	62.65	Yes	**	0.0026	46	6.085
S1	A	Tukey´s	Day 4:CTRL vs. Day 6 :SENESCENCE	110.2	623.3	-513	59.44	Yes	****	<0.0001	46	12.21
S1	A	Tukey´s	Day 4:CTRL vs. Day 8:CTRL	110.2	129.5	-19.29	59.44	No	ns	>0.9999	46	0.459
S1	A	Tukey´s	Day 4:CTRL vs. Day 8:GLIOSIS	110.2	109.6	0.6104	54.26	No	ns	>0.9999	46	0.01591
S1	A	Tukey´s	Day 4:CTRL vs. Day 8:SENESCENCE	110.2	653.1	-542.8	54.26	Yes	****	<0.0001	46	14.15
S1	A	Tukey´s	Day 4:GLIOSIS vs. Day 4:SENESCENCE	224.4	355.1	-130.7	44.65	No	ns	0.1084	46	4.141
S1	A	Tukey´s	Day 4:GLIOSIS vs. Day 6 :CTRL	224.4	112.2	112.1	51.88	No	ns	0.4468	46	3.056
S1	A	Tukey´s	Day 4:GLIOSIS vs. Day 6 :GLIOSIS	224.4	379.8	-155.4	55.53	No	ns	0.1437	46	3.958
S1	A	Tukey´s	Day 4:GLIOSIS vs. Day 6 :SENESCENCE	224.4	623.3	-398.9	51.88	Yes	****	<0.0001	46	10.87
S1	A	Tukey´s	Day 4:GLIOSIS vs. Day 8:CTRL	224.4	129.5	94.85	51.88	No	ns	0.6637	46	2.586
S1	A	Tukey´s	Day 4:GLIOSIS vs. Day 8:GLIOSIS	224.4	109.6	114.8	45.86	No	ns	0.2576	46	3.539
S1	A	Tukey´s	Day 4:GLIOSIS vs. Day 8:SENESCENCE	224.4	653.1	-428.7	45.86	Yes	****	<0.0001	46	13.22
S1	A	Tukey´s	Day 4:SENESCENCE vs. Day 6 :CTRL	355.1	112.2	242.9	49.42	Yes	***	0.0004	46	6.95
S1	A	Tukey´s	Day 4:SENESCENCE vs. Day 6 :GLIOSIS	355.1	379.8	-24.68	53.24	No	ns	>0.9999	46	0.6557
S1	A	Tukey´s	Day 4:SENESCENCE vs. Day 6 :SENESCENCE	355.1	623.3	-268.2	49.42	Yes	****	<0.0001	46	7.674
S1	A	Tukey´s	Day 4:SENESCENCE vs. Day 8:CTRL	355.1	129.5	225.6	49.42	Yes	**	0.0011	46	6.456
S1	A	Tukey´s	Day 4:SENESCENCE vs. Day 8:GLIOSIS	355.1	109.6	245.5	43.05	Yes	****	<0.0001	46	8.064
S1	A	Tukey´s	Day 4:SENESCENCE vs. Day 8:SENESCENCE	355.1	653.1	-298	43.05	Yes	****	<0.0001	46	9.788
S1	A	Tukey´s	Day 6 :CTRL vs. Day 6 :GLIOSIS	112.2	379.8	-267.5	59.44	Yes	**	0.0014	46	6.366
S1	A	Tukey´s	Day 6 :CTRL vs. Day 6 :SENESCENCE	112.2	623.3	-511	56.04	Yes	****	<0.0001	46	12.9
S1	A	Tukey´s	Day 6 :CTRL vs. Day 8:CTRL	112.2	129.5	-17.27	56.04	No	ns	>0.9999	46	0.4358
S1	A	Tukey´s	Day 6 :CTRL vs. Day 8:GLIOSIS	112.2	109.6	2.631	50.51	No	ns	>0.9999	46	0.07366
S1	A	Tukey´s	Day 6 :CTRL vs. Day 8:SENESCENCE	112.2	653.1	-540.8	50.51	Yes	****	<0.0001	46	15.14
S1	A	Tukey´s	Day 6 :GLIOSIS vs. Day 6 :SENESCENCE	379.8	623.3	-243.5	59.44	Yes	**	0.0048	46	5.793
S1	A	Tukey´s	Day 6 :GLIOSIS vs. Day 8:CTRL	379.8	129.5	250.3	59.44	Yes	**	0.0034	46	5.955
S1	A	Tukey´s	Day 6 :GLIOSIS vs. Day 8:GLIOSIS	379.8	109.6	270.2	54.26	Yes	***	0.0003	46	7.042
S1	A	Tukey´s	Day 6 :GLIOSIS vs. Day 8:SENESCENCE	379.8	653.1	-273.3	54.26	Yes	***	0.0002	46	7.123
S1	A	Tukey´s	Day 6 :SENESCENCE vs. Day 8:CTRL	623.3	129.5	493.7	56.04	Yes	****	<0.0001	46	12.46
S1	A	Tukey´s	Day 6 :SENESCENCE vs. Day 8:GLIOSIS	623.3	109.6	513.6	50.51	Yes	****	<0.0001	46	14.38
S1	A	Tukey´s	Day 6 :SENESCENCE vs. Day 8:SENESCENCE	623.3	653.1	-29.81	50.51	No	ns	0.9996	46	0.8346
S1	A	Tukey´s	Day 8:CTRL vs. Day 8:GLIOSIS	129.5	109.6	19.9	50.51	No	ns	>0.9999	46	0.5572
S1	A	Tukey´s	Day 8:CTRL vs. Day 8:SENESCENCE	129.5	653.1	-523.6	50.51	Yes	****	<0.0001	46	14.66
S1	A	Tukey´s	Day 8:GLIOSIS vs. Day 8:SENESCENCE	109.6	653.1	-543.5	44.3	Yes	****	<0.0001	46	17.35
S1	B	Tukey´s	Day 4:CTRL vs. Day 4:GLIOSIS	1543	2193	-650	-716.2 to -583.8	Yes	****	<0.0001	54	44.87
S1	B	Tukey´s	Day 4:CTRL vs. Day 4:SENESCENCE	1543	3845	-2302	-2369 to -2234	Yes	****	<0.0001	54	155.4
S1	B	Tukey´s	Day 4:CTRL vs. Day 6 :CTRL	1543	1539	3.769	-71.29 to 78.83	No	ns	>0.9999	54	0.2295
S1	B	Tukey´s	Day 4:CTRL vs. Day 6 :GLIOSIS	1543	1536	7.04	-60.61 to 74.69	No	ns	>0.9999	54	0.4754
S1	B	Tukey´s	Day 4:CTRL vs. Day 6 :SENESCENCE	1543	5118	-3574	-3642 to -3507	Yes	****	<0.0001	54	241.4
S1	B	Tukey´s	Day 4:CTRL vs. Day 8:CTRL	1543	1541	1.959	-69.90 to 73.82	No	ns	>0.9999	54	0.1245
S1	B	Tukey´s	Day 4:CTRL vs. Day 8:GLIOSIS	1543	1182	361	289.2 to 432.9	Yes	****	<0.0001	54	22.95
S1	B	Tukey´s	Day 4:CTRL vs. Day 8:SENESCENCE	1543	7655	-6112	-6180 to -6045	Yes	****	<0.0001	54	412.8
S1	B	Tukey´s	Day 4:GLIOSIS vs. Day 4:SENESCENCE	2193	3845	-1652	-1709 to -1594	Yes	****	<0.0001	54	130.9
S1	B	Tukey´s	Day 4:GLIOSIS vs. Day 6 :CTRL	2193	1539	653.8	587.6 to 720.0	Yes	****	<0.0001	54	45.13
S1	B	Tukey´s	Day 4:GLIOSIS vs. Day 6 :GLIOSIS	2193	1536	657	599.4 to 714.7	Yes	****	<0.0001	54	52.06
S1	B	Tukey´s	Day 4:GLIOSIS vs. Day 6 :SENESCENCE	2193	5118	-2924	-2982 to -2867	Yes	****	<0.0001	54	231.7
S1	B	Tukey´s	Day 4:GLIOSIS vs. Day 8:CTRL	2193	1541	652	589.4 to 714.5	Yes	****	<0.0001	54	47.63
S1	B	Tukey´s	Day 4:GLIOSIS vs. Day 8:GLIOSIS	2193	1182	1011	948.5 to 1074	Yes	****	<0.0001	54	73.85
S1	B	Tukey´s	Day 4:GLIOSIS vs. Day 8:SENESCENCE	2193	7655	-5462	-5520 to -5405	Yes	****	<0.0001	54	432.8
S1	B	Tukey´s	Day 4:SENESCENCE vs. Day 6 :CTRL	3845	1539	2305	2238 to 2373	Yes	****	<0.0001	54	155.7
S1	B	Tukey´s	Day 4:SENESCENCE vs. Day 6 :GLIOSIS	3845	1536	2309	2249 to 2368	Yes	****	<0.0001	54	177.8
S1	B	Tukey´s	Day 4:SENESCENCE vs. Day 6 :SENESCENCE	3845	5118	-1273	-1332 to -1213	Yes	****	<0.0001	54	98.01
S1	B	Tukey´s	Day 4:SENESCENCE vs. Day 8:CTRL	3845	1541	2304	2239 to 2368	Yes	****	<0.0001	54	164.2
S1	B	Tukey´s	Day 4:SENESCENCE vs. Day 8:GLIOSIS	3845	1182	2663	2599 to 2727	Yes	****	<0.0001	54	189.8
S1	B	Tukey´s	Day 4:SENESCENCE vs. Day 8:SENESCENCE	3845	7655	-3811	-3870 to -3751	Yes	****	<0.0001	54	293.4
S1	B	Tukey´s	Day 6 :CTRL vs. Day 6 :GLIOSIS	1539	1536	3.271	-64.38 to 70.93	No	ns	>0.9999	54	0.2209
S1	B	Tukey´s	Day 6 :CTRL vs. Day 6 :SENESCENCE	1539	5118	-3578	-3646 to -3511	Yes	****	<0.0001	54	241.6
S1	B	Tukey´s	Day 6 :CTRL vs. Day 8:CTRL	1539	1541	-1.811	-73.67 to 70.05	No	ns	>0.9999	54	0.1151
S1	B	Tukey´s	Day 6 :CTRL vs. Day 8:GLIOSIS	1539	1182	357.3	285.4 to 429.1	Yes	****	<0.0001	54	22.71
S1	B	Tukey´s	Day 6 :CTRL vs. Day 8:SENESCENCE	1539	7655	-6116	-6184 to -6048	Yes	****	<0.0001	54	413
S1	B	Tukey´s	Day 6 :GLIOSIS vs. Day 6 :SENESCENCE	1536	5118	-3581	-3641 to -3522	Yes	****	<0.0001	54	275.8
S1	B	Tukey´s	Day 6 :GLIOSIS vs. Day 8:CTRL	1536	1541	-5.081	-69.17 to 59.01	No	ns	>0.9999	54	0.3622
S1	B	Tukey´s	Day 6 :GLIOSIS vs. Day 8:GLIOSIS	1536	1182	354	289.9 to 418.1	Yes	****	<0.0001	54	25.23
S1	B	Tukey´s	Day 6 :GLIOSIS vs. Day 8:SENESCENCE	1536	7655	-6119	-6179 to -6060	Yes	****	<0.0001	54	471.2
S1	B	Tukey´s	Day 6 :SENESCENCE vs. Day 8:CTRL	5118	1541	3576	3512 to 3640	Yes	****	<0.0001	54	255
S1	B	Tukey´s	Day 6 :SENESCENCE vs. Day 8:GLIOSIS	5118	1182	3935	3871 to 4000	Yes	****	<0.0001	54	280.5
S1	B	Tukey´s	Day 6 :SENESCENCE vs. Day 8:SENESCENCE	5118	7655	-2538	-2597 to -2479	Yes	****	<0.0001	54	195.4
S1	B	Tukey´s	Day 8:CTRL vs. Day 8:GLIOSIS	1541	1182	359.1	290.5 to 427.6	Yes	****	<0.0001	54	23.94
S1	B	Tukey´s	Day 8:CTRL vs. Day 8:SENESCENCE	1541	7655	-6114	-6178 to -6050	Yes	****	<0.0001	54	435.9
S1	B	Tukey´s	Day 8:GLIOSIS vs. Day 8:SENESCENCE	1182	7655	-6473	-6537 to -6409	Yes	****	<0.0001	54	461.5
S1	C	Tukey´s	Day 4:CTRL vs. Day 4:GLIOSIS	194.8	278.2	-83.36	-87.44 to -79.27	Yes	****	<0.0001	61	92.88
S1	C	Tukey´s	Day 4:CTRL vs. Day 4:SENESCENCE	194.8	487.3	-292.5	-296.6 to -288.4	Yes	****	<0.0001	61	325.9
S1	C	Tukey´s	Day 4:CTRL vs. Day 6 :CTRL	194.8	195	-0.169	-4.858 to 4.520	No	ns	>0.9999	61	0.1639
S1	C	Tukey´s	Day 4:CTRL vs. Day 6 :GLIOSIS	194.8	195.2	-0.3971	-4.579 to 3.785	No	ns	>0.9999	61	0.4318
S1	C	Tukey´s	Day 4:CTRL vs. Day 6 :SENESCENCE	194.8	651.6	-456.8	-460.8 to -452.7	Yes	****	<0.0001	61	508.9
S1	C	Tukey´s	Day 4:CTRL vs. Day 8:CTRL	194.8	195.2	-0.3379	-4.809 to 4.133	No	ns	>0.9999	61	0.3437
S1	C	Tukey´s	Day 4:CTRL vs. Day 8:GLIOSIS	194.8	150.2	44.68	40.59 to 48.76	Yes	****	<0.0001	61	49.78
S1	C	Tukey´s	Day 4:CTRL vs. Day 8:SENESCENCE	194.8	976.7	-781.9	-786.0 to -777.8	Yes	****	<0.0001	61	871.2
S1	C	Tukey´s	Day 4:GLIOSIS vs. Day 4:SENESCENCE	278.2	487.3	-209.2	-212.8 to -205.5	Yes	****	<0.0001	61	260.6
S1	C	Tukey´s	Day 4:GLIOSIS vs. Day 6 :CTRL	278.2	195	83.19	78.87 to 87.51	Yes	****	<0.0001	61	87.59
S1	C	Tukey´s	Day 4:GLIOSIS vs. Day 6 :GLIOSIS	278.2	195.2	82.96	79.20 to 86.72	Yes	****	<0.0001	61	100.3
S1	C	Tukey´s	Day 4:GLIOSIS vs. Day 6 :SENESCENCE	278.2	651.6	-373.4	-377.0 to -369.7	Yes	****	<0.0001	61	465.2
S1	C	Tukey´s	Day 4:GLIOSIS vs. Day 8:CTRL	278.2	195.2	83.02	78.94 to 87.10	Yes	****	<0.0001	61	92.5
S1	C	Tukey´s	Day 4:GLIOSIS vs. Day 8:GLIOSIS	278.2	150.2	128	124.4 to 131.7	Yes	****	<0.0001	61	159.5
S1	C	Tukey´s	Day 4:GLIOSIS vs. Day 8:SENESCENCE	278.2	976.7	-698.5	-702.2 to -694.9	Yes	****	<0.0001	61	870.2
S1	C	Tukey´s	Day 4:SENESCENCE vs. Day 6 :CTRL	487.3	195	292.3	288.0 to 296.7	Yes	****	<0.0001	61	307.8
S1	C	Tukey´s	Day 4:SENESCENCE vs. Day 6 :GLIOSIS	487.3	195.2	292.1	288.3 to 295.9	Yes	****	<0.0001	61	353
S1	C	Tukey´s	Day 4:SENESCENCE vs. Day 6 :SENESCENCE	487.3	651.6	-164.2	-167.9 to -160.6	Yes	****	<0.0001	61	204.6
S1	C	Tukey´s	Day 4:SENESCENCE vs. Day 8:CTRL	487.3	195.2	292.2	288.1 to 296.2	Yes	****	<0.0001	61	325.6
S1	C	Tukey´s	Day 4:SENESCENCE vs. Day 8:GLIOSIS	487.3	150.2	337.2	333.5 to 340.8	Yes	****	<0.0001	61	420.1
S1	C	Tukey´s	Day 4:SENESCENCE vs. Day 8:SENESCENCE	487.3	976.7	-489.4	-493.0 to -485.7	Yes	****	<0.0001	61	609.6
S1	C	Tukey´s	Day 6 :CTRL vs. Day 6 :GLIOSIS	195	195.2	-0.2281	-4.643 to 4.187	No	ns	>0.9999	61	0.235
S1	C	Tukey´s	Day 6 :CTRL vs. Day 6 :SENESCENCE	195	651.6	-456.6	-460.9 to -452.3	Yes	****	<0.0001	61	480.7
S1	C	Tukey´s	Day 6 :CTRL vs. Day 8:CTRL	195	195.2	-0.169	-4.858 to 4.520	No	ns	>0.9999	61	0.1639
S1	C	Tukey´s	Day 6 :CTRL vs. Day 8:GLIOSIS	195	150.2	44.84	40.53 to 49.16	Yes	****	<0.0001	61	47.22
S1	C	Tukey´s	Day 6 :CTRL vs. Day 8:SENESCENCE	195	976.7	-781.7	-786.0 to -777.4	Yes	****	<0.0001	61	823
S1	C	Tukey´s	Day 6 :GLIOSIS vs. Day 6 :SENESCENCE	195.2	651.6	-456.4	-460.1 to -452.6	Yes	****	<0.0001	61	551.5
S1	C	Tukey´s	Day 6 :GLIOSIS vs. Day 8:CTRL	195.2	195.2	0.05914	-4.123 to 4.241	No	ns	>0.9999	61	0.06431
S1	C	Tukey´s	Day 6 :GLIOSIS vs. Day 8:GLIOSIS	195.2	150.2	45.07	41.31 to 48.84	Yes	****	<0.0001	61	54.47
S1	C	Tukey´s	Day 6 :GLIOSIS vs. Day 8:SENESCENCE	195.2	976.7	-781.5	-785.2 to -777.7	Yes	****	<0.0001	61	944.5
S1	C	Tukey´s	Day 6 :SENESCENCE vs. Day 8:CTRL	651.6	195.2	456.4	452.3 to 460.5	Yes	****	<0.0001	61	508.6
S1	C	Tukey´s	Day 6 :SENESCENCE vs. Day 8:GLIOSIS	651.6	150.2	501.4	497.8 to 505.1	Yes	****	<0.0001	61	624.7
S1	C	Tukey´s	Day 6 :SENESCENCE vs. Day 8:SENESCENCE	651.6	976.7	-325.1	-328.8 to -321.5	Yes	****	<0.0001	61	405
S1	C	Tukey´s	Day 8:CTRL vs. Day 8:GLIOSIS	195.2	150.2	45.01	40.93 to 49.10	Yes	****	<0.0001	61	50.16
S1	C	Tukey´s	Day 8:CTRL vs. Day 8:SENESCENCE	195.2	976.7	-781.5	-785.6 to -777.5	Yes	****	<0.0001	61	870.8
S1	C	Tukey´s	Day 8:GLIOSIS vs. Day 8:SENESCENCE	150.2	976.7	-826.6	-830.2 to -822.9	Yes	****	<0.0001	61	1030
S1	D	Tukey´s	Day 4:CTRL vs. Day 4:GLIOSIS	64.61	90.47	-25.86	-31.05 to -20.68	Yes	****	<0.0001	61	22.67
S1	D	Tukey´s	Day 4:CTRL vs. Day 4:SENESCENCE	64.61	156.4	-91.78	-96.97 to -86.60	Yes	****	<0.0001	61	80.46
S1	D	Tukey´s	Day 4:CTRL vs. Day 6 :CTRL	64.61	63.95	0.6562	-5.027 to 6.339	No	ns	>0.9999	61	0.5251
S1	D	Tukey´s	Day 4:CTRL vs. Day 6 :GLIOSIS	64.61	65.34	-0.7319	-6.048 to 4.584	No	ns	>0.9999	61	0.6261
S1	D	Tukey´s	Day 4:CTRL vs. Day 6 :SENESCENCE	64.61	211.3	-146.7	-151.9 to -141.5	Yes	****	<0.0001	61	128.6
S1	D	Tukey´s	Day 4:CTRL vs. Day 8:CTRL	64.61	64.69	-0.08076	-6.041 to 5.880	No	ns	>0.9999	61	0.06162
S1	D	Tukey´s	Day 4:CTRL vs. Day 8:GLIOSIS	64.61	48.94	15.67	10.49 to 20.86	Yes	****	<0.0001	61	13.74
S1	D	Tukey´s	Day 4:CTRL vs. Day 8:SENESCENCE	64.61	314.7	-250.1	-255.3 to -244.9	Yes	****	<0.0001	61	219.2
S1	D	Tukey´s	Day 4:GLIOSIS vs. Day 4:SENESCENCE	90.47	156.4	-65.92	-70.56 to -61.28	Yes	****	<0.0001	61	64.61
S1	D	Tukey´s	Day 4:GLIOSIS vs. Day 6 :CTRL	90.47	63.95	26.52	21.33 to 31.71	Yes	****	<0.0001	61	23.25
S1	D	Tukey´s	Day 4:GLIOSIS vs. Day 6 :GLIOSIS	90.47	65.34	25.13	20.35 to 29.91	Yes	****	<0.0001	61	23.89
S1	D	Tukey´s	Day 4:GLIOSIS vs. Day 6 :SENESCENCE	90.47	211.3	-120.9	-125.5 to -116.2	Yes	****	<0.0001	61	118.4
S1	D	Tukey´s	Day 4:GLIOSIS vs. Day 8:CTRL	90.47	64.69	25.78	20.29 to 31.27	Yes	****	<0.0001	61	21.36
S1	D	Tukey´s	Day 4:GLIOSIS vs. Day 8:GLIOSIS	90.47	48.94	41.54	36.90 to 46.18	Yes	****	<0.0001	61	40.71
S1	D	Tukey´s	Day 4:GLIOSIS vs. Day 8:SENESCENCE	90.47	314.7	-224.2	-228.9 to -219.6	Yes	****	<0.0001	61	219.8
S1	D	Tukey´s	Day 4:SENESCENCE vs. Day 6 :CTRL	156.4	63.95	92.44	87.25 to 97.63	Yes	****	<0.0001	61	81.03
S1	D	Tukey´s	Day 4:SENESCENCE vs. Day 6 :GLIOSIS	156.4	65.34	91.05	86.27 to 95.84	Yes	****	<0.0001	61	86.57
S1	D	Tukey´s	Day 4:SENESCENCE vs. Day 6 :SENESCENCE	156.4	211.3	-54.94	-59.58 to -50.30	Yes	****	<0.0001	61	53.84
S1	D	Tukey´s	Day 4:SENESCENCE vs. Day 8:CTRL	156.4	64.69	91.7	86.21 to 97.19	Yes	****	<0.0001	61	75.96
S1	D	Tukey´s	Day 4:SENESCENCE vs. Day 8:GLIOSIS	156.4	48.94	107.5	102.8 to 112.1	Yes	****	<0.0001	61	105.3
S1	D	Tukey´s	Day 4:SENESCENCE vs. Day 8:SENESCENCE	156.4	314.7	-158.3	-163.0 to -153.7	Yes	****	<0.0001	61	155.2
S1	D	Tukey´s	Day 6 :CTRL vs. Day 6 :GLIOSIS	63.95	65.34	-1.388	-6.704 to 3.928	No	ns	0.9951	61	1.187
S1	D	Tukey´s	Day 6 :CTRL vs. Day 6 :SENESCENCE	63.95	211.3	-147.4	-152.6 to -142.2	Yes	****	<0.0001	61	129.2
S1	D	Tukey´s	Day 6 :CTRL vs. Day 8:CTRL	63.95	64.69	-0.7369	-6.697 to 5.224	No	ns	>0.9999	61	0.5623
S1	D	Tukey´s	Day 6 :CTRL vs. Day 8:GLIOSIS	63.95	48.94	15.02	9.830 to 20.21	Yes	****	<0.0001	61	13.16
S1	D	Tukey´s	Day 6 :CTRL vs. Day 8:SENESCENCE	63.95	314.7	-250.8	-256.0 to -245.6	Yes	****	<0.0001	61	219.8
S1	D	Tukey´s	Day 6 :GLIOSIS vs. Day 6 :SENESCENCE	65.34	211.3	-146	-150.8 to -141.2	Yes	****	<0.0001	61	138.8
S1	D	Tukey´s	Day 6 :GLIOSIS vs. Day 8:CTRL	65.34	64.69	0.6511	-4.960 to 6.263	No	ns	>0.9999	61	0.5277
S1	D	Tukey´s	Day 6 :GLIOSIS vs. Day 8:GLIOSIS	65.34	48.94	16.41	11.62 to 21.19	Yes	****	<0.0001	61	15.6
S1	D	Tukey´s	Day 6 :GLIOSIS vs. Day 8:SENESCENCE	65.34	314.7	-249.4	-254.2 to -244.6	Yes	****	<0.0001	61	237.1
S1	D	Tukey´s	Day 6 :SENESCENCE vs. Day 8:CTRL	211.3	64.69	146.6	141.1 to 152.1	Yes	****	<0.0001	61	121.5
S1	D	Tukey´s	Day 6 :SENESCENCE vs. Day 8:GLIOSIS	211.3	48.94	162.4	157.8 to 167.0	Yes	****	<0.0001	61	159.2
S1	D	Tukey´s	Day 6 :SENESCENCE vs. Day 8:SENESCENCE	211.3	314.7	-103.4	-108.0 to -98.75	Yes	****	<0.0001	61	101.3
S1	D	Tukey´s	Day 8:CTRL vs. Day 8:GLIOSIS	64.69	48.94	15.75	10.26 to 21.24	Yes	****	<0.0001	61	13.05
S1	D	Tukey´s	Day 8:CTRL vs. Day 8:SENESCENCE	64.69	314.7	-250	-255.5 to -244.5	Yes	****	<0.0001	61	207.1
S1	D	Tukey´s	Day 8:GLIOSIS vs. Day 8:SENESCENCE	48.94	314.7	-265.8	-270.4 to -261.1	Yes	****	<0.0001	61	260.5
S1	E	Tukey´s	Day 4:CTRL vs. Day 4:GLIOSIS	382.8	549.1	-166.3	-191.3 to -141.4	Yes	****	<0.0001	61	30.3
S1	E	Tukey´s	Day 4:CTRL vs. Day 4:SENESCENCE	382.8	962.1	-579.3	-604.3 to -554.4	Yes	****	<0.0001	61	105.5
S1	E	Tukey´s	Day 4:CTRL vs. Day 6 :CTRL	382.8	382.6	0.1842	-28.50 to 28.87	No	ns	>0.9999	61	0.0292
S1	E	Tukey´s	Day 4:CTRL vs. Day 6 :GLIOSIS	382.8	385.9	-3.165	-28.75 to 22.42	No	ns	>0.9999	61	0.5627
S1	E	Tukey´s	Day 4:CTRL vs. Day 6 :SENESCENCE	382.8	1302	-919.5	-944.4 to -894.5	Yes	****	<0.0001	61	167.5
S1	E	Tukey´s	Day 4:CTRL vs. Day 8:CTRL	382.8	384.6	-1.842	-29.19 to 25.51	No	ns	>0.9999	61	0.3062
S1	E	Tukey´s	Day 4:CTRL vs. Day 8:GLIOSIS	382.8	295.6	87.15	62.19 to 112.1	Yes	****	<0.0001	61	15.88
S1	E	Tukey´s	Day 4:CTRL vs. Day 8:SENESCENCE	382.8	1926	-1543	-1568 to -1518	Yes	****	<0.0001	61	281.1
S1	E	Tukey´s	Day 4:GLIOSIS vs. Day 4:SENESCENCE	549.1	962.1	-413	-435.3 to -390.7	Yes	****	<0.0001	61	84.11
S1	E	Tukey´s	Day 4:GLIOSIS vs. Day 6 :CTRL	549.1	382.6	166.5	140.1 to 192.9	Yes	****	<0.0001	61	28.66
S1	E	Tukey´s	Day 4:GLIOSIS vs. Day 6 :GLIOSIS	549.1	385.9	163.2	140.2 to 186.2	Yes	****	<0.0001	61	32.24
S1	E	Tukey´s	Day 4:GLIOSIS vs. Day 6 :SENESCENCE	549.1	1302	-753.1	-775.5 to -730.8	Yes	****	<0.0001	61	153.4
S1	E	Tukey´s	Day 4:GLIOSIS vs. Day 8:CTRL	549.1	384.6	164.5	139.5 to 189.5	Yes	****	<0.0001	61	29.97
S1	E	Tukey´s	Day 4:GLIOSIS vs. Day 8:GLIOSIS	549.1	295.6	253.5	231.2 to 275.8	Yes	****	<0.0001	61	51.63
S1	E	Tukey´s	Day 4:GLIOSIS vs. Day 8:SENESCENCE	549.1	1926	-1377	-1399 to -1354	Yes	****	<0.0001	61	280.4
S1	E	Tukey´s	Day 4:SENESCENCE vs. Day 6 :CTRL	962.1	382.6	579.5	553.1 to 605.9	Yes	****	<0.0001	61	99.75
S1	E	Tukey´s	Day 4:SENESCENCE vs. Day 6 :GLIOSIS	962.1	385.9	576.2	553.1 to 599.2	Yes	****	<0.0001	61	113.8
S1	E	Tukey´s	Day 4:SENESCENCE vs. Day 6 :SENESCENCE	962.1	1302	-340.1	-362.5 to -317.8	Yes	****	<0.0001	61	69.27
S1	E	Tukey´s	Day 4:SENESCENCE vs. Day 8:CTRL	962.1	384.6	577.5	552.5 to 602.5	Yes	****	<0.0001	61	105.2
S1	E	Tukey´s	Day 4:SENESCENCE vs. Day 8:GLIOSIS	962.1	295.6	666.5	644.2 to 688.8	Yes	****	<0.0001	61	135.7
S1	E	Tukey´s	Day 4:SENESCENCE vs. Day 8:SENESCENCE	962.1	1926	-963.6	-986.0 to -941.3	Yes	****	<0.0001	61	196.3
S1	E	Tukey´s	Day 6 :CTRL vs. Day 6 :GLIOSIS	382.6	385.9	-3.349	-30.35 to 23.65	No	ns	>0.9999	61	0.5641
S1	E	Tukey´s	Day 6 :CTRL vs. Day 6 :SENESCENCE	382.6	1302	-919.7	-946.1 to -893.2	Yes	****	<0.0001	61	158.3
S1	E	Tukey´s	Day 6 :CTRL vs. Day 8:CTRL	382.6	384.6	-2.026	-30.71 to 26.66	No	ns	>0.9999	61	0.3212
S1	E	Tukey´s	Day 6 :CTRL vs. Day 8:GLIOSIS	382.6	295.6	86.97	60.55 to 113.4	Yes	****	<0.0001	61	14.97
S1	E	Tukey´s	Day 6 :CTRL vs. Day 8:SENESCENCE	382.6	1926	-1543	-1570 to -1517	Yes	****	<0.0001	61	265.6
S1	E	Tukey´s	Day 6 :GLIOSIS vs. Day 6 :SENESCENCE	385.9	1302	-916.3	-939.3 to -893.3	Yes	****	<0.0001	61	181
S1	E	Tukey´s	Day 6 :GLIOSIS vs. Day 8:CTRL	385.9	384.6	1.324	-24.26 to 26.91	No	ns	>0.9999	61	0.2353
S1	E	Tukey´s	Day 6 :GLIOSIS vs. Day 8:GLIOSIS	385.9	295.6	90.32	67.30 to 113.3	Yes	****	<0.0001	61	17.84
S1	E	Tukey´s	Day 6 :GLIOSIS vs. Day 8:SENESCENCE	385.9	1926	-1540	-1563 to -1517	Yes	****	<0.0001	61	304.2
S1	E	Tukey´s	Day 6 :SENESCENCE vs. Day 8:CTRL	1302	384.6	917.6	892.7 to 942.6	Yes	****	<0.0001	61	167.2
S1	E	Tukey´s	Day 6 :SENESCENCE vs. Day 8:GLIOSIS	1302	295.6	1007	984.3 to 1029	Yes	****	<0.0001	61	205
S1	E	Tukey´s	Day 6 :SENESCENCE vs. Day 8:SENESCENCE	1302	1926	-623.5	-645.8 to -601.2	Yes	****	<0.0001	61	127
S1	E	Tukey´s	Day 8:CTRL vs. Day 8:GLIOSIS	384.6	295.6	88.99	64.03 to 114.0	Yes	****	<0.0001	61	16.21
S1	E	Tukey´s	Day 8:CTRL vs. Day 8:SENESCENCE	384.6	1926	-1541	-1566 to -1516	Yes	****	<0.0001	61	280.7
S1	E	Tukey´s	Day 8:GLIOSIS vs. Day 8:SENESCENCE	295.6	1926	-1630	-1652 to -1608	Yes	****	<0.0001	61	332
S1	F	Tukey´s	Day 4:CTRL vs. Day 4:GLIOSIS	163.3	229.9	-66.59	-76.40 to -56.78	Yes	****	<0.0001	60	30.88
S1	F	Tukey´s	Day 4:CTRL vs. Day 4:SENESCENCE	163.3	402.5	-239.1	-249.2 to -229.1	Yes	****	<0.0001	60	108.2
S1	F	Tukey´s	Day 4:CTRL vs. Day 6 :CTRL	163.3	159.6	3.78	-6.968 to 14.53	No	ns	0.9669	60	1.6
S1	F	Tukey´s	Day 4:CTRL vs. Day 6 :GLIOSIS	163.3	161.2	2.102	-7.952 to 12.16	No	ns	0.999	60	0.9512
S1	F	Tukey´s	Day 4:CTRL vs. Day 6 :SENESCENCE	163.3	542.8	-379.4	-389.2 to -369.6	Yes	****	<0.0001	60	176
S1	F	Tukey´s	Day 4:CTRL vs. Day 8:CTRL	163.3	159.5	3.803	-7.470 to 15.08	No	ns	0.9742	60	1.535
S1	F	Tukey´s	Day 4:CTRL vs. Day 8:GLIOSIS	163.3	123.2	40.14	30.33 to 49.95	Yes	****	<0.0001	60	18.61
S1	F	Tukey´s	Day 4:CTRL vs. Day 8:SENESCENCE	163.3	808.3	-645	-654.8 to -635.2	Yes	****	<0.0001	60	299.1
S1	F	Tukey´s	Day 4:GLIOSIS vs. Day 4:SENESCENCE	229.9	402.5	-172.5	-181.6 to -163.5	Yes	****	<0.0001	60	86.79
S1	F	Tukey´s	Day 4:GLIOSIS vs. Day 6 :CTRL	229.9	159.6	70.37	60.56 to 80.18	Yes	****	<0.0001	60	32.63
S1	F	Tukey´s	Day 4:GLIOSIS vs. Day 6 :GLIOSIS	229.9	161.2	68.69	59.64 to 77.74	Yes	****	<0.0001	60	34.55
S1	F	Tukey´s	Day 4:GLIOSIS vs. Day 6 :SENESCENCE	229.9	542.8	-312.8	-321.6 to -304.1	Yes	****	<0.0001	60	162.2
S1	F	Tukey´s	Day 4:GLIOSIS vs. Day 8:CTRL	229.9	159.5	70.39	60.01 to 80.78	Yes	****	<0.0001	60	30.85
S1	F	Tukey´s	Day 4:GLIOSIS vs. Day 8:GLIOSIS	229.9	123.2	106.7	97.95 to 115.5	Yes	****	<0.0001	60	55.34
S1	F	Tukey´s	Day 4:GLIOSIS vs. Day 8:SENESCENCE	229.9	808.3	-578.4	-587.2 to -569.6	Yes	****	<0.0001	60	299.9
S1	F	Tukey´s	Day 4:SENESCENCE vs. Day 6 :CTRL	402.5	159.6	242.9	232.8 to 252.9	Yes	****	<0.0001	60	109.9
S1	F	Tukey´s	Day 4:SENESCENCE vs. Day 6 :GLIOSIS	402.5	161.2	241.2	231.9 to 250.5	Yes	****	<0.0001	60	117.9
S1	F	Tukey´s	Day 4:SENESCENCE vs. Day 6 :SENESCENCE	402.5	542.8	-140.3	-149.4 to -131.3	Yes	****	<0.0001	60	70.58
S1	F	Tukey´s	Day 4:SENESCENCE vs. Day 8:CTRL	402.5	159.5	242.9	232.3 to 253.5	Yes	****	<0.0001	60	104.2
S1	F	Tukey´s	Day 4:SENESCENCE vs. Day 8:GLIOSIS	402.5	123.2	279.3	270.2 to 288.3	Yes	****	<0.0001	60	140.5
S1	F	Tukey´s	Day 4:SENESCENCE vs. Day 8:SENESCENCE	402.5	808.3	-405.9	-414.9 to -396.8	Yes	****	<0.0001	60	204.2
S1	F	Tukey´s	Day 6 :CTRL vs. Day 6 :GLIOSIS	159.6	161.2	-1.679	-11.73 to 8.376	No	ns	0.9998	60	0.7597
S1	F	Tukey´s	Day 6 :CTRL vs. Day 6 :SENESCENCE	159.6	542.8	-383.2	-393.0 to -373.4	Yes	****	<0.0001	60	177.7
S1	F	Tukey´s	Day 6 :CTRL vs. Day 8:CTRL	159.6	159.5	0.02257	-11.25 to 11.30	No	ns	>0.9999	60	0.00911
S1	F	Tukey´s	Day 6 :CTRL vs. Day 8:GLIOSIS	159.6	123.2	36.36	26.55 to 46.17	Yes	****	<0.0001	60	16.86
S1	F	Tukey´s	Day 6 :CTRL vs. Day 8:SENESCENCE	159.6	808.3	-648.8	-658.6 to -638.9	Yes	****	<0.0001	60	300.9
S1	F	Tukey´s	Day 6 :GLIOSIS vs. Day 6 :SENESCENCE	161.2	542.8	-381.5	-390.6 to -372.5	Yes	****	<0.0001	60	191.9
S1	F	Tukey´s	Day 6 :GLIOSIS vs. Day 8:CTRL	161.2	159.5	1.701	-8.912 to 12.31	No	ns	0.9999	60	0.7293
S1	F	Tukey´s	Day 6 :GLIOSIS vs. Day 8:GLIOSIS	161.2	123.2	38.04	28.99 to 47.08	Yes	****	<0.0001	60	19.13
S1	F	Tukey´s	Day 6 :GLIOSIS vs. Day 8:SENESCENCE	161.2	808.3	-647.1	-656.1 to -638.0	Yes	****	<0.0001	60	325.5
S1	F	Tukey´s	Day 6 :SENESCENCE vs. Day 8:CTRL	542.8	159.5	383.2	372.8 to 393.6	Yes	****	<0.0001	60	167.9
S1	F	Tukey´s	Day 6 :SENESCENCE vs. Day 8:GLIOSIS	542.8	123.2	419.6	410.8 to 428.3	Yes	****	<0.0001	60	217.5
S1	F	Tukey´s	Day 6 :SENESCENCE vs. Day 8:SENESCENCE	542.8	808.3	-265.5	-274.3 to -256.8	Yes	****	<0.0001	60	137.7
S1	F	Tukey´s	Day 8:CTRL vs. Day 8:GLIOSIS	159.5	123.2	36.33	25.95 to 46.72	Yes	****	<0.0001	60	15.92
S1	F	Tukey´s	Day 8:CTRL vs. Day 8:SENESCENCE	159.5	808.3	-648.8	-659.2 to -638.4	Yes	****	<0.0001	60	284.3
S1	F	Tukey´s	Day 8:GLIOSIS vs. Day 8:SENESCENCE	123.2	808.3	-685.1	-693.9 to -676.3	Yes	****	<0.0001	60	355.2
